# Supplementary material for: Identification, expression, and artificial selection of silkworm epigenetic modification enzymes
Source: BMC Genomics. 2020 Oct 23;21:740. doi: 10.1186/s12864-020-07155-z (PMC7585183; doi:10.1186/s12864-020-07155-z)
Supplement: Supplementary file 1 — Additional file 1 : Table S1. Positively selected EMEs in domesticated animals. [file 12864_2020_7155_MOESM1_ESM.xlsx]

## Sheet: Sheet1
Table S1. Positively selected EMEs in Domesticated animals.
Gene name	Domesticated animals	References
HAT1, KAT2B, SIRT1, SETD3, PRMT8, SETDB1, KDM1B, KDM3A, KDM5A	red fox	[1]
KAT14（ATAC2）	Pecoran	[2]
KAT8; EP300, KAT6B; HDAC10, KDM4C	horse	[3] [4] [5]
KAT7; HDAC1; PRMT6, KDM5A, KDM6B,J MJD7, PHF8	cattle	[6] [7] [8]
SIRT1, SETD7, SETDB1	duck	[9]
JARID2; HDAC1, SIRT3; HDAC9; JMJD7, JARID2, KDM2B, KDM4A, KDM4B, KDM3A, DNMT1；KDM4B, DNMT3A	sheep and goat	[10] [11] [12] [13]
SIRT5, SETD1A；PRMT1, KDM5B, KDM6A, JMJD8; SIRT5; SIRT5;J MJD1C	pig	[14] [15] [16] [17]
Supplementary References
1. Kukekova AV, Johnson JL, Xiang X, Feng S, Liu S, Rando HM, et al: Red fox genome assembly identifies genomic regions associated with tame and aggressive behaviours. Nature ecology & evolution 2018, 2(9):1479-1491.
2. Wang Y, Zhang C, Wang N, Li Z, Heller R, Liu R, et al: Genetic basis of ruminant headgear and rapid antler regeneration. Science (New York, NY) 2019, 364(6446).
3. Librado P, Gamba C, Gaunitz C, Der Sarkissian C, Pruvost M, Albrechtsen A, et al: Ancient genomic changes associated with domestication of the horse. Science (New York, NY) 2017, 356(6336):442-445.
4. Fages A, Hanghøj K, Khan N, Gaunitz C, Seguin-Orlando A, Leonardi M, et al: Tracking Five Millennia of Horse Management with Extensive Ancient Genome Time Series. Cell 2019, 177(6).
5. Orlando L, Ginolhac A, Zhang G, Froese D, Albrechtsen A, Stiller M, et al: Recalibrating Equus evolution using the genome sequence of an early Middle Pleistocene horse. Nature 2013, 499(7456):74-78.
6. Xu L, Bickhart DM, Cole JB, Schroeder SG, Song J, Tassell CPV et.al: Genomic signatures reveal new evidences for selection of important traits in domestic cattle. Molecular biology and evolution 2015, 32(3):711-725.
7. Chen N, Cai Y, Chen Q, Li R, Wang K, Huang Y, et al: Whole-genome resequencing reveals world-wide ancestry and adaptive introgression events of domesticated cattle in East Asia. Nature communications 2018, 9(1):2337.
8. Mei C, Wang H, Liao Q, Wang L, Cheng G, Wang H, et al: Genetic Architecture and Selection of Chinese Cattle Revealed by Whole Genome Resequencing. Molecular biology and evolution 2018, 35(3):688-699.
9. Zhou Z, Li M, Cheng H, Fan W, Yuan Z, Gao Q, et al: An intercross population study reveals genes associated with body size and plumage color in ducks. Nature communications 2018, 9(1):2648.
10. Alberto FJ, Boyer F, Orozco-terWengel P, Streeter I, Servin B, de Villemereuil P, et al: Convergent genomic signatures of domestication in sheep and goats. Nature communications 2018, 9(1):813.
11. Wang W, Zhang X, Zhou X, Zhang Y, La Y, Zhang Y, et al: Deep Genome Resequencing Reveals Artificial and Natural Selection for Visual Deterioration, Plateau Adaptability and High Prolificacy in Chinese Domestic Sheep. Frontiers in genetics 2019, 10:300.
12. Naval-Sanchez M, Nguyen Q, McWilliam S, Porto-Neto LR, Tellam R, Vuocolo T, et al: Sheep genome functional annotation reveals proximal regulatory elements contributed to the evolution of modern breeds. Nature communications 2018, 9(1):859.
13. Lv F-H, Agha S, Kantanen J, Colli L, Stucki S, Kijas JW, et al: Adaptations to climate-mediated selective pressures in sheep. Molecular biology and evolution 2014, 31(12):3324-3343.
14. Frantz LAF, Schraiber JG, Madsen O, Megens H-J, Cagan A, Bosse M, et al: Evidence of long-term gene flow and selection during domestication from analyses of Eurasian wild and domestic pig genomes. Nature genetics 2015, 47(10):1141-1148.
15. Groenen MAM, Archibald AL, Uenishi H, Tuggle CK, Takeuchi Y, Rothschild MF, et al: Analyses of pig genomes provide insight into porcine demography and evolution. Nature 2012, 491(7424):393-398.
16. Rubin C-J, Megens H-J, Martinez Barrio A, Maqbool K, Sayyab S, Schwochow D, et al: Strong signatures of selection in the domestic pig genome. Proc Natl Acad Sci USA 2012, 109(48):19529-19536.
17. Wang C, Wang H, Zhang Y, Tang Z, Li K, Liu B: Genome-wide analysis reveals artificial selection on coat colour and reproductive traits in Chinese domestic pigs. Molecular ecology resources 2015, 15(2):414-424.
