# Supplementary material for: Identification, expression, and artificial selection of silkworm epigenetic modification enzymes
Source: BMC Genomics. 2020 Oct 23;21:740. doi: 10.1186/s12864-020-07155-z (PMC7585183; doi:10.1186/s12864-020-07155-z)
Supplement: Supplementary file 2 — Additional file 2 : Table S2. Genome-wide identification of BmEMEs and their orthologues in Caenorhabditis elegans, Drosophila melanogaster, Mus musculus and Homo sapiens. [file 12864_2020_7155_MOESM2_ESM.xlsx]

## Sheet: Sheet1
Table S2. Genome-wide identification of BmEMEs and their orthologues in Caenorhabditis elegans, Drosophila melanogaster, Mus musculus and Homo sapiens.
	Serial Number	Gene Family	gene name	Bombyx mori1	Caenorhabditis elegans2		Drosophila melanogaster2		Mus musculus2		Homo sapiens2
				Gene NO.	Gene NO.	Protein NO.	Gene NO.	Protein NO.	Gene NO.	Protein NO.	Gene NO.	Protein NO.
Histone Acetyltransferase (HAT)	1	ELP3	Elongator complex protein 3	KWMTBOMO08707	WBGene00014123	ZK863.3	FBgn0031604	FBpp0077129	ENSMUSG00000022031.5	ENSMUSP00000022609.5	ENSG00000134014.16	ENSP00000256398.8
	2	PCAF	Histone acetyltransferase KAT2A	KWMTBOMO08303	WBGene00021636	Y47G6A.6	FBgn0020388	FBpp0075701	ENSMUSG00000000708.14/ENSMUSG00000020918.14	ENSMUSP00000000724.8/ENSMUSP00000099407.3	ENSG00000108773.10/ENSG00000114166.7	ENSP00000225916.5/ENSP00000263754.4
	3	HBO1	Histone acetyltransferase KAT7	KWMTBOMO07055	WBGene00007029	VC5.4.2	FBgn0028387	FBpp0304793	ENSMUSG00000038909.16	ENSMUSP00000090441.5	ENSG00000136504.11	ENSP00000259021.4
	4	MOF	MOF protein	KWMTBOMO10487	WBGene00010537	K03D10.3	FBgn0014340	FBpp0070794	ENSMUSG00000030801.10	ENSMUSP00000033070.7	ENSG00000103510.19	ENSP00000219797.3
	5	Tip60	Yokozuna（KAT5/TIP60）	KWMTBOMO10989	WBGene00007029	VC5.4.2	FBgn0026080	FBpp0305388	ENSMUSG00000024926.9	ENSMUSP00000109271.2	ENSG00000172977.12	ENSP00000366245.3
	6	HAT1	Histone acetyltransferase type B catalytic subunit	KWMTBOMO03933	WBGene00044069	M03C11.4.2	FBgn0037376	FBpp0078318	ENSMUSG00000027018.11	ENSMUSP00000028408.2	ENSG00000128708.12	ENSP00000264108.4
	7	p300_CBP	CREB-binding protein like	KWMTBOMO07652	WBGene00000366	R10E11.1b	FBgn0261617	FBpp0291862	ENSMUSG00000022521.10/ENSMUSG00000055024.12	ENSMUSP00000023165.6/ENSMUSP00000066789.4	ENSG00000005339.13/ENSG00000100393.10	ENSP00000371502.3/ENSP00000263253.7
	8	GNAT_other	Ada2a-containing complex component 2	KWMTBOMO02395	——	——	FBgn0032691	FBpp0080629	ENSMUSG00000027425.18	ENSMUSP00000028911.8	ENSG00000149474.13	ENSP00000392318.2
	9	MYST	Hypothetical protein KGM 15998(KAT6)	KWMTBOMO01078	——	——	FBgn0034975	FBpp0072159	ENSMUSG00000021767.16/ENSMUSG00000031540.13	ENSMUSP00000066693.7/ENSMUSP00000106324.1	ENSG00000281813.2/ENSG00000156650.12/ENSG00000083168.9	ENSP00000486595.1/ENSP00000287239.4/ENSP00000380136.3
Histone Deacetylase (HDAC)	10	ClassI	Histone deacetylase 3	KWMTBOMO09901	WBGene00001834	C53A5.3	FBgn0025825	FBpp0078414	ENSMUSG00000024454.15	ENSMUSP00000037981.7	ENSG00000171720.9	ENSP00000302967.3
	11	ClassI	Histone deacetylase Rpd3(HDAC1,HDAC2)	KWMTBOMO06731	WBGene00001834	C53A5.3	FBgn0015805	FBpp0073173	ENSMUSG00000019777.16/ENSMUSG00000028800.15	ENSMUSP00000019911.7/ENSMUSP00000099657.4	ENSG00000196591.11/ENSG00000116478.11	ENSP00000430432.1/ENSP00000362649.3
	12	ClassIIA	Putative histone deacetylase 7A(HDAC4,7,5)	KWMTBOMO04815	WBGene00001837	C10E2.3a	FBgn0041210	FBpp0290513	ENSMUSG00000026313.15/ENSMUSG00000022475.18/ENSMUSG00000008855.17	ENSMUSP00000008995.8/ENSMUSP00000085744.5/ENSMUSP00000102770.2	ENSG00000068024.16/ENSG00000061273.17/ENSG00000048052.21/ENSG00000108840.15	ENSP00000264606.3/ENSP00000080059.7/ENSP00000410337.2/ENSP00000468004.1
	13	ClassIIB	Histone deacetylase 6 isoform X2(HDAC6,10)	KWMTBOMO03083	WBGene00018319	F41H10.6b	FBgn0026428	FBpp0290988	ENSMUSG00000031161.15/ENSMUSG00000062906.12	ENSMUSP00000033501.8/ENSMUSP00000080832.5	ENSG00000094631.18/ENSG00000100429.17	ENSP00000365804.2/ENSP00000216271.5
	14	ClassIII	NAD-dependent deacetylase sirtuin 2 homolog	KWMTBOMO15375	WBGene00004800	R11A8.4a	FBgn0038788	FBpp0310647	ENSMUSG00000015149.14/ENSMUSG00000025486.16	ENSMUSP00000072732.4/ENSMUSP00000026559.7	ENSG00000283100.1/ENSG00000068903.19/ENSG00000142082.14	ENSP00000489602.1/ENSP00000249396.7/ENSP00000372191.4
	15	ClassIII	NAD-dependent protein deacetylase sirtuin-6	KWMTBOMO10050	WBGene00004802	F46G10.3	FBgn0037802	FBpp0293897	ENSMUSG00000034748.16	ENSMUSP00000048971.8	ENSG00000077463.14	ENSP00000337332.1
	16	ClassIII	NAD-dependent protein deacetylase Sirt6	KWMTBOMO12670	WBGene00004802	F46G10.3	FBgn0037802	FBpp0293897	ENSMUSG00000034748.16	ENSMUSP00000048971.8	ENSG00000077463.14	ENSP00000337332.1
	17	ClassIII	NAD-dependent protein deacylase Sirt4	KWMTBOMO09571	WBGene00004801	F46G10.7a	FBgn0029783	FBpp0070817	ENSMUSG00000029524.16	ENSMUSP00000107697.1	ENSG00000089163.4	ENSP00000202967.4
	18	ClassIV	Histone deacetylase 11	KWMTBOMO08451	WBGene00007953	C35A5.9	FBgn0051119	FBpp0084109	ENSMUSG00000034245.10	ENSMUSP00000043828.4	ENSG00000163517.14	ENSP00000295757.3
	19	ClassI	Histone deacetylase 8	KWMTBOMO09623	WBGene00001836	R06C1.1.2	FBgn0015805	FBpp0073173	ENSMUSG00000067567.12	ENSMUSP00000085226.4	ENSG00000147099.19	ENSP00000362674.3
	20	SIR2	NAD-dependent protein deacylase sirtuin-5	KWMTBOMO04972	WBGene00004800	R11A8.4a	FBgn0029783	FBpp0070817	ENSMUSG00000054021.5	ENSMUSP00000071048.4	ENSG00000124523.14	ENSP00000476228.1
Histone Methyltransferase (HMT)	21	PRMT_1	Protein arginine N-methyltransferase 1（PRMT8,1）	KWMTBOMO15419	——	——	FBgn0037834	FBpp0081780	ENSMUSG00000030350.8/ENSMUSG00000109324.1	ENSMUSP00000032500.8/ENSMUSP00000103474.3	ENSG00000111218.11/ENSG00000126457.21	ENSP00000372067.3/ENSP00000406162.2
	22	PRMT_1	Arginine methyltransferase 3	KWMTBOMO02252	——	——	FBgn0037834	FBpp0081780	ENSMUSG00000030350.8/ENSMUSG00000109324.1	ENSMUSP00000032500.8/ENSMUSP00000103474.3	ENSG00000111218.11/ENSG00000126457.21	ENSP00000372067.3/ENSP00000406162.2
	23	PRMT_1	Histone-arginine methyltransferase CARMER(PRMT4)	KWMTBOMO12238	——	——	FBgn0037834	FBpp0081780	ENSMUSG00000032185.14	ENSMUSP00000034703.8	ENSG00000142453.11	ENSP00000325690.3
	24	SET1	Histone-lysine N-methyltransferase SETD1	KWMTBOMO09635	WBGene00004782	C26E6.9a	FBgn0040022	FBpp0291453	ENSMUSG00000042308.14/ENSMUSG00000038384.16	ENSMUSP00000037600.6/ENSMUSP00000133933.1	ENSG00000099381.16/ENSG00000139718.10	ENSP00000262519.8/ENSP00000267197.6
	25	SET2	Histone-lysine N-methyltransferase SETD2 isoform X2	KWMTBOMO02240	WBGene00016603	C43E11.3a	FBgn0030486	FBpp0290774	ENSMUSG00000044791.16	ENSMUSP00000116313.2	ENSG00000181555.19	ENSP00000386759.3
	26	SUV4-20	Histone-lysine N methyltransferase SUV420H1	KWMTBOMO07801	WBGene00016313	C32D5.5	FBgn0025639	FBpp0070146	ENSMUSG00000045098.18/ENSMUSG00000059851.15	ENSMUSP00000005518.9/ENSMUSP00000096452.2	ENSG00000110066.14/ENSG00000133247.13	ENSP00000484858.1/ENSP00000255613.3
	27	Dot1/KMT4	Histone-lysine N-methyltransferase, H3 lysine-79 specific	KWMTBOMO02645	——	——	FBgn0264495	FBpp0292800	ENSMUSG00000061589.14	ENSMUSP00000100973.2	ENSG00000104885.17	ENSP00000381657.3
	28	SET1	Histone-lysine N-methyltransferase PR-Set7(SETD8)	KWMTBOMO09624	WBGene00004781	T26A5.7a	FBgn0011474	FBpp0082389	ENSMUSG00000049327.17	ENSMUSP00000052953.4	ENSG00000183955.12	ENSP00000384629.3
	29	SET1	Histone-lysine N-methyltransferase trithorax	KWMTBOMO03914	WBGene00004782	C26E6.9a	FBgn0003862	FBpp0082406	ENSMUSG00000002028.12	ENSMUSP00000110337.1	ENSG00000118058.20	ENSP00000374157.5
	30	SET1	Histone-lysine N-methyltransferase 2D-like	KWMTBOMO05279	WBGene00011729	T12D8.1	FBgn0023518	FBpp0070347	ENSMUSG00000048154.16	ENSMUSP00000135941.2	ENSG00000167548.14	ENSP00000301067.7
	31	SET2	Uncharacterized protein LOC101737263	KWMTBOMO12486	——	——	FBgn0005386	FBpp0297152	ENSMUSG00000028053.13	ENSMUSP00000088451.4	ENSG00000116539.10	ENSP00000357330.3
	32	SUV39	Putative histone-lysine N-methyltransferase H3 lysine-9 specific	KWMTBOMO08644	——	——	FBgn0040372	FBpp0070062	ENSMUSG00000013787.15/ENSMUSG00000036893.17	ENSMUSP00000013931.5/ENSMUSP00000119057.2	ENSG00000227333.8/ENSG00000181090.17	ENSP00000397323.2/ENSP00000417980.1
	33	SUV39	Histone-lysine N-methyltransferase eggless isoform X1	KWMTBOMO14150	WBGene00019883	R05D3.11	FBgn0086908	FBpp0111689	ENSMUSG00000015697.14	ENSMUSP00000102789.3	ENSG00000143379.12	ENSP00000271640.5
Histone Demethylase (HDM)	34	JARID1	Lysine-specific demethylase lid isoform X2（KDM5）	KWMTBOMO16044	WBGene00004319	ZK593.4a	FBgn0031759	FBpp0311492	ENSMUSG00000030180.15/ENSMUSG00000025332.14/ENSMUSG00000042207.17	ENSMUSP00000005108.7/ENSMUSP00000108203.1/ENSMUSP00000038138.7	ENSG00000073614.11/ENSG00000126012.11/ENSG00000117139.16	ENSP00000382688.2/ENSP00000364550.3/ENSP00000356234.3
	35	JARID1	Histone demethylase isoform X1	KWMTBOMO07265	WBGene00004319	ZK593.4a	FBgn0031759	FBpp0311492	ENSMUSG00000025332.14	ENSMUSP00000108203.1	ENSG00000012817.15	ENSP00000322408.4
	36	JHDM1	JmjC domain-containing histone demethylation protein 1 isoform X3(KDM2)	KWMTBOMO09606	WBGene00020821	T26A5.5a	FBgn0037659	FBpp0289915	ENSMUSG00000054611.16/ENSMUSG00000029475.17	ENSMUSP00000076698.4/ENSMUSP00000038229.9	ENSG00000173120.14/ENSG00000089094.16	ENSP00000432786.1/ENSP00000366271.3
	37	JHDM2	Lysine-specific demethylase 3B (KDM3)	KWMTBOMO13849	——	——	FBgn0037703	FBpp0081541	ENSMUSG00000038773.10/ENSMUSG00000053470.13	ENSMUSP00000037628.7/ENSMUSP00000128789.1	ENSG00000120733.13/ENSG00000115548.16	ENSP00000326563.5/ENSP00000323659.5
	38	JHDM3_JMJD2	KDM4	KWMTBOMO14613	WBGene00012982	Y48B6A.11	FBgn0053182	FBpp0291264	ENSMUSG00000028397.13/ENSMUSG00000024201.12/ENSMUSG00000033326.15/ENSMUSG00000053914.9	ENSMUSP00000030102.5/ENSMUSP00000025036.4/ENSMUSP00000102011.1/ENSMUSP00000061632.6	ENSG00000274527.5/ENSG00000282960.1/ENSG00000107077.17/ENSG00000127663.14/ENSG00000066135.12/ENSG00000186280.6/ENSG00000235268.2	ENSP00000440656.2/ENSP00000442382.1/ENSP00000370710.3/ENSP00000159111.3/ENSP00000361473.3/ENSP00000482224.1/ENSP00000397239.2
	39	PHF2_PHF8	Lysine-specific demethylase phf2-like isoform X1	KWMTBOMO16104	——	——	FBgn0037659	FBpp0289915	ENSMUSG00000041229.15/ENSMUSG00000042599.8/ENSMUSG00000038025.7	ENSMUSP00000127653.1/ENSMUSP00000002305.8/ENSMUSP00000047308.7	ENSG00000172943.18/ENSG00000006459.10/ENSG00000197724.10	ENSP00000350676.5/ENSP00000380692.2/ENSP00000352185.4
	40	UTX_JMJD3	Lysine-specific demethylase 6A isoform X2	KWMTBOMO02567	WBGene00017046	D2021.1	FBgn0260749	FBpp0079664	ENSMUSG00000037369.16/ENSMUSG00000018476.7	ENSMUSP00000045862.6/ENSMUSP00000091620.4	ENSG00000147050.14/ENSG00000183878.15/ENSG00000132510.10	ENSP00000367203.4/ENSP00000328939.4/ENSP00000412513.2
	41	JmjC_only	Bifunctional arginine demethylase and lysyl-hydroxylase PSR	KWMTBOMO03121	WBGene00004205	F29B9.4a	FBgn0038948	FBpp0083632	ENSMUSG00000056962.11	ENSMUSP00000047570.3	ENSG00000070495.14	ENSP00000380750.4
DNA Methyltransferase	42	DNMT1	DNA (cytosine-5)-methyltransferase 1	KWMTBOMO04438					ENSMUSG00000004099(DNMT1)	ENSMUSP00000004202.9	ENSG00000130816(DNMT1)	ENSP00000352516
	43	DNMT2	tRNA (cytosine(38)-C(5))-methyltransferase	KWMTBOMO06485			FBgn0028707	FBpp0110211	ENSMUSG00000026723(/DNMT2/Trdmt1)	ENSMUSP00000114572.1	ENSG00000107614(DNMT2/RNMT1)	ENSP00000367030
	44	MBD2	Methyl-CpG-binding domain protein 3 isoform X2	KWMTBOMO12612					ENSMUSG00000020661(DNMT3a)/ENSMUSG00000027478(DNMT3b)/ENSMUSG00000082079(DNMT3c)/ENSMUSG00000000730(DNMT3L)	ENSMUSP00000020991.8/ENSMUSP00000105393.1/P0DOY1/Q9CWR8	ENSG00000119772(DNMT3a)/ENSG00000088305(DNMT3b)/ENSG00000142182(DNMT3l)	ENSP00000264709/ENSP00000328547/ENSP00000270172
*1 Gene number from silkbase v2.1 GeneModel(2017). (http://silkbase.ab.a.u-tokyo.ac.jp/cgi-bin/index.cgi) [1]
*2 Gene number from WERAM 1.0 (http://weram.biocuckoo.org/) [2] and ensemblASIA. (http://asia.ensembl.org/index.html) [3]
Supplementary References
1. Kawamoto M, Jouraku A, Toyoda A, Yokoi K, Minakuchi Y, Katsuma S, et al. High-quality genome assembly of the silkworm, Bombyx mori. Insect biochemistry and molecular biology. 2019;107:53-62.
2. Xu Y, Zhang S, Lin S, Guo Y, Deng W, Zhang Y, et al. WERAM: a database of writers, erasers and readers of histone acetylation and methylation in eukaryotes. Nucleic acids research. 2017;45(D1):D264-70.
3. Andrew D Yates, Premanand Achuthan, Wasiu Akanni, James Allen, Jamie Allen, Jorge Alvarez-Jarreta, et al. Ensembl 2020. Nucleic Acids Research. 2020;48(D1):D682–8.
