# Supplementary material for: Identification, expression, and artificial selection of silkworm epigenetic modification enzymes
Source: BMC Genomics. 2020 Oct 23;21:740. doi: 10.1186/s12864-020-07155-z (PMC7585183; doi:10.1186/s12864-020-07155-z)
Supplement: Supplementary file 3 — Additional file 3 : Table S3. The RNA-seq data of EMEs in silkworm, Bombyx mori (A), Drosophila melanogaster (B) and Mus musculus (C). [file 12864_2020_7155_MOESM3_ESM.xlsx]

## Sheet: Bombyx mori
Table S3A. The RNA-seq data of EMEs in silkworm, Bombyx mori from SilkBase v2.1 (http://silkbase.ab.a.u-tokyo.ac.jp/cgi-bin/index.cgi) [1].
Serial NO.	Gene NO.	Fatbody	Midgut	Epidermis	Brain	Internal genitalia	Anterior silk gland	Middle silk gland	Early embryo
1	KWMTBOMO08707	39	77	56	314	375	148	318	2072
2	KWMTBOMO08303	21	30	26	276	463	83	40	2240
3	KWMTBOMO07055	17	23	22	367	261	56	16	330
4	KWMTBOMO10487	21	21	46	769	427	120	103	1114
5	KWMTBOMO10989	27	33	54	440	331	107	72	1140
6	KWMTBOMO03933	35	38	65	418	661	277	232	7475
7	KWMTBOMO07652	56	132	84	749	925	141	61	1578
8	KWMTBOMO02395	17	13	35	310	90	42	44	605
9	KWMTBOMO01078	38	100	63	591	530	140	45	2188
10	KWMTBOMO09901	19	43	26	486	457	123	128	584
11	KWMTBOMO06731	56	36	64	639	458	166	68	1481
12	KWMTBOMO04815	39	38	156	692	1837	43	70	2758
13	KWMTBOMO03083	22	109	27	272	282	71	25	375
14	KWMTBOMO15375	66	83	61	505	853	160	196	880
15	KWMTBOMO10050	4	11	9	139	44	9	4	442
16	KWMTBOMO12670	31	8	24	178	79	53	42	826
17	KWMTBOMO09571	27	31	38	494	386	79	45	302
18	KWMTBOMO08451	9	45	20	792	165	61	28	467
19	KWMTBOMO09623	6	60	62	104	58	53	61	1239
20	KWMTBOMO04972	27	60	36	271	83	122	102	338
21	KWMTBOMO15419	154	98	219	1397	1136	692	751	7895
22	KWMTBOMO02252	24	30	28	270	200	47	111	911
23	KWMTBOMO12238	37	28	23	498	103	57	92	1124
24	KWMTBOMO09635	24	16	31	196	155	41	22	330
25	KWMTBOMO02240	16	19	20	271	227	75	49	398
26	KWMTBOMO07801	35	26	36	602	599	93	137	1868
27	KWMTBOMO02645	19	17	22	313	408	31	42	743
28	KWMTBOMO09624	24	16	39	407	289	111	96	778
29	KWMTBOMO03914	25	29	36	897	739	89	68	316
30	KWMTBOMO05279	59	87	52	819	632	143	40	882
31	KWMTBOMO12486	29	14	33	361	465	65	27	275
32	KWMTBOMO08644	27	50	45	683	686	115	34	1066
33	KWMTBOMO14150	18	14	29	274	126	48	34	534
34	KWMTBOMO16044	60	64	51	614	545	91	38	678
35	KWMTBOMO07265	15	97	23	1162	246	48	59	1394
36	KWMTBOMO09606	29	40	63	1045	1055	204	127	888
37	KWMTBOMO13849	62	162	143	1216	2491	323	76	3908
38	KWMTBOMO14613	29	41	40	492	543	74	97	2584
39	KWMTBOMO16104	2	6	3	112	58	14	10	144
40	KWMTBOMO02567	28	85	40	452	638	43	35	3623
41	KWMTBOMO03121	37	88	75	646	553	201	130	3014
42	KWMTBOMO04438	21	40	33	302	291	116	54	2338
43	KWMTBOMO06485	18	62	55	346	620	199	270	1237
44	KWMTBOMO12612	36	26	54	421	388	104	114	1153
Supplementary References
1. Kawamoto M, Jouraku A, Toyoda A, Yokoi K, Minakuchi Y, Katsuma S, et al. High-quality genome assembly of the silkworm, Bombyx mori. Insect biochemistry and molecular biology. 2019;107:53-62.

## Sheet: Drosophila melanogaster
Table S3B. The RPKM values of EMEs in Drosophila melanogasterfrom FlyBase 2.0 (http://flybase.org/) [1] .
Gene NO.	embryo	head	accessory gland	ovary	testis	carcass	digestive system	central nervous system	fat body	imaginal disc	salivary gland
FBgn0031604	25.5	3.11111	4	16.5	9	3.5	3.75	5	2.33333	8	1
FBgn0020388	35.5	8.77778	10	24.5	7	8.75	10.5	13	4.66667	12	2
FBgn0028387	9.83333	3.44444	5	26.5	9	4.5	2.25	12.5	4.33333	14	4
FBgn0034975	20.8333	12	11	33.5	4	10.5	6.25	25	9	22	4.5
FBgn0014340	19.1667	2	4	14	4	2.5	1.75	5.5	1.33333	8	0
FBgn0039585	1.91667	0	1	1	2	0	0	0	0	4	0
FBgn0026080	25.1667	5.22222	4	22	6	5.5	6	7.5	3.66667	10	7.5
FBgn0032691	9.16667	2.11111	2	10	1	2.5	1.75	6	1.66667	8	1
FBgn0037376	39.25	3	6	40	35	5.5	5.25	11.5	4.66667	29	5
FBgn0015805	181.25	17.2222	21	157	7	36.75	18.75	101	29.6667	104	13
FBgn0025825	31.4167	7.77778	5	29	7	8.75	8.25	17	7.33333	24	1.5
FBgn0041210	14.0833	15.6667	3	19.5	3	8	4.25	10.5	7.33333	9	1.5
FBgn0026428	20.5	50.8889	16	39.5	49	29	37.25	13.5	47.3333	21	1.5
FBgn0024291	43.0833	20	13	70	4	16	17.5	31	10.6667	20	21
FBgn0038788	8	11.5556	19	10	120	7	7.25	11	11	40	5.5
FBgn0039631	11.25	3.11111	3	19	7	2.5	2	6	1.66667	11	1.5
FBgn0029783	5.25	4.44444	4	3.5	15	4.75	4.5	1.5	1	5	1.5
FBgn0051119	1.66667	2.33333	1	1.5	1	0.75	0.75	1	0.333333	0	0
FBgn0037834	87.6667	8.11111	18	105	23	19.75	14	39	11.3333	50	5.5
FBgn0031592	0.833333	0.111111	2	0	21	0	0	0.5	1.33333	10	0
FBgn0038306	32.5833	5.55556	10	43	26	8.25	8	9.5	2.66667	28	1.5
FBgn0038189	0	0	3	0	24	0	0	0	0.666667	15	0
FBgn0037770	23.1667	6.77778	4	83.5	2	10.75	5.5	50.5	6.66667	34	2.5
FBgn0032329	7.91667	1.55556	3	6.5	4	2	3	2	0	5	0
FBgn0038188	0	0	0	0	3	0	0	0	0	3	0
FBgn0040022	8.66667	13.4444	7	29	2	10	9	25	8	20	16
FBgn0030486	25.75	7.77778	12	60	14	8	4.25	16	5.66667	20	1.5
FBgn0000629	21.5	7.11111	9	38.5	4	6.75	7	14	6	12	5.5
FBgn0003862	9.25	7	3	14.5	1	6.25	2.25	17	3	13	2
FBgn0023518	16.5	4.77778	3	18	3	4	2.5	10	2.66667	9	1
FBgn0025639	37	24.6667	13	109.5	6	19.5	13	63	16.6667	35	16.5
FBgn0031759	55.0833	14.1111	11	72	7	15	9.75	52	12	30	6.5
FBgn0037659	17.25	11.4444	6	21	4	8	4.5	24	5.66667	19	3
FBgn0037703	10.8333	2	1	4	2	2	3	6	2.66667	5	5
FBgn0053182	35.3333	17.7778	17	42.5	29	11.25	14.75	70	12.3333	37	5.5
FBgn0033233	21.3333	5.55556	13	71	25	5	5	12	5.33333	29	3
FBgn0260749	28.3333	7.44444	5	29.5	6	8.5	6	24	9.33333	22	8.5
FBgn0028707	3.75	0.555556	1	1	0	0.5	1	1.5	0.333333	3	0
Supplementary References
1.Thurmond J, Goodman JL, Strelets VB, Attrill H, Gramates LS, Marygold SJ, et al. FlyBase 2.0: the next generation. Nucleic acids research. 2019;47(D1):D759-65.

## Sheet: Mus musculus
Table S3C. The TPM values of EMEs in Mus musculus from Expression Atlas (https://www.ebi.ac.uk/gxa/home) [1] .
Gene NO.	brain	colon	kidney	liver	lung	skeletal muscle tissue	spleen	testis
ENSMUSG00000022031.5	112	16	37	24	54	66	58	41
ENSMUSG00000000708.14	18	9	40	37	60	56	29	23
ENSMUSG00000020918.14	62	11	21	16	22	13	55	33
ENSMUSG00000024764.9	57	15	25	11	27	18	62	78
ENSMUSG00000027425.18	26	13	23	13	25	15	29	11
ENSMUSG00000027018.11	20	16	14	6	26	13	39	38
ENSMUSG00000021767.16	19	2	4	3	5	4	8	6
ENSMUSG00000024926.9	79	21	25	13	60	16	63	110
ENSMUSG00000030801.10	42	17	15	24	31	30	46	178
ENSMUSG00000031540.13	35	6	12	7	26	13	75	12
ENSMUSG00000038909.16	63	21	21	13	37	14	66	167
ENSMUSG00000022521.10	30	10	10	8	20	9	41	18
ENSMUSG00000055024.12	24	4	8	6	14	12	43	12
ENSMUSG00000019777.16	67	15	26	7	46	31	41	30
ENSMUSG00000024454.15	94	35	28	26	43	41	51	48
ENSMUSG00000067567.12	10	3	4	2	8	2	6	1
ENSMUSG00000028800.15	34	34	39	15	76	10	137	160
ENSMUSG00000026313.15	13	2	2	2	4	6	6	5
ENSMUSG00000031161.15	47	4	44	12	6	4	16	52
ENSMUSG00000062906.12	19	9	12	11	26	9	74	8
ENSMUSG00000008855.17	68	10	14	16	32	20	29	14
ENSMUSG00000022475.18	35	8	15	4	91	9	107	3
ENSMUSG00000034245.10	187	22	20	40	17	7	12	85
ENSMUSG00000015149.14	116	21	45	34	50	51	64	90
ENSMUSG00000020063.16	13	4	9	4	20	4	24	22
ENSMUSG00000025486.16	115	21	109	130	25	24	20	64
ENSMUSG00000029524.16	34	5	15	10	10	8	17	28
ENSMUSG00000034748.16	26	10	5	4	10	4	29	6
ENSMUSG00000054021.5	23	8	17	19	24	12	13	10
ENSMUSG00000023110.12	50	14	31	10	21	29	45	31
ENSMUSG00000032185.14	42	8	17	13	15	40	35	59
ENSMUSG00000051977.14	3	5	5	3	4	3	15	5
ENSMUSG00000002028.12	49	6	6	4	17	6	59	3
ENSMUSG00000029687.16	4	9	3	2	9	2	27	36
ENSMUSG00000038056.15	20	4	5	4	14	7	27	5
ENSMUSG00000048154.16	41	9	16	15	16	13	112	35
ENSMUSG00000044791.16	33	8	11	7	27	9	56	25
ENSMUSG00000013787.15	131	34	42	40	42	19	118	206
ENSMUSG00000015697.14	36	8	14	13	22	9	38	40
ENSMUSG00000026646.16	4	1	0.7	0.5	1	0.9	3	23
ENSMUSG00000036893.17	24	8	10	13	18	9	32	7
ENSMUSG00000039231.18	17	8	4	3	10	2	24	6
ENSMUSG00000061589.14	47	14	12	9	12	14	38	153
ENSMUSG00000055067.15	13	1	3	1	5	2	5	2
ENSMUSG00000025332.14	35	22	22	25	22	10	62	9
ENSMUSG00000030180.15	16	4	6	5	18	5	30	12
ENSMUSG00000042207.17	19	5	4	4	9	2	10	72
ENSMUSG00000029475.17	8	2	4	2	5	4	22	31
ENSMUSG00000054611.16	29	17	14	13	24	12	66	23
ENSMUSG00000037876.16	24	4	5	4	19	4	34	12
ENSMUSG00000038773.10	41	9	17	13	40	16	99	20
ENSMUSG00000053470.13	34	10	13	8	38	7	47	132
ENSMUSG00000024201.12	57	7	11	12	17	14	39	20
ENSMUSG00000028397.13	20	3	8	3	17	6	19	5
ENSMUSG00000033326.15	38	11	24	16	28	12	68	22
ENSMUSG00000053914.9	2		0.1		0.2	0.1	0.7	133
ENSMUSG00000030752.8	11	3	4	4	7	12	12	7
ENSMUSG00000046791.7	13	8	5	5	26	2	14	9
ENSMUSG00000056962.11	21	15	12	10	26	13	36	69
ENSMUSG00000036940.15	38	12	13	7	31	10	38	78
ENSMUSG00000038025.7	36	8	20	13	33	32	57	72
ENSMUSG00000041229.15	14	3	6	4	9	3	26	17
ENSMUSG00000042599.8	30	7	7	3	18	17	42	11
ENSMUSG00000018476.7	15	13	12	10	8	10	25	15
ENSMUSG00000037369.16	15	3	5	3	15	5	18	2
ENSMUSG00000004099	37	13	11	5	17	4	104	39
ENSMUSG00000020661	30	4	8	5	10	17	24	4
ENSMUSG00000027478	0.8	1	1	0.8	4	0.7	7	5
ENSMUSG00000082079	0.3	0	0.1	0	0.3	0	0.5	2
ENSMUSG00000000730	0.1	0.2	0.1	0	0.6	0	0.3	11
Supplementary References
1. Papatheodorou I, Moreno P, Manning J, Fuentes AM-P, George N, Fexova S, et al. Expression Atlas update: from tissues to single cells. Nucleic Acids Res. 2020;48(D1):D77-D83.
