# Supplementary material for: Identification, expression, and artificial selection of silkworm epigenetic modification enzymes
Source: BMC Genomics. 2020 Oct 23;21:740. doi: 10.1186/s12864-020-07155-z (PMC7585183; doi:10.1186/s12864-020-07155-z)
Supplement: Supplementary file 6 — Additional file 6 : Table S4. Single mutant sites selected in BmEMEs under selection. [file 12864_2020_7155_MOESM6_ESM.xlsx]

## Sheet: Sheet1
Table S4. Single mutant site selected in BmEMEs under selection.
Gene name	CHROM	POS	REF	ALT	πwild	πlocal	RODdomesticated	Fstwild_local	Gene region	Var. type
BmATAC2	Bomo_Chr5	1073026	AT	AATT,A	0.229487	0	1	0.944091
	Bomo_Chr5	1073028	A	T	0.14936	0	1	0.963922
	Bomo_Chr5	1073031	CTA	C,CTTA,TTA	0.275641	0	1	0.931976
	Bomo_Chr5	1073032	TAA	T,*	0.303846	0	1	0.911648
	Bomo_Chr5	1073033	A	C,T,*	0.388462	0	1	0.887435
	Bomo_Chr5	1073123	T	A,TAAAA	0.465385	0	1	0.818782
	Bomo_Chr5	1073282	A	T	0.384615	0	1	0.86605
	Bomo_Chr5	1073363	T	A	0.436508	0	1	0.841245
	Bomo_Chr5	1073373	G	A	0.157143	0	1	0.96218
	Bomo_Chr5	1073391	T	C	0.5	0	1	0.764031
	Bomo_Chr5	1073416	T	G	0.114082	0	1	0.975014
	Bomo_Chr5	1073566	C	T	0.462304	0	1	0.812115
	Bomo_Chr5	1073570	C	A	0.490754	0	1	0.775391
	Bomo_Chr5	1073571	C	T	0.371266	0	1	0.879173
	Bomo_Chr5	1073575	T	G,A	0.482219	0	1	0.835438
	Bomo_Chr5	1073607	T	C	0.408974	0	1	0.850901
	Bomo_Chr5	1073757	T	C	0.488889	0.0147059	0.96992	0.763238
	Bomo_Chr5	1073769	CT	C	0.408974	0	1	0.84942
	Bomo_Chr5	1073770	TTCTCCC	T,*	0.508974	0	1	0.803778
	Bomo_Chr5	1074088	A	C	0.253968	0	1	0.944508
	Bomo_Chr5	1074103	T	C	0.519481	0	1	0.805862
	Bomo_Chr5	1074275	TGATAG	TGGATAG,T	0.26455	0	1	0.944451
	Bomo_Chr5	1074296	TGA	T	0.521053	0	1	0.751519
	Bomo_Chr5	1074297	G	T,*	0.603175	0	1	0.826929
	Bomo_Chr5	1074301	A	T,*	0.648551	0	1	0.841283
	Bomo_Chr5	1074519	T	C,TGAA,TACA,*	0.786232	0.0149254	0.981017	0.77366
	Bomo_Chr5	1074590	G	A	0.507692	0	1	0.805163
	Bomo_Chr5	1074692	A	T	0.514943	0	1	0.751377
	Bomo_Chr5	1074742	GT	G	0.508046	0	1	0.766358
	Bomo_Chr5	1074757	A	T	0.120968	0	1	0.973679
BmHDAC4	Bomo_Chr8	15782959	T	C	0.45	0	1	0.815994
	Bomo_Chr8	15783086	T	C	0.474603	0	1	0.80577
	Bomo_Chr8	15787906	T	C	0.45977	0	1	0.844009
	Bomo_Chr8	15789038	C	T	0.466667	0	1	0.785492
	Bomo_Chr8	15789042	C	T	0.430769	0	1	0.823589
	Bomo_Chr8	15789575	A	G	0.519481	0	1	0.792497
	Bomo_Chr8	15789580	T	C	0.484848	0	1	0.848352
	Bomo_Chr8	15789585	T	G	0.484848	0	1	0.848352
	Bomo_Chr8	15790826	A	G	0.422475	0	1	0.848334
	Bomo_Chr8	15790855	T	C	0.408974	0	1	0.851906
	Bomo_Chr8	15790859	A	G	0.408974	0	1	0.851906
	Bomo_Chr8	15792055	A	G	0.408974	0	1	0.850901
	Bomo_Chr8	15792096	A	C	0.430769	0	1	0.834831
	Bomo_Chr8	15792203	T	TA	0.398293	0	1	0.861657
	Bomo_Chr8	15792240	A	C,*	0.510669	0	1	0.774338
	Bomo_Chr8	15792321	T	C	0.412698	0	1	0.857308
	Bomo_Chr8	15792323	T	C	0.385714	0	1	0.873825
	Bomo_Chr8	15792370	A	T	0.412698	0	1	0.859256
	Bomo_Chr8	15792386	A	AAT	0.385714	0	1	0.874764
	Bomo_Chr8	15792448	G	A	0.384615	0	1	0.862341
	Bomo_Chr8	15792516	T	C	0.296154	0	1	0.910489
	Bomo_Chr8	15792589	T	G,TAG	0.45641	0	1	0.814901
	Bomo_Chr8	15792871	T	C,*	0.351351	0	1	0.892322
	Bomo_Chr8	15792934	A	G	0.457143	0	1	0.814444	EXON9	synonymous mutation
	Bomo_Chr8	15793352	T	C	0.328205	0	1	0.896943
	Bomo_Chr8	15793662	A	C	0.328205	0	1	0.897322
BmSuv4-20	Bomo_Chr13	7038968	A	G	0.480769	0	1	0.778273	5'Flanking
	Bomo_Chr13	7039032	TA	T	0.490754	0	1	0.772686	5'Flanking
	Bomo_Chr13	7039347	A	C	0.466667	0	1	0.798725	5'Flanking
BmDNMT2	Bomo_Chr11	8676822	T	A	0.507692	0.0149254	0.970601	0.777359
	Bomo_Chr11	8677714	T	TTTTTTTTAAGTGATTTTATGACCTGGTGTGGCGTTTAAGAACGC	0.666667	0	1	0.939365	5'Flanking
Gene name	CHROM	POS	REF	ALT	πlocal	πimproved	RODbreeding	Fstlocal_improved	Gene region	Var. type
Bmsirt6	Bomo_Chr21	11144715	C	T	0.392667	0	1	0.217781	EXON1	A——T
	Bomo_Chr21	11144716	A	G	0.388845	0	1	0.213177	EXON1	synonymous mutation
Red font represent the selected SNPs and Indels in the exon and 5' flanking region of selected BmEMEs.
