# Supplementary material for: Identification, expression, and artificial selection of silkworm epigenetic modification enzymes
Source: BMC Genomics. 2020 Oct 23;21:740. doi: 10.1186/s12864-020-07155-z (PMC7585183; doi:10.1186/s12864-020-07155-z)
Supplement: Supplementary file 9 — Additional file 9 : Table S5. The strains of wild, local, and improved populations, respectively. [file 12864_2020_7155_MOESM9_ESM.xlsx]

## Sheet: Sheet1
Table S5. The strains of wild, local and improved populations, respectively.
wild	local		improved
C1wild	C108	zj_2059	54A
C2wild	F50	zj_2066	871
C3wild	YN	zj_21	872
C4wild	ZZX	zj_24	BYP
C5wild	zj_1	zj_27	JS
C6wild	zj_100	zj_28	QF
Cwild	zj_1001	zj_29	zj_103
	zj_1002	zj_3	zj_5003
	zj_1004	zj_3005	zj_5004
	zj_101	zj_3009	zj_5023
	zj_1011	zj_36	zj_5024
	zj_1020	zj_37	zj_5057
	zj_1022	zj_4	zj_5063
	zj_104	zj_4012	zj_5071
	zj_106	zj_4018	zj_5096
	zj_108	zj_4027	zj_5107
	zj_111	zj_4030	zj_5115
	zj_112	zj_4032	zj_6003
	zj_116	zj_4033	zj_6006
	zj_117	zj_4040	zj_6008
	zj_13	zj_4047	zj_6015
	zj_15	zj_41	zj_6016
	zj_16	zj_50	zj_6017
	zj_18	zj_5118	zj_6024
	zj_19	zj_5120	zj_6025
	zj_20	zj_5122	zj_6028
	zj_2006	zj_5123	zj_6036
	zj_2008	zj_5125	zj_6042
	zj_2018	zj_5151	zj_6048
	zj_2023	zj_52	zj_6061
	zj_2024	zj_57	zj_6085
	zj_2026	zj_7	zj_62
	zj_2027	zj_7003	zj_68
	zj_2028	zj_7013	zj_69
	zj_2029	zj_7021	zj_70
	zj_2032	zj_7031	zj_74
	zj_2038	zj_8	zj_75
	zj_2039	zj_85	zj_78
	zj_2040	zj_86	zj_82
	zj_2042	zj_88	zj_94
	zj_2044	zj_91	zj_99
	zj_2053	zj_93	zj_HY
	zj_2056	zj_nlw
	zj_2057
