# Supplementary material for: Identification, expression, and artificial selection of silkworm epigenetic modification enzymes
Source: BMC Genomics. 2020 Oct 23;21:740. doi: 10.1186/s12864-020-07155-z (PMC7585183; doi:10.1186/s12864-020-07155-z)
Supplement: Supplementary file 10 — Additional file 10 SNPs data of the genomic regions of BmEMEs in wild, local, and improved silkworm populations. [file 12864_2020_7155_MOESM10_ESM.vcf]

##fileformat=VCFv4.1
##FORMAT=GT
##FORMAT=<ID=GT,Number=1,Type=String,Description="Genotype">
#GENE	CHROM	POS	ID	REF	ALT	QUAL	FILTER	INFO	FORMAT	54A	871	872	BYP	C108	C1wild	C2wild	C3wild	C4wild	C5wild	C6wild	Cwild	F50	JS	QF	YN	ZZX	zj_1	zj_100	zj_1001	zj_1002	zj_1004	zj_101	zj_1011	zj_1020	zj_1022	zj_103	zj_104	zj_106	zj_108	zj_111	zj_112	zj_116	zj_117	zj_13	zj_15	zj_16	zj_18	zj_19	zj_20
1	chr15	6735487	.	A	C	23460	.	.	.	1/1	1/1	1/1	0/1	1/1	1/1	0/0	1/1	0/1	0/1	0/1	0/0	1/1	1/1	1/1	0/1	0/1	0/1	1/1	1/1	0/1	1/1	0/0	0/0	1/1	1/1	1/1	1/1	0/1	1/1	1/1	0/0	./.	1/1	1/1	1/1	1/1	0/0	0/1	1/1
1	chr15	6735499	.	T	C	302	.	.	.	0/0	0/0	0/0	0/0	0/0	0/0	0/0	0/0	0/1	0/0	0/1	0/0	0/0	0/0	0/0	0/0	0/0	0/0	0/0	0/0	0/0	0/0	0/0	0/0	0/0	0/0	0/0	0/0	0/0	0/0	0/0	0/0	0/0	0/0	0/0	0/0	0/0	0/0	0/0	0/0
1	chr15	6735511	.	A	G	45	.	.	.	0/0	0/0	0/0	0/0	0/0	0/0	0/0	0/0	0/0	0/0	0/0	0/0	0/0	0/0	0/0	0/0	0/0	0/1	0/0	0/1	0/0	0/0	0/0	0/0	0/0	0/0	0/0	0/0	0/0	0/0	0/0	0/0	0/0	0/0	0/0	0/0	0/0	0/0	0/0	0/0
1	chr15	6735523	.	T	C	1053	.	.	.	0/0	0/0	0/0	0/0	0/0	0/0	0/0	0/0	0/1	0/1	0/1	0/1	0/0	0/0	0/0	0/0	0/0	0/0	0/0	0/0	0/0	0/0	0/0	0/0	0/0	0/0	0/0	0/0	0/0	0/0	0/0	0/0	0/1	0/0	0/0	0/0	0/0	0/0	0/0	0/0
1	chr15	6735526	.	C	A	1098	.	.	.	0/0	0/0	0/0	0/0	0/0	0/0	0/0	0/0	0/1	0/1	0/1	0/1	0/0	0/0	0/0	0/0	0/0	0/0	0/0	0/0	0/0	0/0	0/0	0/0	0/0	0/0	0/0	0/0	0/0	0/0	0/0	0/0	0/1	0/0	0/0	0/0	0/0	0/0	0/0	0/0
1	chr15	6735532	.	G	A	3925	.	.	.	0/0	0/0	0/0	0/0	0/0	0/0	0/0	0/0	0/0	0/0	0/1	0/1	0/0	0/0	1/1	0/0	0/0	0/0	0/0	0/0	0/0	0/0	0/0	0/0	0/0	0/0	1/1	1/1	0/0	0/0	0/0	0/0	0/1	0/0	0/0	0/0	0/0	0/0	0/0	0/0
1	chr15	6735535	.	G	T	24885	.	.	.	0/0	0/1	0/0	0/0	1/1	0/1	0/0	1/1	0/1	0/1	0/0	0/1	1/1	1/1	0/0	0/1	0/1	0/1	1/1	1/1	0/0	1/1	0/0	1/1	0/0	1/1	0/0	0/0	0/1	1/1	1/1	0/0	0/1	0/0	0/0	0/0	1/1	0/0	0/0	0/1
1	chr15	6735541	.	G	A	1190	.	.	.	0/0	0/0	0/0	0/0	0/0	0/0	0/0	0/0	0/1	0/1	0/1	0/1	0/0	0/0	0/0	0/0	0/0	0/0	0/0	0/0	0/0	0/0	0/0	0/0	0/0	0/0	0/0	0/0	0/0	0/0	0/0	0/0	0/0	0/0	0/0	0/0	0/0	0/0	0/0	0/0
1	chr15	6735550	.	G	A	3920	.	.	.	0/0	0/0	0/0	0/0	0/0	0/0	0/0	0/0	0/0	0/0	0/0	0/0	0/0	0/0	0/0	0/0	0/0	0/0	0/0	0/0	0/0	0/0	0/0	0/1	0/0	0/0	0/0	0/0	0/0	0/0	0/0	0/0	0/0	0/0	0/0	0/0	0/0	0/0	0/0	0/0
1	chr15	6735559	.	C	T	428	.	.	.	0/0	0/0	0/0	0/0	0/0	0/0	0/0	0/0	0/1	0/1	0/0	0/0	0/0	0/0	0/0	0/0	0/0	0/0	0/0	0/0	0/0	0/0	0/0	0/0	0/0	0/0	0/0	0/0	0/0	0/0	0/0	0/0	0/0	0/0	0/0	0/0	0/0	0/0	0/0	0/0
1	chr15	6735561	.	A	G	3980	.	.	.	0/0	0/0	0/0	0/0	0/0	0/0	0/0	0/0	0/0	0/0	0/0	0/0	0/0	0/0	0/0	0/0	0/0	0/0	0/0	0/0	0/0	0/0	0/0	0/1	0/0	0/0	0/0	0/0	0/0	0/0	0/0	0/0	0/0	0/0	0/0	0/0	0/0	0/0	0/0	0/0
1	chr15	6735567	.	G	C	4060	.	.	.	0/0	0/0	0/0	0/0	0/0	0/0	0/0	0/0	0/0	0/0	0/0	0/0	0/0	0/0	0/0	0/0	0/0	0/0	0/0	0/0	0/0	0/0	0/0	0/1	0/0	0/0	0/0	0/0	0/0	0/0	0/0	0/0	0/0	0/0	0/0	0/0	0/0	0/0	0/0	0/0
1	chr15	6735572	.	A	G	4058	.	.	.	0/0	./.	0/0	0/0	0/0	0/0	0/0	0/0	0/0	0/0	0/0	0/0	0/0	0/0	0/0	0/0	0/0	0/0	0/0	0/0	0/0	0/0	0/0	0/1	0/0	0/0	0/0	0/0	0/0	0/0	0/0	0/0	0/0	0/0	0/0	0/0	0/0	0/0	0/0	0/0
1	chr15	6735579	.	G	A	4950	.	.	.	0/0	./.	0/0	0/0	0/0	0/1	0/0	0/0	0/0	0/0	0/0	0/0	0/0	0/0	0/0	0/0	0/0	0/0	0/0	0/0	0/0	0/0	0/0	0/1	0/0	0/0	0/0	0/0	0/0	0/0	0/0	0/0	0/0	0/0	0/0	0/0	0/0	0/0	0/0	0/0
1	chr15	6735593	.	A	T	259	.	.	.	0/0	./.	0/0	0/0	0/0	0/0	0/0	0/0	0/1	0/1	0/0	0/0	0/0	0/0	0/0	0/0	0/0	0/0	0/0	0/0	0/0	0/0	0/0	0/0	0/0	0/0	0/0	0/0	0/0	0/0	0/0	0/0	0/0	0/0	0/0	0/0	0/0	0/0	0/0	0/0
1	chr15	6735618	.	A	G	186	.	.	.	0/0	./.	0/0	0/0	0/0	0/0	0/0	0/0	0/0	0/0	0/0	0/0	0/0	0/0	0/0	0/0	0/0	0/0	0/0	0/0	0/0	1/1	0/0	0/0	0/0	0/0	0/0	0/0	0/0	0/0	0/0	0/0	0/0	0/0	0/0	0/0	0/0	0/0	0/0	0/0
1	chr15	6735622	.	T	C	76	.	.	.	0/0	./.	0/0	0/0	0/0	0/1	0/0	0/0	0/0	0/0	0/0	0/0	0/0	0/0	0/1	0/0	0/0	0/0	0/0	0/0	0/0	0/0	0/0	0/0	0/0	0/0	0/1	0/0	0/0	0/0	0/0	0/0	0/0	0/0	0/0	0/0	0/0	0/0	0/0	0/0
1	chr15	6735635	.	G	A	135	.	.	.	./.	./.	0/0	0/0	0/0	0/0	0/0	0/0	0/0	1/1	0/1	0/0	0/0	./.	0/0	0/0	0/0	0/0	0/0	0/0	0/0	./.	0/0	0/0	0/0	0/0	0/0	0/0	0/0	0/0	./.	0/0	0/0	0/0	0/0	./.	0/0	0/0	0/0	0/0
1	chr15	6735644	.	A	G	3899	.	.	.	0/0	./.	0/0	0/0	1/1	0/0	0/0	0/1	0/0	0/0	0/0	0/0	1/1	./.	1/1	0/0	0/1	0/0	1/1	1/1	0/0	./.	0/0	0/1	0/0	1/1	1/1	1/1	0/1	1/1	./.	0/0	0/1	0/0	0/0	./.	1/1	0/0	0/1	0/1
1	chr15	6735646	.	A	T	6799	.	.	.	1/1	./.	1/1	1/1	1/1	1/1	1/1	0/1	0/0	1/1	1/1	0/1	1/1	./.	1/1	0/0	0/1	0/0	1/1	1/1	0/1	./.	0/0	0/1	1/1	1/1	1/1	1/1	0/1	1/1	./.	0/0	1/1	1/1	1/1	./.	1/1	0/0	0/1	1/1
1	chr15	6735651	.	T	G	4353	.	.	.	1/1	./.	1/1	1/1	0/0	1/1	1/1	0/0	0/0	1/1	1/1	0/1	0/0	./.	0/0	0/1	0/0	0/0	0/0	0/0	0/1	0/0	0/0	0/0	1/1	0/0	0/0	0/0	0/0	0/0	./.	0/0	0/1	1/1	1/1	./.	0/0	0/0	0/0	0/1
1	chr15	6735654	.	T	C	10396	.	.	.	1/1	./.	1/1	1/1	1/1	1/1	1/1	1/1	1/1	1/1	1/1	0/1	1/1	./.	1/1	1/1	0/1	0/0	1/1	1/1	0/1	1/1	0/0	0/1	1/1	1/1	1/1	1/1	0/1	1/1	./.	0/0	1/1	1/1	1/1	1/1	1/1	0/0	0/1	1/1
1	chr15	6735662	.	A	G	4428	.	.	.	0/0	./.	0/0	0/0	0/0	0/0	0/0	0/0	0/0	0/0	0/0	0/0	0/0	0/0	0/0	0/0	0/0	0/0	0/0	0/0	0/0	0/0	0/0	0/1	0/0	0/0	0/0	0/0	0/0	0/0	0/0	0/0	0/0	0/0	0/0	0/0	0/0	0/0	0/0	0/0
1	chr15	6735681	.	G	A	8583	.	.	.	0/0	./.	0/0	0/0	1/1	0/0	0/0	0/1	0/0	0/0	0/0	0/0	1/1	1/1	1/1	0/0	0/1	0/0	1/1	1/1	0/0	1/1	0/0	0/1	0/0	1/1	1/1	1/1	0/1	1/1	1/1	0/0	0/1	0/0	0/0	0/0	1/1	0/0	0/1	0/0
1	chr15	6735684	.	T	C	5077	.	.	.	0/0	./.	0/0	0/0	1/1	0/0	0/0	0/1	0/0	0/0	0/0	0/0	1/1	1/1	1/1	0/0	0/1	0/0	1/1	1/1	0/0	1/1	0/0	0/1	0/0	1/1	1/1	1/1	0/1	1/1	1/1	0/0	0/1	0/0	0/0	0/0	1/1	0/0	0/1	0/1
1	chr15	6735685	.	G	A	16556	.	.	.	1/1	./.	1/1	1/1	1/1	1/1	1/1	0/1	0/1	1/1	1/1	0/1	1/1	1/1	1/1	0/1	0/1	0/0	1/1	1/1	0/1	1/1	0/0	0/1	1/1	1/1	1/1	1/1	0/1	1/1	1/1	0/0	1/1	1/1	1/1	1/1	1/1	0/0	0/1	1/1
1	chr15	6735686	.	T	C	4095	.	.	.	0/0	./.	0/0	0/0	0/0	0/0	0/0	0/0	0/0	0/0	0/0	0/0	0/0	0/0	0/0	0/0	0/0	0/0	0/0	0/0	0/0	0/0	0/0	0/1	0/0	0/0	0/0	0/0	0/0	0/0	0/0	0/0	0/0	0/0	0/0	0/0	0/0	0/0	0/0	0/0
1	chr15	6735689	.	A	G	6862	.	.	.	0/0	./.	0/0	0/0	1/1	0/0	0/0	0/1	0/0	0/0	0/0	0/0	1/1	1/1	1/1	0/0	0/1	0/0	1/1	1/1	0/0	0/1	0/0	0/1	0/0	1/1	1/1	1/1	0/1	1/1	1/1	0/0	0/1	0/0	0/0	0/0	1/1	0/0	0/1	0/0
1	chr15	6735694	.	T	C	944	.	.	.	0/0	./.	0/0	0/0	0/0	0/0	0/0	0/1	0/0	0/0	0/0	0/0	0/0	0/0	0/0	0/0	0/0	0/0	0/0	0/0	0/0	0/0	0/0	0/0	0/0	0/0	0/0	0/0	0/0	0/0	0/0	0/0	0/0	0/0	0/0	0/0	0/0	0/0	0/0	0/0
1	chr15	6735696	.	C	T	1246	.	.	.	0/0	./.	0/0	0/0	0/0	0/0	0/0	0/0	0/0	0/0	0/0	0/0	0/0	0/0	1/1	0/0	0/0	0/0	0/0	0/0	0/0	0/0	0/0	0/0	0/0	0/0	1/1	1/1	0/0	0/0	0/0	0/0	0/0	0/0	0/0	0/0	0/0	0/0	0/0	0/0
1	chr15	6735701	.	G	C	4164	.	.	.	0/0	./.	0/0	0/0	0/0	0/0	0/0	0/0	0/0	0/0	0/0	0/1	0/0	0/0	0/0	0/0	0/0	0/0	0/0	0/0	0/0	0/0	0/0	0/1	0/0	0/0	0/0	0/0	0/0	0/0	0/0	0/0	0/0	0/0	0/0	0/0	0/0	0/0	0/0	0/0
1	chr15	6735702	.	A	T	12142	.	.	.	0/0	./.	0/0	0/0	1/1	0/0	0/0	0/1	0/0	0/0	0/0	0/0	1/1	1/1	1/1	0/0	0/1	0/0	1/1	1/1	0/0	0/1	0/0	0/1	0/0	1/1	1/1	1/1	0/1	1/1	1/1	0/0	0/1	0/0	0/0	0/0	1/1	0/0	0/1	0/1
1	chr15	6735704	.	T	C	179	.	.	.	0/0	./.	0/0	0/0	0/0	0/1	0/0	0/0	0/0	0/0	0/0	0/0	0/0	0/0	0/0	0/0	0/0	0/0	0/0	0/0	0/0	0/0	0/0	0/0	0/0	0/0	0/0	0/0	0/0	0/0	0/0	0/0	0/0	0/0	0/0	0/0	0/0	0/0	0/0	0/0
1	chr15	6735715	.	C	T	24959	.	.	.	1/1	./.	1/1	1/1	0/1	0/1	1/1	0/1	1/1	1/1	1/1	0/1	1/1	1/1	1/1	0/1	0/1	0/0	1/1	1/1	0/1	1/1	0/0	0/1	1/1	1/1	1/1	1/1	0/1	1/1	1/1	0/0	1/1	1/1	1/1	1/1	1/1	0/0	0/1	1/1
1	chr15	6735718	.	C	A	24792	.	.	.	1/1	./.	1/1	1/1	1/1	1/1	1/1	0/1	1/1	1/1	1/1	0/1	1/1	1/1	1/1	0/1	0/1	0/0	1/1	1/1	0/1	1/1	0/0	0/1	1/1	1/1	1/1	1/1	0/1	1/1	1/1	0/0	1/1	1/1	1/1	1/1	1/1	0/0	0/1	1/1
1	chr15	6735721	.	T	A	24655	.	.	.	1/1	./.	1/1	1/1	1/1	1/1	1/1	0/1	1/1	1/1	1/1	0/1	1/1	1/1	1/1	0/1	0/1	0/0	1/1	1/1	0/1	1/1	0/0	0/1	1/1	1/1	0/1	1/1	0/1	1/1	1/1	0/0	1/1	1/1	1/1	1/1	1/1	0/0	0/1	1/1
1	chr15	6735725	.	C	A	7983	.	.	.	0/0	./.	0/0	0/0	1/1	0/0	0/0	0/1	0/0	0/0	0/0	0/0	1/1	1/1	0/0	0/0	0/1	0/0	1/1	1/1	0/0	0/1	0/0	0/1	0/0	1/1	0/0	0/0	0/1	1/1	1/1	0/0	0/1	0/0	0/0	0/0	1/1	0/0	0/1	0/1
1	chr15	6735726	.	G	C,T	27682	.	.	.	2/2	./.	2/2	2/2	2/2	2/2	2/2	0/2	2/2	2/2	2/2	1/2	2/2	2/2	2/2	0/2	0/2	0/0	2/2	2/2	0/2	2/2	0/0	1/2	2/2	2/2	2/2	2/2	0/2	2/2	2/2	0/0	2/2	2/2	2/2	2/2	2/2	0/0	0/2	2/2
1	chr15	6735730	.	A	C	234	.	.	.	0/0	./.	0/0	0/0	0/0	0/0	0/0	0/0	0/0	0/1	0/0	0/0	0/0	0/0	0/0	0/0	0/0	0/0	0/0	0/0	0/0	0/0	0/0	0/0	0/0	0/0	0/0	0/0	0/0	0/0	0/0	0/0	0/0	0/0	0/0	0/0	0/0	0/0	0/0	0/0
1	chr15	6735738	.	T	C	2243	.	.	.	0/0	./.	0/0	0/0	0/0	0/0	0/0	0/0	0/0	0/0	0/0	0/1	0/0	0/0	0/0	0/0	0/0	0/0	0/0	0/0	0/0	0/0	0/0	0/1	0/0	0/0	0/0	0/0	0/0	0/0	0/0	0/0	0/0	0/0	0/0	0/0	0/0	0/0	0/0	0/0
1	chr15	6735742	.	G	T	2183	.	.	.	0/0	./.	0/0	0/0	0/0	0/0	0/0	0/0	0/0	0/0	0/0	0/1	0/0	0/0	0/0	0/0	0/0	0/0	0/0	0/0	0/0	0/0	0/0	0/1	./.	0/0	0/0	0/0	0/0	0/0	0/0	0/0	0/0	0/0	0/0	0/0	0/0	0/0	0/0	0/0
1	chr15	6735747	.	C	A	23928	.	.	.	1/1	./.	1/1	1/1	1/1	1/1	1/1	0/1	0/1	1/1	1/1	0/1	1/1	1/1	1/1	0/1	0/1	0/0	1/1	1/1	0/0	1/1	0/0	0/1	./.	1/1	1/1	1/1	0/1	1/1	1/1	0/0	1/1	1/1	1/1	1/1	1/1	0/0	0/1	1/1
1	chr15	6735753	.	G	T	2302	.	.	.	0/0	./.	0/0	0/0	0/0	0/0	0/0	0/0	0/0	0/0	0/0	0/1	0/0	0/0	0/0	0/0	0/0	0/0	0/0	0/0	0/0	0/0	0/0	0/1	./.	0/0	0/0	0/0	0/0	0/0	0/0	0/0	0/0	0/0	0/0	0/0	0/0	0/0	0/0	0/0
1	chr15	6735756	.	G	T	2222	.	.	.	0/0	./.	0/0	0/0	0/0	0/0	0/0	0/0	0/0	0/0	0/0	1/1	0/0	0/0	0/0	0/0	0/0	0/0	0/0	0/0	0/0	0/0	0/0	0/1	./.	0/0	0/0	0/0	0/0	0/0	0/0	0/0	0/0	0/0	0/0	./.	0/0	0/0	0/0	0/0
1	chr15	6735759	.	C	T	432	.	.	.	0/0	./.	0/0	0/0	0/0	0/1	0/0	0/0	0/0	0/0	0/0	0/0	0/0	0/0	0/0	0/0	0/0	0/0	0/0	0/0	0/0	0/0	0/0	0/0	./.	0/0	0/0	0/0	0/0	0/0	0/0	0/0	0/0	0/0	./.	./.	0/0	0/0	0/0	0/0
1	chr15	6735762	.	C	A	2652	.	.	.	0/0	./.	0/0	0/0	0/0	0/0	0/0	0/0	0/0	0/0	0/0	0/0	0/0	0/0	1/1	0/0	0/0	0/0	0/0	0/0	0/0	0/0	0/0	0/0	./.	0/0	1/1	1/1	0/0	0/0	0/0	0/0	0/0	0/0	0/0	0/0	0/0	0/0	0/0	0/0
1	chr15	6735781	.	G	T	1027	.	.	.	0/0	0/0	0/0	0/0	0/0	0/0	0/0	0/1	0/1	0/0	0/0	0/0	0/0	0/0	0/0	0/0	0/0	0/0	0/0	0/0	0/0	0/0	0/0	0/0	0/0	0/0	0/0	0/0	0/0	0/0	0/0	0/0	0/0	0/0	0/0	0/0	0/0	0/0	0/0	0/0
1	chr15	6735800	.	G	C	16724	.	.	.	0/0	1/1	0/0	0/0	1/1	0/0	0/0	0/1	0/0	0/0	0/0	0/0	1/1	1/1	1/1	0/0	0/1	0/1	1/1	1/1	0/0	0/1	0/0	0/1	0/0	1/1	1/1	1/1	0/1	1/1	1/1	0/0	0/1	0/0	0/0	0/0	1/1	0/0	0/1	0/1
1	chr15	6735816	.	G	A	34192	.	.	.	1/1	1/1	0/1	1/1	1/1	1/1	1/1	0/1	0/1	1/1	1/1	1/1	1/1	1/1	1/1	0/1	0/1	0/1	1/1	1/1	0/1	1/1	0/0	1/1	1/1	1/1	1/1	1/1	0/1	1/1	1/1	0/0	1/1	1/1	1/1	1/1	1/1	0/0	0/1	1/1
1	chr15	6735819	.	T	C	34330	.	.	.	1/1	1/1	0/1	1/1	1/1	1/1	1/1	0/1	0/1	1/1	1/1	1/1	1/1	1/1	1/1	0/1	0/1	0/1	1/1	1/1	0/1	1/1	0/0	1/1	1/1	1/1	1/1	1/1	0/1	1/1	1/1	0/0	1/1	1/1	1/1	1/1	1/1	0/0	0/1	1/1
1	chr15	6735828	.	A	T	958	.	.	.	0/0	0/0	0/0	0/0	0/0	0/0	1/1	0/0	0/1	0/0	0/0	0/0	0/0	0/0	0/0	0/0	0/0	0/0	0/0	0/0	0/1	0/0	0/0	0/0	0/0	0/0	0/0	0/0	0/0	0/0	0/0	0/0	0/0	0/0	0/0	0/0	0/0	0/0	0/0	0/0
1	chr15	6735845	.	A	G	22867	.	.	.	0/0	1/1	0/0	0/0	1/1	0/0	0/0	0/1	0/0	0/0	0/0	0/0	1/1	1/1	1/1	0/0	0/1	0/1	1/1	1/1	0/0	0/1	0/0	1/1	0/0	1/1	1/1	1/1	0/1	1/1	1/1	0/0	1/1	0/0	0/0	0/0	1/1	0/0	0/1	0/1
1	chr15	6735849	.	A	G	24128	.	.	.	0/0	1/1	0/0	0/0	1/1	0/0	0/0	0/1	0/0	0/0	0/0	0/0	1/1	1/1	1/1	0/0	0/1	0/1	1/1	1/1	0/0	0/1	0/0	1/1	0/0	1/1	1/1	1/1	0/1	1/1	1/1	0/0	1/1	0/0	0/0	0/0	1/1	0/0	0/1	0/1
1	chr15	6735852	.	G	A	35	.	.	.	0/0	./.	0/0	0/0	0/0	0/0	0/0	0/0	0/0	0/0	0/0	0/0	0/0	0/0	0/0	0/0	0/0	0/0	0/0	0/0	0/0	0/0	0/0	0/0	0/0	0/0	0/0	0/0	0/0	0/0	0/0	0/0	0/0	0/0	0/0	0/0	0/0	0/0	0/0	0/0
1	chr15	6735861	.	A	G	247	.	.	.	0/0	0/0	0/0	0/0	0/0	0/0	0/0	0/0	0/0	0/1	0/0	0/0	0/0	0/0	0/0	0/0	0/0	0/0	0/0	0/0	0/0	0/0	0/0	0/0	0/0	0/0	0/0	0/0	0/0	0/0	0/0	0/0	0/0	0/0	0/0	0/0	0/0	0/0	0/0	0/0
1	chr15	6735873	.	A	G	2993	.	.	.	0/0	./.	0/0	0/0	0/0	0/0	0/0	0/0	0/0	0/0	0/0	0/0	0/0	0/0	0/0	0/0	0/0	0/0	0/0	0/0	0/0	0/0	0/0	0/0	0/0	0/0	0/0	0/0	0/0	0/0	0/0	0/0	0/1	0/0	0/0	0/0	0/0	0/0	0/0	0/0
1	chr15	6735885	.	G	T	1734	.	.	.	0/0	0/0	0/0	0/0	0/0	0/0	0/0	0/0	0/0	0/0	0/1	0/1	0/0	0/0	0/0	0/0	0/0	0/0	0/0	0/0	0/0	0/0	0/0	0/0	0/0	0/0	0/0	0/0	0/0	0/0	0/0	0/0	0/0	0/0	0/0	0/0	0/0	0/0	0/0	0/0
1	chr15	6735887	.	A	T	894	.	.	.	0/0	0/0	0/0	0/0	0/0	0/0	0/0	0/0	0/0	0/0	0/1	0/1	0/0	0/0	0/0	0/0	0/0	0/0	0/0	0/0	0/0	0/0	0/0	0/0	0/0	0/0	0/0	0/0	0/0	0/0	0/0	0/0	0/0	0/0	0/0	0/0	0/0	0/0	0/0	0/0
1	chr15	6735891	.	T	A	25615	.	.	.	0/0	1/1	0/0	0/0	1/1	0/0	0/0	0/1	0/0	0/0	0/0	0/0	1/1	1/1	1/1	0/0	0/1	0/1	1/1	1/1	0/0	1/1	0/0	1/1	0/0	1/1	1/1	1/1	0/1	1/1	1/1	0/0	1/1	0/0	0/0	0/0	1/1	0/0	0/1	0/1
1	chr15	6735894	.	A	T	65	.	.	.	0/0	0/0	0/0	0/0	0/0	0/0	0/0	0/0	0/0	0/0	0/0	0/1	0/0	0/0	0/0	0/0	0/0	0/0	0/0	0/0	0/0	0/0	0/0	0/0	0/0	0/0	0/0	0/0	0/0	0/0	0/0	0/0	0/0	0/0	0/0	0/0	0/0	0/0	0/0	0/0
1	chr15	6735911	.	G	A	43	.	.	.	0/0	0/0	0/0	0/0	0/0	0/0	0/0	0/0	0/0	0/0	0/0	0/1	0/0	0/0	0/0	0/0	0/0	0/0	0/0	0/0	0/0	0/0	0/0	0/0	0/0	0/0	0/0	0/0	0/0	0/0	0/0	0/0	0/0	0/0	0/0	0/0	0/0	0/0	0/0	0/0
1	chr15	6735922	.	C	T	274	.	.	.	0/0	0/0	0/0	0/0	0/0	0/0	0/0	0/0	0/0	0/1	0/0	0/0	0/0	0/0	0/0	0/0	0/0	0/0	0/0	0/0	0/0	0/0	0/0	0/0	0/0	0/0	0/0	0/0	0/0	0/0	0/0	0/0	0/0	0/0	0/0	0/0	0/0	0/0	0/0	0/0
1	chr15	6735925	.	T	C	296	.	.	.	0/0	0/0	0/0	0/0	0/0	0/0	0/0	0/0	0/0	0/1	0/0	0/0	0/0	0/0	0/0	0/0	0/0	0/0	0/0	0/0	0/0	0/0	0/0	0/0	0/0	0/0	0/0	0/0	0/0	0/0	0/0	0/0	0/0	0/0	0/0	0/0	0/0	0/0	0/0	0/0
1	chr15	6735929	.	G	A	361	.	.	.	0/0	0/0	0/0	0/0	0/0	0/0	0/0	0/0	0/0	0/0	0/0	0/0	0/0	0/0	0/0	0/0	0/0	0/0	0/0	0/0	0/0	0/1	0/0	0/0	0/0	0/0	0/0	0/0	0/0	0/0	0/0	0/0	0/0	0/0	0/0	0/0	0/0	0/0	0/0	0/0
1	chr15	6735936	.	A	C,G	53247	.	.	.	2/2	2/2	2/2	2/2	2/2	2/2	2/2	2/2	2/2	2/2	2/2	2/2	2/2	2/2	2/2	0/2	0/2	0/2	2/2	2/2	0/2	2/2	0/0	2/2	2/2	2/2	2/2	2/2	0/2	2/2	2/2	0/0	2/2	2/2	2/2	2/2	2/2	0/0	0/2	2/2
1	chr15	6735945	.	A	T	520	.	.	.	0/0	0/0	0/0	0/0	0/0	0/0	0/0	0/0	0/0	0/1	0/1	0/0	0/0	0/0	0/0	0/0	0/0	0/0	0/0	0/0	0/0	0/0	0/0	0/0	0/0	0/0	0/0	0/0	0/0	0/0	0/0	0/0	0/0	0/0	0/0	0/0	0/0	0/0	0/0	0/0
1	chr15	6735950	.	T	C	18151	.	.	.	1/1	0/0	1/1	1/1	0/0	1/1	1/1	0/0	0/1	0/1	1/1	0/1	0/0	0/0	0/0	0/1	0/0	0/0	0/0	0/0	0/1	0/1	0/0	0/0	1/1	0/0	0/0	0/0	0/0	0/0	0/0	0/0	0/0	1/1	1/1	1/1	0/0	0/0	0/0	0/1
1	chr15	6735951	.	G	A	43	.	.	.	0/0	0/0	0/0	0/0	0/0	0/0	0/0	0/0	0/0	0/0	0/0	0/0	0/0	0/0	0/0	0/0	0/0	0/0	0/0	0/0	0/0	0/0	0/0	0/0	0/0	0/0	0/0	0/0	0/0	0/0	0/0	0/0	0/0	0/0	0/0	0/0	0/0	0/0	0/0	0/0
1	chr15	6735952	.	G	C	215	.	.	.	0/0	0/0	0/0	0/0	0/0	0/0	0/0	0/0	0/0	0/0	0/0	0/0	0/0	0/0	0/0	0/0	0/0	0/0	0/0	0/0	0/0	0/0	0/0	0/0	0/0	0/0	0/0	0/0	0/0	0/0	0/0	0/0	0/1	0/0	0/0	0/0	0/0	0/0	0/0	0/0
1	chr15	6735953	.	C	T	18817	.	.	.	1/1	0/0	1/1	1/1	0/0	1/1	1/1	0/0	0/1	0/1	1/1	0/1	0/0	0/0	0/0	0/1	0/0	0/0	0/0	0/0	0/1	0/1	0/0	0/0	1/1	0/0	0/0	0/0	0/0	0/0	0/0	0/0	0/0	1/1	1/1	1/1	0/0	0/0	0/0	0/1
1	chr15	6735958	.	T	A	98	.	.	.	0/0	0/0	0/0	0/0	0/0	0/0	0/0	0/0	0/0	0/0	0/0	0/0	0/0	0/0	0/0	0/0	0/0	0/0	0/0	0/0	0/0	0/0	0/0	0/0	0/0	0/0	0/0	0/0	0/0	0/0	0/0	0/0	0/0	0/0	0/0	0/0	0/0	0/0	0/0	0/0
1	chr15	6735960	.	A	C	34508	.	.	.	0/0	1/1	0/0	0/0	1/1	0/0	0/0	0/1	0/0	0/0	0/0	0/0	1/1	1/1	1/1	0/0	0/1	0/1	1/1	1/1	0/0	0/1	0/0	1/1	0/0	1/1	1/1	1/1	0/1	1/1	1/1	0/0	1/1	0/0	0/0	0/0	1/1	0/0	0/1	0/1
1	chr15	6735973	.	T	A	17935	.	.	.	1/1	0/0	1/1	1/1	0/0	0/1	1/1	0/0	0/1	0/0	0/1	1/1	0/0	0/0	0/0	1/1	0/0	0/0	0/0	0/0	0/1	0/0	0/0	0/0	1/1	0/0	0/0	0/0	0/0	0/0	0/0	0/0	0/0	1/1	1/1	1/1	0/0	0/0	0/0	0/1
1	chr15	6735981	.	G	A	57118	.	.	.	1/1	./.	1/1	1/1	1/1	0/1	1/1	1/1	0/1	0/1	1/1	0/1	1/1	1/1	1/1	1/1	0/1	0/1	1/1	1/1	0/1	1/1	0/0	1/1	1/1	1/1	1/1	1/1	0/1	1/1	1/1	0/0	1/1	1/1	1/1	1/1	1/1	0/0	0/1	1/1
1	chr15	6736002	.	T	G	45	.	.	.	0/0	./.	0/0	0/0	0/0	0/0	0/0	0/1	0/0	0/0	0/0	0/0	0/0	0/0	0/0	0/0	0/0	0/0	0/0	0/0	0/0	0/0	0/0	0/0	0/0	0/0	0/0	0/0	0/0	0/0	0/0	0/0	0/0	0/0	0/0	0/0	0/0	0/0	0/0	0/0
1	chr15	6736005	.	A	G	45846	.	.	.	1/1	./.	1/1	1/1	1/1	0/1	1/1	1/1	0/1	0/1	1/1	1/1	1/1	1/1	1/1	1/1	0/1	0/1	1/1	1/1	0/1	1/1	0/0	1/1	1/1	1/1	1/1	1/1	0/1	0/1	1/1	0/0	1/1	1/1	1/1	1/1	1/1	0/0	0/1	1/1
1	chr15	6736007	.	T	A	43479	.	.	.	1/1	./.	1/1	1/1	1/1	0/1	1/1	0/1	0/1	0/1	1/1	0/1	1/1	1/1	1/1	0/1	0/1	0/1	1/1	1/1	0/1	1/1	0/0	1/1	1/1	1/1	1/1	1/1	0/1	1/1	1/1	0/0	0/1	1/1	1/1	1/1	1/1	0/0	0/1	1/1
1	chr15	6736014	.	C	T	30772	.	.	.	0/0	./.	0/0	0/0	1/1	0/0	0/0	0/1	0/0	0/0	0/0	0/0	1/1	1/1	0/0	0/0	0/1	0/1	1/1	1/1	0/0	0/1	0/0	1/1	0/0	1/1	0/0	0/0	0/1	1/1	1/1	0/0	0/1	0/0	0/0	0/0	1/1	0/0	0/1	0/1
1	chr15	6736019	.	A	G	3699	.	.	.	0/0	./.	0/0	0/0	0/0	0/0	0/0	0/0	0/0	0/0	0/0	0/0	0/0	0/0	1/1	0/0	0/0	0/0	0/0	0/0	0/0	0/0	0/0	0/0	0/0	0/0	1/1	1/1	0/0	0/0	0/0	0/0	0/0	0/0	0/0	0/0	0/0	0/0	0/0	0/0
1	chr15	6736020	.	A	G	3620	.	.	.	0/0	./.	0/0	0/0	0/0	0/0	0/0	0/0	0/0	0/0	0/0	0/0	0/0	0/0	1/1	0/0	0/0	0/0	0/0	0/0	0/0	0/0	0/0	0/0	0/0	0/0	1/1	1/1	0/0	0/0	0/0	0/0	0/0	0/0	0/0	0/0	0/0	0/0	0/0	0/0
1	chr15	6736024	.	C	T	56594	.	.	.	1/1	./.	1/1	1/1	1/1	0/1	1/1	0/1	0/1	0/1	1/1	0/1	1/1	1/1	1/1	0/1	0/1	0/1	1/1	1/1	0/1	1/1	0/0	1/1	1/1	1/1	1/1	1/1	0/1	1/1	1/1	0/0	0/1	1/1	1/1	1/1	1/1	0/0	0/1	1/1
1	chr15	6736025	.	G	A	1275	.	.	.	0/0	./.	0/0	0/0	0/0	0/0	0/0	0/1	0/0	0/0	0/0	0/0	0/0	0/0	0/0	0/1	0/0	0/0	0/0	0/0	0/0	0/0	0/0	0/0	0/0	0/0	0/0	0/0	0/0	0/0	0/0	0/0	0/0	0/0	0/0	0/0	0/0	0/0	0/0	0/0
1	chr15	6736036	.	T	C	150	.	.	.	0/0	./.	0/0	0/0	0/0	0/0	0/0	0/0	0/0	0/0	0/0	0/0	0/0	0/0	0/0	0/1	0/0	0/0	0/0	0/0	0/0	0/0	0/0	./.	0/0	0/0	0/0	0/0	0/0	0/0	0/0	0/0	0/0	0/0	0/0	0/0	0/0	0/0	0/0	0/0
1	chr15	6736043	.	T	A	42191	.	.	.	1/1	./.	1/1	1/1	1/1	0/1	1/1	0/1	0/1	0/1	1/1	0/1	1/1	1/1	./.	0/1	0/1	0/1	1/1	1/1	0/1	1/1	0/0	0/0	1/1	1/1	./.	./.	0/1	1/1	1/1	0/0	0/1	1/1	1/1	1/1	1/1	0/0	0/1	1/1
1	chr15	6736045	.	G	C	3736	.	.	.	0/0	./.	0/0	0/0	0/0	0/0	0/0	0/0	0/0	0/1	0/1	0/0	0/0	0/0	0/0	0/1	0/0	0/0	0/0	0/0	0/0	0/1	0/0	0/0	0/1	0/0	0/0	0/0	0/0	0/0	0/0	0/0	0/0	0/0	0/0	1/1	0/0	0/0	0/0	0/0
1	chr15	6736046	.	G	T	253	.	.	.	0/0	./.	0/0	0/0	0/0	0/0	0/0	0/1	0/0	0/0	0/0	0/0	0/0	0/0	0/0	0/0	0/0	0/0	0/0	0/0	0/0	0/0	0/0	0/0	0/0	0/0	0/0	0/0	0/0	0/0	0/0	0/0	0/0	0/0	0/0	0/0	0/0	0/0	0/0	0/0
1	chr15	6736047	.	T	G	7126	.	.	.	1/1	./.	1/1	1/1	0/0	0/0	0/0	0/0	0/0	0/0	0/0	0/0	0/0	0/0	0/0	0/0	0/0	0/0	0/0	0/0	0/0	0/0	0/0	0/0	0/1	0/0	0/0	0/0	0/0	0/0	0/0	0/0	0/0	1/1	1/1	0/0	0/0	0/0	0/0	0/1
1	chr15	6736048	.	C	T	46	.	.	.	0/0	./.	0/0	0/0	0/0	0/0	0/0	0/0	0/0	0/0	0/0	0/0	0/0	0/0	0/0	0/0	0/0	0/0	0/0	0/0	0/0	0/0	0/0	0/0	0/0	0/0	0/0	0/0	0/0	0/0	0/0	0/0	0/0	0/0	0/0	0/0	0/0	0/0	0/0	0/0
1	chr15	6736051	.	A	C	38083	.	.	.	1/1	./.	1/1	1/1	1/1	0/1	1/1	0/1	0/1	0/1	1/1	1/1	1/1	1/1	1/1	0/1	0/1	0/1	1/1	1/1	0/1	1/1	0/0	0/0	1/1	1/1	1/1	1/1	0/1	1/1	1/1	0/0	0/1	1/1	1/1	1/1	1/1	0/0	0/1	1/1
1	chr15	6736054	.	T	G	33	.	.	.	0/0	./.	0/0	0/0	0/0	0/0	0/0	0/0	0/0	0/0	0/0	0/0	0/0	0/0	0/0	0/0	0/0	0/0	0/0	0/0	0/0	0/0	0/0	0/0	0/0	0/0	0/0	0/0	0/0	0/0	0/0	0/0	0/0	0/0	0/0	0/0	0/0	0/0	0/0	0/0
1	chr15	6736058	.	A	T	537	.	.	.	0/0	./.	0/0	0/0	0/0	0/0	0/0	0/0	0/0	0/0	0/0	0/0	0/1	./.	./.	0/0	0/0	0/0	1/1	./.	0/0	0/0	0/0	0/0	0/0	./.	./.	./.	0/0	./.	1/1	0/0	0/0	0/0	0/0	0/0	1/1	0/0	0/1	0/0
1	chr15	6736059	.	A	C	38	.	.	.	0/0	./.	0/0	0/0	0/0	0/0	0/0	0/0	0/0	0/0	0/0	0/0	0/0	./.	./.	0/0	0/0	0/0	0/0	./.	0/0	0/0	0/0	0/0	0/0	0/0	./.	./.	0/0	./.	0/0	0/0	0/0	0/0	0/0	0/0	0/0	0/0	0/0	0/0
1	chr15	6736063	.	C	A,T	4908	.	.	.	1/1	./.	0/1	1/1	1/1	0/0	1/1	1/2	0/0	0/0	1/1	0/0	1/1	1/1	./.	0/1	0/1	0/1	1/1	1/1	0/1	1/1	0/0	0/0	1/1	1/1	./.	./.	0/1	1/1	./.	0/0	0/1	1/1	1/1	1/1	1/1	0/0	0/1	1/1
1	chr15	6736066	.	T	C	4579	.	.	.	1/1	./.	0/1	./.	1/1	0/0	1/1	0/1	0/0	0/0	1/1	0/0	1/1	1/1	./.	0/1	0/1	0/1	1/1	1/1	0/1	1/1	0/0	0/0	1/1	./.	1/1	./.	0/1	1/1	./.	0/0	0/1	1/1	1/1	./.	1/1	0/0	0/1	1/1
1	chr15	6736067	.	G	A	4906	.	.	.	1/1	./.	0/1	./.	1/1	0/0	1/1	0/1	0/0	0/0	1/1	0/0	1/1	1/1	./.	0/1	0/1	0/1	1/1	1/1	0/1	1/1	0/0	0/0	./.	1/1	1/1	./.	0/0	1/1	./.	0/0	0/1	1/1	1/1	./.	1/1	0/0	0/1	1/1
1	chr15	6736082	.	A	T	1396	.	.	.	0/0	./.	0/0	0/0	0/0	0/0	0/0	0/0	0/0	0/0	0/0	0/0	0/0	0/0	0/0	0/0	0/0	0/0	0/0	0/0	0/0	0/0	0/0	0/0	0/0	0/0	0/0	0/0	0/0	0/0	0/0	0/0	0/1	0/0	0/0	0/0	0/0	0/0	0/0	0/0
1	chr15	6736093	.	A	C	18788	.	.	.	1/1	./.	0/1	1/1	1/1	0/1	1/1	0/1	0/1	0/1	1/1	0/0	1/1	1/1	1/1	0/0	0/1	0/1	1/1	1/1	0/1	1/1	0/0	0/0	1/1	1/1	1/1	1/1	0/1	1/1	1/1	0/0	0/1	1/1	1/1	./.	1/1	0/0	0/1	1/1
1	chr15	6736099	.	T	G	3182	.	.	.	0/0	./.	0/0	0/0	0/0	0/0	0/0	0/1	0/0	0/0	0/0	0/0	0/0	0/0	0/0	1/1	0/0	0/0	0/0	0/0	0/0	0/0	0/0	./.	0/0	0/0	0/0	0/0	0/0	0/0	0/0	0/0	0/1	0/0	0/0	./.	0/0	0/0	0/0	0/0
1	chr15	6736104	.	A	G	15658	.	.	.	1/1	./.	0/1	1/1	1/1	0/1	1/1	0/1	0/1	0/1	1/1	0/0	1/1	1/1	./.	0/0	0/1	0/1	1/1	1/1	0/1	1/1	0/0	0/0	1/1	1/1	1/1	1/1	0/1	1/1	1/1	0/0	0/1	1/1	1/1	./.	1/1	0/0	0/1	1/1
1	chr15	6736519	.	G	T	184	.	.	.	0/0	0/0	0/0	0/0	0/0	0/0	0/0	0/0	0/0	0/0	0/1	0/0	0/0	0/0	0/0	0/0	0/0	0/0	0/0	0/0	0/0	./.	0/0	0/0	./.	./.	0/0	0/0	0/0	0/0	./.	0/0	0/0	0/0	./.	0/0	./.	0/0	0/0	./.
1	chr15	6736551	.	A	C	6206	.	.	.	0/0	0/0	0/0	0/0	0/0	0/0	0/0	0/1	0/1	0/1	0/0	./.	0/0	0/0	0/0	0/1	0/0	0/0	0/0	0/0	0/0	./.	0/0	0/1	0/0	./.	0/0	0/0	0/0	0/0	0/0	0/0	0/1	0/0	./.	0/0	./.	0/0	0/0	./.
1	chr15	6736556	.	A	G	2848	.	.	.	0/0	0/0	0/0	0/0	0/0	0/0	0/0	0/0	0/0	0/0	0/1	0/0	0/0	0/0	0/0	0/0	0/0	0/0	0/0	0/0	0/0	./.	0/0	0/1	0/0	./.	0/0	0/0	0/0	0/0	0/0	0/0	0/0	0/0	./.	0/0	./.	0/0	0/0	./.
1	chr15	6736567	.	G	A	786	.	.	.	0/0	0/0	0/0	0/0	0/0	1/1	0/0	0/0	0/1	0/0	0/0	1/1	0/0	0/0	0/0	0/0	0/0	0/0	0/0	0/0	0/0	./.	0/0	0/0	0/0	./.	0/0	0/0	0/0	0/0	0/0	0/0	0/0	0/0	./.	0/0	./.	0/0	0/0	./.
1	chr15	6736569	.	T	A	792	.	.	.	0/0	0/0	0/0	0/0	0/0	0/0	0/0	0/1	0/1	0/0	0/0	0/0	0/0	0/0	0/0	0/1	0/0	0/0	0/0	0/0	0/0	./.	0/0	0/0	0/0	./.	0/0	0/0	0/0	0/0	0/0	0/0	0/0	0/0	./.	0/0	./.	0/0	0/0	./.
1	chr15	6736573	.	C	T	596	.	.	.	./.	0/0	0/0	0/0	0/0	1/1	0/0	0/0	0/1	0/0	0/0	0/0	0/0	0/0	0/0	0/0	0/0	0/0	0/0	0/0	0/0	./.	0/0	0/0	0/0	./.	0/0	0/0	0/0	0/0	0/0	0/0	0/0	0/0	./.	0/0	./.	0/0	0/0	./.
1	chr15	6736579	.	T	A	560	.	.	.	./.	0/0	0/0	0/0	0/0	1/1	0/0	0/0	0/1	0/0	0/0	0/0	0/0	0/0	0/0	0/0	0/0	0/0	0/0	0/0	0/0	./.	0/0	0/0	0/0	./.	0/0	0/0	0/0	0/0	0/0	0/0	0/0	0/0	./.	0/0	./.	0/0	0/0	./.
1	chr15	6736672	.	A	C,G	14641	.	.	.	1/1	./.	1/1	1/1	1/1	0/1	1/1	1/2	0/2	0/1	1/1	1/1	1/1	1/1	1/1	1/2	0/1	0/0	./.	1/1	0/1	./.	0/0	1/2	1/1	./.	1/1	1/1	0/1	1/1	1/1	0/0	0/1	1/1	./.	1/1	1/1	0/0	0/1	1/1
1	chr15	6736677	.	T	A	3328	.	.	.	0/0	./.	0/0	0/0	0/0	0/0	0/0	0/1	0/1	0/0	0/0	0/0	0/0	0/0	0/0	0/1	0/1	0/0	0/0	0/0	0/0	./.	0/0	0/1	0/0	./.	0/0	0/0	0/0	0/0	0/0	0/0	0/0	0/0	./.	0/0	0/0	0/0	0/0	0/0
1	chr15	6736681	.	A	G	906	.	.	.	0/0	./.	0/0	0/0	0/0	0/0	1/1	0/0	0/1	0/0	0/0	0/0	0/0	0/0	0/0	0/0	0/0	0/0	0/0	0/0	0/0	./.	0/0	0/0	0/0	./.	0/0	0/0	0/0	0/0	0/0	0/0	0/0	0/0	./.	0/0	0/0	0/0	0/0	0/0
1	chr15	6736682	.	C	T	4391	.	.	.	0/0	./.	0/0	0/0	0/0	0/1	0/0	0/1	0/1	0/1	0/0	0/0	0/0	0/0	0/0	0/0	0/0	0/0	0/0	0/0	0/0	./.	0/0	0/0	0/0	./.	0/0	0/0	0/0	0/0	0/0	0/0	0/1	0/0	./.	0/0	0/0	0/0	0/0	0/0
1	chr15	6736684	.	T	A	37	.	.	.	0/0	./.	0/0	0/0	0/0	0/0	0/0	0/0	0/1	0/0	0/0	0/0	0/0	0/0	0/0	0/0	0/0	0/0	0/0	0/0	0/0	./.	0/0	0/0	0/0	./.	0/0	0/0	0/0	0/0	0/0	0/0	0/0	0/0	./.	0/0	0/0	0/0	0/0	0/0
1	chr15	6736707	.	T	C	648	.	.	.	0/0	./.	0/0	0/0	0/0	0/0	0/0	0/1	0/1	0/0	0/0	0/0	0/0	0/0	0/0	0/1	0/0	0/0	0/0	0/0	0/0	./.	0/0	0/0	0/0	./.	0/0	0/0	0/0	0/0	0/0	0/0	0/0	0/0	0/0	0/0	0/0	0/0	0/0	0/0
1	chr15	6736711	.	C	G,T	3486	.	.	.	0/0	./.	0/0	0/0	0/0	0/0	0/0	0/0	0/0	0/1	0/1	0/0	0/0	0/0	0/0	0/0	0/2	0/0	0/0	0/0	0/0	./.	0/0	0/0	0/0	./.	0/0	0/0	0/0	0/0	0/0	0/0	0/0	0/0	0/0	0/0	0/0	0/0	0/0	0/0
1	chr15	6736713	.	C	A	4186	.	.	.	0/0	./.	0/0	0/0	0/0	0/0	0/0	0/0	0/0	0/1	0/0	0/0	0/0	0/0	0/0	0/0	0/0	0/0	0/0	0/0	0/0	./.	0/0	0/0	0/0	./.	0/0	0/0	0/0	0/0	0/0	0/0	0/1	0/0	0/0	0/0	0/0	0/0	0/0	0/0
1	chr15	6736715	.	A	G	12446	.	.	.	1/1	./.	1/1	1/1	1/1	0/1	1/1	1/1	0/1	0/1	1/1	1/1	1/1	1/1	1/1	1/1	0/1	0/0	1/1	1/1	0/1	./.	0/0	1/1	1/1	./.	1/1	1/1	0/1	1/1	1/1	0/0	0/0	1/1	1/1	1/1	1/1	0/0	0/1	1/1
1	chr15	6736716	.	A	G	18522	.	.	.	1/1	./.	1/1	1/1	1/1	1/1	1/1	1/1	1/1	1/1	1/1	1/1	1/1	1/1	1/1	1/1	0/1	0/0	1/1	1/1	0/1	./.	0/0	1/1	1/1	./.	1/1	1/1	0/1	1/1	1/1	0/0	1/1	1/1	1/1	1/1	1/1	0/0	0/1	1/1
1	chr15	6736720	.	G	A	14549	.	.	.	1/1	./.	1/1	1/1	1/1	0/1	1/1	1/1	0/1	0/1	1/1	1/1	1/1	1/1	1/1	1/1	0/1	0/0	1/1	1/1	0/0	./.	0/0	1/1	1/1	./.	1/1	1/1	0/1	1/1	1/1	0/0	0/1	1/1	1/1	1/1	1/1	0/0	0/1	1/1
1	chr15	6736723	.	T	G	14875	.	.	.	1/1	./.	1/1	1/1	1/1	0/1	1/1	1/1	0/1	0/1	1/1	1/1	1/1	1/1	1/1	1/1	0/1	0/1	1/1	1/1	0/0	./.	0/0	1/1	1/1	./.	1/1	1/1	0/1	1/1	1/1	0/0	0/1	1/1	1/1	1/1	1/1	0/0	0/1	1/1
1	chr15	6736761	.	T	C	11127	.	.	.	0/1	./.	1/1	1/1	1/1	0/0	1/1	1/1	0/1	0/1	1/1	0/0	1/1	1/1	1/1	1/1	0/1	0/0	1/1	1/1	0/0	./.	0/0	1/1	1/1	./.	1/1	1/1	0/1	1/1	1/1	0/0	0/0	1/1	1/1	1/1	1/1	0/0	0/1	1/1
1	chr15	6736903	.	G	T	272	.	.	.	./.	0/0	0/0	0/0	0/0	0/0	./.	0/0	0/0	0/0	0/0	0/0	0/0	./.	0/0	0/0	0/0	0/0	0/0	./.	0/1	0/0	0/0	./.	./.	0/0	0/0	0/0	0/0	0/0	0/0	0/0	0/0	0/0	0/0	0/0	./.	0/0	0/0	0/0
1	chr15	6736915	.	C	T	742	.	.	.	0/0	0/0	0/0	0/0	0/0	0/0	0/0	0/0	0/0	0/0	0/0	0/0	0/0	0/0	0/0	0/0	0/0	0/0	0/0	./.	0/0	0/0	0/0	1/1	0/0	0/0	0/0	0/0	0/0	0/0	0/0	0/0	0/0	0/0	0/0	0/0	./.	0/0	0/0	0/0
1	chr15	6736919	.	A	T	2775	.	.	.	1/1	0/0	1/1	1/1	0/0	0/0	0/0	0/0	0/0	0/0	0/0	0/0	0/0	0/0	0/0	0/0	0/0	0/0	0/0	./.	0/0	0/0	0/0	0/0	0/0	0/0	0/0	0/0	0/1	0/0	0/0	0/0	0/0	1/1	1/1	0/0	./.	0/0	0/0	0/1
1	chr15	6736925	.	C	T	88	.	.	.	0/0	0/0	0/0	0/0	0/0	0/0	0/0	0/1	0/0	0/0	0/0	0/0	0/0	0/0	0/0	0/0	0/0	0/0	0/0	./.	0/0	0/0	0/0	0/0	0/0	0/0	0/0	0/0	0/0	0/0	0/0	0/0	0/0	0/0	0/0	0/0	0/0	0/0	0/0	0/0
1	chr15	6736929	.	G	T	170	.	.	.	0/0	0/0	0/0	0/0	0/0	0/1	0/0	0/0	0/0	0/0	0/0	0/0	0/0	0/0	0/0	0/0	0/0	0/0	0/0	./.	0/0	0/0	0/0	0/0	0/0	0/0	0/0	0/0	0/0	0/0	0/0	0/0	0/0	0/0	0/0	0/0	0/0	0/0	0/0	0/0
1	chr15	6736935	.	A	T	18435	.	.	.	1/1	0/1	1/1	1/1	1/1	0/1	1/1	0/1	0/0	0/1	1/1	1/1	1/1	1/1	0/0	1/1	0/1	0/1	0/1	./.	0/0	1/1	0/0	1/1	1/1	1/1	0/0	0/0	0/1	1/1	1/1	0/0	0/1	1/1	1/1	1/1	1/1	0/0	0/1	1/1
1	chr15	6736937	.	C	T	80	.	.	.	0/0	0/0	0/0	0/0	0/0	0/0	0/0	0/0	0/0	0/0	0/1	0/0	0/0	0/0	0/0	0/0	0/0	0/0	0/0	./.	0/0	0/0	0/0	0/0	0/0	0/0	0/0	0/0	0/0	0/0	0/0	0/0	0/0	0/0	0/0	0/0	0/0	0/0	0/0	0/0
1	chr15	6736947	.	C	T	245	.	.	.	0/0	0/0	0/0	0/0	0/0	0/0	1/1	0/0	0/0	0/0	0/0	0/0	0/0	0/0	0/0	0/0	0/0	0/0	0/0	0/0	0/0	0/0	0/0	0/0	0/0	0/0	0/0	0/0	0/0	0/0	0/0	0/0	0/0	0/0	0/0	0/0	0/0	0/0	0/0	0/0
1	chr15	6736949	.	C	A	25799	.	.	.	1/1	0/1	1/1	1/1	1/1	1/1	0/0	1/1	1/1	1/1	1/1	1/1	1/1	1/1	0/0	0/1	0/1	0/0	0/1	1/1	0/1	1/1	0/0	1/1	1/1	1/1	0/0	0/0	0/1	1/1	1/1	0/0	1/1	1/1	1/1	1/1	1/1	0/0	0/1	1/1
1	chr15	6736950	.	C	A	288	.	.	.	0/0	0/0	0/0	0/0	0/0	0/0	0/0	0/0	0/0	0/1	0/1	0/0	0/0	0/0	0/0	0/0	0/0	0/0	0/0	0/0	0/0	0/0	0/0	0/0	0/0	0/0	0/0	0/0	0/0	0/0	0/0	0/0	0/0	0/0	0/0	0/0	0/0	0/0	0/0	0/0
1	chr15	6736953	.	A	G	45	.	.	.	0/0	0/0	0/0	0/0	0/0	0/0	0/0	0/0	0/0	0/0	0/0	0/0	0/0	0/0	0/0	0/1	0/0	0/0	0/0	0/0	0/0	0/1	0/0	0/0	0/0	0/0	0/0	0/0	0/0	0/0	0/0	0/0	0/0	0/0	0/0	0/0	0/0	0/0	0/0	0/0
1	chr15	6736966	.	A	T	30822	.	.	.	1/1	0/1	1/1	1/1	1/1	0/1	1/1	1/1	1/1	1/1	1/1	1/1	1/1	1/1	0/0	0/1	0/1	0/0	0/1	0/0	0/0	0/1	0/0	1/1	1/1	1/1	0/0	0/0	0/1	1/1	1/1	0/0	1/1	1/1	1/1	1/1	1/1	0/0	0/1	1/1
1	chr15	6736971	.	G	A	24189	.	.	.	1/1	0/1	1/1	1/1	1/1	0/0	0/0	0/1	0/1	0/0	0/0	0/0	1/1	1/1	0/0	0/1	0/1	0/0	0/1	0/0	0/0	0/1	0/0	1/1	1/1	1/1	0/0	0/0	0/1	1/1	1/1	0/0	0/1	1/1	1/1	1/1	1/1	0/0	0/1	1/1
1	chr15	6736979	.	T	C,G	27148	.	.	.	1/1	0/1	1/1	1/1	1/1	0/2	0/0	0/1	0/1	0/0	0/1	0/1	1/1	1/1	0/0	0/1	0/1	0/0	1/1	0/0	0/0	1/2	0/0	1/1	1/1	1/1	0/0	0/0	0/1	1/1	1/1	0/0	0/1	1/1	1/1	1/1	1/1	0/0	0/1	1/1
1	chr15	6736981	.	C	A	865	.	.	.	0/0	0/0	0/0	0/0	0/0	0/1	0/0	0/0	0/0	0/0	0/0	0/1	0/0	0/0	0/0	0/0	0/0	0/0	0/0	0/0	0/0	0/1	0/0	0/0	0/0	0/0	0/0	0/1	0/0	0/0	0/0	0/0	0/0	0/0	0/0	0/0	0/0	0/0	0/0	0/0
1	chr15	6736982	.	G	A	577	.	.	.	0/0	0/0	0/0	0/0	0/0	0/0	0/0	0/0	0/0	0/0	0/0	0/1	0/0	0/0	0/0	0/0	0/0	0/0	0/0	0/0	0/0	0/0	0/0	0/0	0/0	0/0	0/0	0/0	0/0	0/0	0/0	0/0	0/0	0/0	0/0	0/0	0/0	0/0	0/0	0/0
1	chr15	6736984	.	T	A,C	5523	.	.	.	0/0	0/0	0/0	0/0	0/0	0/2	0/2	0/1	0/0	0/2	0/2	0/0	0/0	0/0	0/0	0/1	0/0	0/0	0/0	0/0	0/1	0/2	0/0	0/0	0/0	0/0	0/0	0/0	0/0	0/0	0/0	0/0	0/1	0/0	0/0	0/0	0/0	0/0	0/0	0/0
1	chr15	6736987	.	T	A	109	.	.	.	0/0	0/0	0/0	0/0	0/0	0/0	0/0	0/0	0/0	0/0	0/1	0/1	0/0	0/0	0/0	0/0	0/0	0/0	0/0	0/0	0/0	0/0	0/0	0/0	0/0	0/0	0/0	0/0	0/0	0/0	0/0	0/0	0/0	0/0	0/0	0/0	0/0	0/0	0/0	0/0
1	chr15	6736994	.	G	T	976	.	.	.	0/0	0/0	0/0	0/0	0/0	0/1	0/0	0/0	0/0	0/0	0/0	0/0	0/0	0/0	0/0	0/0	0/0	0/0	0/0	0/0	0/0	0/0	0/0	0/0	0/0	0/0	0/0	0/0	0/0	0/0	0/0	0/0	0/0	0/0	0/0	0/0	0/0	0/0	0/0	0/0
1	chr15	6736997	.	A	G,T	9234	.	.	.	0/0	0/0	0/0	0/0	2/2	1/2	0/0	0/2	0/1	0/1	0/0	0/1	2/2	0/0	0/0	0/0	0/2	0/0	0/0	0/0	0/0	1/2	0/0	0/2	0/0	2/2	0/0	0/0	0/0	2/2	0/0	0/0	0/0	0/0	0/0	0/0	2/2	0/0	0/2	0/0
1	chr15	6737009	.	T	C	118	.	.	.	0/0	0/0	0/0	0/0	./.	0/0	0/0	0/0	0/0	0/0	0/0	0/0	./.	0/0	0/0	0/0	0/0	0/0	0/0	0/0	0/0	0/0	0/0	0/0	0/0	./.	0/0	0/0	0/0	./.	0/0	0/0	0/0	0/0	0/0	0/0	./.	0/0	0/0	0/0
1	chr15	6737019	.	C	T	2412	.	.	.	1/1	0/1	1/1	1/1	0/0	0/0	0/0	0/0	0/0	0/0	0/0	0/0	0/0	0/0	0/0	0/0	0/0	0/0	0/0	0/0	0/0	0/0	0/0	0/0	0/0	0/0	0/0	0/0	0/0	0/0	0/0	0/0	0/0	0/1	0/0	0/0	0/0	0/0	0/0	0/1
1	chr15	6737020	.	C	T	7981	.	.	.	0/0	0/0	0/0	0/0	1/1	0/1	0/0	0/0	0/1	0/0	0/0	0/0	1/1	0/0	0/0	0/0	0/0	0/0	0/0	0/1	0/0	0/1	0/0	0/1	0/0	1/1	0/0	0/0	0/0	1/1	0/0	0/0	0/0	0/0	0/0	0/0	1/1	0/0	0/1	0/0
1	chr15	6737022	.	C	T	6735	.	.	.	0/0	0/0	0/0	0/0	1/1	0/0	0/0	0/0	0/1	0/0	0/0	0/0	1/1	0/0	0/0	0/0	0/0	0/0	0/0	0/1	0/0	0/1	0/0	0/1	0/0	1/1	0/0	0/0	0/0	1/1	0/0	0/0	0/0	0/0	0/0	0/0	1/1	0/0	0/1	0/0
1	chr15	6737030	.	A	G	3949	.	.	.	0/0	0/0	0/0	0/0	0/0	0/0	0/0	0/0	0/0	0/0	0/0	0/0	0/0	0/0	0/0	0/0	0/0	0/0	0/0	0/0	0/0	0/0	0/0	0/0	0/0	0/0	0/0	0/0	0/0	0/0	0/0	0/0	0/1	0/0	0/0	0/0	0/0	0/0	0/0	0/0
1	chr15	6737034	.	G	A,T	25382	.	.	.	1/1	0/1	1/1	1/1	0/0	0/0	0/0	0/1	0/1	0/1	0/1	1/1	0/0	0/1	0/0	0/2	0/0	0/0	1/1	0/0	0/0	0/0	0/0	0/1	2/2	0/0	0/0	0/0	0/1	0/0	1/1	0/0	0/1	1/1	0/1	2/2	0/0	0/0	0/0	1/1
1	chr15	6737046	.	C	A	50	.	.	.	0/0	0/0	0/0	0/0	0/0	0/0	0/0	0/0	0/1	0/0	0/0	0/0	0/0	0/0	0/0	0/0	0/0	0/0	0/0	0/0	0/0	0/0	0/0	0/0	0/0	0/0	0/0	0/0	0/0	0/0	0/0	0/0	0/0	0/0	0/1	0/0	0/0	0/0	0/0	0/0
1	chr15	6737047	.	G	A,C	1032	.	.	.	0/0	0/0	0/0	0/0	0/0	0/0	0/0	0/0	0/1	0/2	0/2	0/0	0/0	0/0	0/0	0/0	0/0	0/0	0/0	0/0	0/0	0/0	0/0	0/0	0/0	0/0	0/0	0/0	0/0	0/0	0/0	0/0	0/0	0/0	0/0	0/0	0/0	0/0	0/0	0/0
1	chr15	6737049	.	C	T	6097	.	.	.	0/0	0/0	0/0	0/0	0/0	1/1	0/1	0/0	0/1	0/1	0/0	0/1	0/0	0/0	0/0	0/1	0/0	0/0	0/0	0/0	0/1	0/1	0/0	0/0	0/0	0/0	0/0	0/0	0/0	0/0	0/0	0/0	0/1	0/0	0/0	0/0	0/0	0/0	0/0	0/0
1	chr15	6737050	.	C	T	66	.	.	.	0/0	0/0	0/0	0/0	0/0	0/0	0/0	0/0	0/1	0/0	0/0	0/0	0/0	0/0	0/0	0/0	0/0	0/0	0/0	0/0	0/0	0/0	0/0	0/0	0/0	0/0	0/0	0/0	0/0	0/0	0/0	0/0	0/0	0/0	0/0	0/0	0/0	0/0	0/0	0/0
1	chr15	6737052	.	T	G	1066	.	.	.	0/0	0/0	0/0	0/0	0/0	0/1	0/0	0/0	0/0	0/0	0/0	0/0	0/0	0/0	0/0	0/1	0/0	0/0	0/0	0/0	0/0	0/0	0/0	0/0	0/0	0/0	0/0	0/0	0/0	0/0	0/0	0/0	0/0	0/0	0/0	0/0	0/0	0/0	0/0	0/0
1	chr15	6737058	.	C	A	12215	.	.	.	0/0	0/1	0/0	0/0	0/0	0/0	0/0	0/1	0/0	0/0	0/0	0/0	0/0	0/1	0/0	0/1	0/0	0/0	1/1	0/0	0/0	0/0	0/0	0/1	0/1	0/0	0/0	0/0	0/0	0/0	1/1	0/0	0/1	0/0	0/0	1/1	0/0	0/0	0/0	0/1
1	chr15	6737073	.	G	A	11854	.	.	.	1/1	0/1	1/1	1/1	0/0	0/0	0/0	0/0	0/0	0/0	0/0	0/0	0/0	0/0	0/0	0/0	0/0	0/0	0/0	0/0	0/0	0/0	0/0	0/0	0/1	0/0	0/0	0/0	0/1	0/0	0/0	0/0	0/0	1/1	0/1	0/0	0/0	0/0	0/0	0/1
1	chr15	6737082	.	T	C	31	.	.	.	0/0	0/0	0/0	0/0	0/0	0/0	0/0	0/0	0/0	0/0	0/0	0/0	0/0	0/0	0/0	0/0	0/0	0/0	0/0	0/0	0/0	0/0	0/0	0/0	0/0	0/0	0/0	0/0	0/0	0/0	0/0	0/0	0/0	0/0	0/0	0/0	0/0	0/0	0/0	0/0
1	chr15	6737083	.	A	C	4624	.	.	.	0/0	0/0	0/0	0/0	1/1	0/0	0/0	0/0	0/0	0/0	0/0	0/0	1/1	0/1	0/0	0/0	0/0	0/0	0/0	0/0	0/0	0/0	0/0	0/0	0/0	0/0	0/0	0/0	0/0	1/1	0/0	0/0	0/0	0/0	0/0	0/0	1/1	0/0	0/0	0/0
1	chr15	6737092	.	G	A	2072	.	.	.	0/0	0/0	0/0	0/0	0/0	0/0	1/1	0/0	0/0	0/1	0/1	0/0	0/0	0/0	0/0	0/0	0/0	0/0	0/0	0/0	0/0	0/0	0/0	0/0	0/0	0/0	0/0	0/0	0/0	0/0	0/0	0/0	0/0	0/0	0/0	0/0	0/0	0/0	0/0	0/0
1	chr15	6737093	.	G	A	830	.	.	.	0/0	0/0	0/0	0/0	0/0	0/0	0/0	0/0	0/0	0/1	0/0	0/1	0/0	0/0	0/0	0/0	0/0	0/0	0/0	0/0	0/1	0/1	0/0	0/0	0/0	0/0	0/0	0/0	0/0	0/0	0/0	0/0	0/1	0/0	0/0	0/0	0/0	0/0	0/0	0/0
1	chr15	6737096	.	G	A	38229	.	.	.	1/1	0/1	1/1	1/1	0/0	0/1	0/0	0/1	0/1	0/0	0/1	0/1	0/0	0/1	0/0	0/1	0/1	0/0	1/1	0/1	0/0	0/1	0/0	1/1	1/1	1/1	0/0	0/0	0/1	0/0	1/1	0/0	0/1	1/1	0/1	1/1	0/0	0/0	0/0	1/1
1	chr15	6737100	.	C	T	380	.	.	.	0/0	0/0	0/0	0/0	0/0	0/0	0/0	0/0	0/0	0/0	0/0	0/0	0/0	0/0	0/0	0/1	0/0	0/0	0/0	0/0	0/0	0/0	0/0	0/0	0/0	0/0	0/0	0/0	0/0	0/0	0/0	0/0	0/0	0/0	0/0	0/0	0/0	0/0	0/0	0/0
1	chr15	6737103	.	G	A	229	.	.	.	0/0	0/0	0/0	0/0	0/0	0/0	0/0	0/0	0/0	0/0	0/0	0/0	0/0	0/0	0/0	0/1	0/0	0/0	0/0	0/0	0/0	0/0	0/0	0/0	0/0	0/0	0/0	0/0	0/0	0/0	0/0	0/0	0/0	0/0	0/0	0/0	0/0	0/0	0/0	0/0
1	chr15	6737111	.	A	T	1067	.	.	.	0/0	0/0	0/0	0/0	0/0	0/0	0/0	0/0	0/0	0/1	0/1	0/0	0/0	0/0	0/0	0/0	0/0	0/0	0/0	0/0	0/0	0/0	0/0	0/0	0/0	0/0	0/0	0/0	0/0	0/0	0/0	0/0	0/0	0/0	0/0	0/0	0/0	0/0	0/0	0/0
1	chr15	6737120	.	A	C	335	.	.	.	0/0	0/0	0/0	0/0	0/0	0/0	1/1	0/0	0/0	0/0	0/0	0/0	0/0	0/0	0/0	0/0	0/0	0/0	0/0	0/0	0/0	0/0	0/0	0/0	0/0	0/0	0/0	0/0	0/0	0/0	0/0	0/0	0/0	0/0	0/0	0/0	0/0	0/0	0/0	0/0
1	chr15	6737126	.	T	C	171	.	.	.	0/0	0/0	0/0	0/0	0/0	0/0	0/0	0/0	0/0	0/0	0/0	0/0	0/0	0/0	0/0	0/0	0/0	0/0	0/0	0/0	0/1	0/0	0/0	0/0	0/0	0/0	0/0	0/0	0/0	0/0	0/0	0/0	0/0	0/0	0/0	0/0	0/0	0/0	0/0	0/0
1	chr15	6737132	.	T	C	612	.	.	.	0/0	0/0	0/0	0/0	0/0	0/1	0/0	0/0	0/0	0/0	0/0	0/0	0/0	0/0	0/0	0/0	0/0	0/0	0/0	0/0	0/0	0/0	0/0	0/0	0/0	0/0	0/0	0/0	0/0	0/0	0/0	0/0	0/0	0/0	0/0	0/0	0/0	0/0	0/0	0/0
1	chr15	6737153	.	C	T	49851	.	.	.	1/1	0/1	1/1	1/1	0/0	0/1	1/1	0/1	0/1	0/0	0/1	0/1	0/0	1/1	0/0	0/1	0/0	0/0	1/1	0/0	0/0	0/0	0/0	0/1	1/1	0/0	0/0	0/0	0/1	0/0	1/1	0/0	0/1	1/1	1/1	1/1	0/0	0/0	0/0	1/1
1	chr15	6737169	.	G	A	3569	.	.	.	0/0	0/0	0/0	0/0	0/0	0/0	0/0	0/0	0/0	0/0	0/0	0/0	0/0	0/0	0/0	0/0	0/0	0/0	0/0	0/0	0/0	0/0	0/0	0/0	0/0	0/0	0/0	0/0	0/0	0/0	0/0	0/0	0/1	0/0	0/0	0/0	0/0	0/0	0/0	0/0
1	chr15	6737170	.	T	C	6313	.	.	.	0/0	0/0	0/0	0/0	0/0	1/1	1/1	0/1	0/1	1/1	0/1	0/1	0/0	0/0	0/0	0/0	0/0	0/0	0/0	0/0	0/1	0/0	0/0	0/0	0/0	0/0	0/0	0/0	0/0	0/0	0/0	0/0	0/0	0/0	0/0	0/0	0/0	0/0	0/0	0/0
1	chr15	6737171	.	G	A	274	.	.	.	0/0	0/0	0/0	0/0	0/0	0/0	0/0	0/1	0/0	0/0	0/0	0/0	0/0	0/0	0/0	0/0	0/0	0/0	0/0	0/0	0/0	0/0	0/0	0/0	0/0	0/0	0/0	0/0	0/0	0/0	0/0	0/0	0/0	0/0	0/0	0/0	0/0	0/0	0/0	0/0
1	chr15	6737173	.	A	G	67878	.	.	.	1/1	1/1	1/1	1/1	1/1	0/1	0/0	0/1	0/1	0/0	0/1	0/1	1/1	1/1	0/0	1/1	0/1	0/0	1/1	0/1	0/0	0/1	0/0	1/1	1/1	1/1	0/0	0/0	0/1	1/1	1/1	0/0	1/1	1/1	0/1	1/1	1/1	0/0	0/1	1/1
1	chr15	6737174	.	C	A	665	.	.	.	0/0	0/0	0/0	0/0	0/0	0/1	0/0	0/0	0/0	0/0	0/0	0/0	0/0	0/0	0/0	0/0	0/0	0/0	0/0	0/0	0/0	0/0	0/0	0/0	0/0	0/0	0/0	0/0	0/0	0/0	0/0	0/0	0/0	0/0	0/0	0/0	0/0	0/0	0/0	0/0
1	chr15	6737181	.	G	A	3732	.	.	.	0/0	0/0	0/0	0/0	0/0	0/0	0/0	0/0	0/0	0/0	0/0	0/0	0/0	0/0	0/0	0/0	0/0	0/0	0/0	0/0	0/0	0/0	0/0	0/0	0/0	0/0	0/0	0/0	0/0	0/0	0/0	0/0	0/1	0/0	0/0	0/0	0/0	0/0	0/0	0/0
1	chr15	6737182	.	C	T	47328	.	.	.	1/1	0/1	1/1	1/1	0/0	0/0	0/0	0/1	0/1	0/0	0/1	0/1	0/0	1/1	0/0	1/1	0/0	0/0	1/1	0/0	0/0	0/0	0/0	0/1	1/1	0/0	0/0	0/0	0/1	0/0	1/1	0/0	0/1	1/1	0/1	1/1	0/0	0/0	0/0	1/1
1	chr15	6737188	.	C	A	1798	.	.	.	0/0	0/0	0/0	0/0	0/0	0/0	0/0	0/1	0/0	0/1	0/1	0/0	0/0	0/0	0/0	0/0	0/0	0/0	0/0	0/0	0/0	0/0	0/0	0/0	0/0	0/0	0/0	0/0	0/0	0/0	0/0	0/0	0/0	0/0	0/0	0/0	0/0	0/0	0/0	0/0
1	chr15	6737189	.	G	T	592	.	.	.	0/0	0/0	0/0	0/0	0/0	0/1	0/0	0/0	0/0	0/0	0/0	0/0	0/0	0/0	0/0	0/0	0/0	0/0	0/0	0/0	0/0	0/0	0/0	0/0	0/0	0/0	0/0	0/0	0/0	0/0	0/0	0/0	0/0	0/0	0/0	0/0	0/0	0/0	0/0	0/0
1	chr15	6737203	.	T	C	45581	.	.	.	1/1	0/1	1/1	1/1	0/0	0/0	0/0	0/1	0/1	0/0	0/1	0/1	0/0	1/1	0/0	0/1	0/0	0/0	1/1	0/0	0/0	0/0	0/0	0/1	1/1	0/0	0/0	0/0	0/1	0/0	1/1	0/0	0/1	1/1	0/1	1/1	0/0	0/0	0/0	1/1
1	chr15	6737208	.	A	G	1249	.	.	.	0/0	0/0	0/0	0/0	0/0	0/0	0/0	0/0	0/0	0/1	0/1	0/0	0/0	0/0	0/0	0/0	0/0	0/0	0/0	0/0	0/0	0/0	0/0	0/0	0/0	0/0	0/0	0/0	0/0	0/0	0/0	0/0	0/0	0/0	0/0	0/0	0/0	0/0	0/0	0/0
1	chr15	6737212	.	A	T	87247	.	.	.	1/1	1/1	1/1	1/1	1/1	1/1	1/1	0/1	1/1	1/1	1/1	1/1	1/1	1/1	1/1	1/1	0/1	0/0	1/1	1/1	0/1	1/1	0/0	1/1	1/1	1/1	1/1	1/1	0/1	1/1	1/1	0/0	1/1	1/1	1/1	1/1	1/1	0/0	0/1	1/1
1	chr15	6737221	.	C	T	312	.	.	.	0/0	0/0	0/0	0/0	0/0	0/0	0/0	0/0	0/1	0/0	0/0	0/0	0/0	0/0	0/0	0/0	0/0	0/0	0/0	0/0	0/0	0/0	0/0	0/0	0/0	0/0	0/0	0/0	0/0	0/0	0/0	0/0	0/0	0/0	0/0	0/0	0/0	0/0	0/0	0/0
1	chr15	6737254	.	G	T	134	.	.	.	0/0	0/0	0/0	0/0	0/0	0/0	0/0	0/0	0/0	0/0	0/0	0/0	0/0	0/0	0/0	0/0	0/0	0/0	0/0	0/0	0/1	0/0	0/0	0/0	0/0	0/0	0/0	0/0	0/0	0/0	0/0	0/0	0/0	0/0	0/0	0/0	0/0	0/0	0/0	0/0
1	chr15	6737261	.	A	G	7977	.	.	.	0/0	0/0	0/0	0/0	1/1	0/0	0/0	0/0	0/0	0/1	0/1	0/0	1/1	0/0	0/0	0/0	0/0	0/0	0/0	0/0	0/0	0/0	0/0	0/0	0/0	0/0	0/0	0/0	0/0	1/1	0/0	0/0	0/0	0/0	0/0	0/0	1/1	0/0	0/1	0/0
1	chr15	6737270	.	A	G	477	.	.	.	0/0	0/0	0/0	0/0	0/0	0/1	0/0	0/0	0/0	0/0	0/0	0/0	0/0	0/0	0/0	0/0	0/0	0/0	0/0	0/0	0/0	0/0	0/0	0/0	0/0	0/0	0/0	0/0	0/0	0/0	0/0	0/0	0/0	0/0	0/0	0/0	0/0	0/0	0/0	0/0
1	chr15	6737282	.	C	A,T	407	.	.	.	0/0	0/0	0/0	0/0	0/0	0/0	0/0	0/0	0/2	0/0	0/0	0/0	0/0	0/0	0/0	0/0	0/0	0/0	0/0	0/0	0/0	0/0	0/0	0/0	0/0	0/0	0/0	0/0	0/0	0/0	0/0	0/0	0/0	0/0	0/0	0/0	0/0	0/0	0/0	0/0
1	chr15	6737303	.	G	A	52249	.	.	.	1/1	1/1	1/1	1/1	1/1	0/1	0/0	0/1	0/1	1/1	1/1	1/1	1/1	1/1	0/0	0/1	0/1	0/0	1/1	0/1	0/0	1/1	0/0	1/1	1/1	1/1	0/0	0/0	0/1	1/1	1/1	0/0	1/1	1/1	1/1	1/1	1/1	0/0	0/1	1/1
1	chr15	6737336	.	G	A	4230	.	.	.	0/0	0/0	0/0	0/0	0/0	0/0	0/0	0/0	0/0	0/0	0/0	0/0	0/0	0/0	0/0	0/0	0/1	0/0	0/0	0/1	0/0	0/1	0/0	0/1	0/0	1/1	0/0	0/0	0/0	0/0	0/0	0/0	0/0	0/0	0/0	0/0	0/0	0/0	0/0	0/0
1	chr15	6737345	.	G	A	840	.	.	.	0/0	0/0	0/0	0/0	0/0	0/0	0/0	0/0	0/0	0/0	0/0	0/1	0/0	0/0	0/0	0/0	0/0	0/0	0/0	0/0	0/0	0/0	0/0	0/0	0/0	0/0	0/0	0/0	0/0	0/0	0/0	0/0	0/0	0/0	0/0	0/0	0/0	0/0	0/0	0/0
1	chr15	6737362	.	A	T	1643	.	.	.	0/0	0/0	0/0	0/0	0/0	0/0	0/0	0/0	0/0	0/0	0/0	0/0	0/0	0/0	0/0	0/0	0/0	0/0	0/0	0/0	0/0	0/0	0/0	0/0	0/0	0/0	0/0	0/0	0/0	0/0	0/0	0/0	0/0	0/0	1/1	0/0	0/0	0/0	0/0	0/0
1	chr15	6737369	.	A	G	36773	.	.	.	1/1	0/1	1/1	1/1	1/1	0/0	0/0	0/1	0/0	0/1	1/1	0/1	1/1	1/1	0/0	0/1	0/0	0/0	1/1	0/0	0/0	0/1	0/0	0/1	1/1	0/0	0/0	0/0	0/1	1/1	1/1	0/0	0/1	1/1	1/1	1/1	1/1	0/0	0/1	1/1
1	chr15	6737393	.	T	A	14353	.	.	.	1/1	0/1	1/1	1/1	0/0	0/0	0/0	0/0	0/0	0/0	0/0	0/0	0/0	0/0	0/0	0/0	0/0	0/0	0/0	0/0	0/0	0/0	0/0	0/0	0/1	0/0	0/0	0/0	0/1	0/0	0/0	0/0	0/0	1/1	1/1	0/0	0/0	0/0	0/0	0/1
1	chr15	6737408	.	C	T	39679	.	.	.	1/1	0/1	1/1	1/1	1/1	1/1	0/0	0/1	1/1	0/1	0/1	1/1	1/1	1/1	0/0	0/1	0/1	0/0	1/1	0/1	0/1	1/1	0/0	1/1	1/1	1/1	0/0	0/0	0/1	1/1	1/1	0/0	0/1	1/1	1/1	1/1	1/1	0/0	0/1	1/1
1	chr15	6737895	.	A	G	9431	.	.	.	1/1	./.	1/1	1/1	1/1	0/0	0/0	0/1	0/0	0/1	0/1	0/0	1/1	1/1	0/0	0/1	0/1	0/0	1/1	0/1	0/0	1/1	0/0	1/1	1/1	1/1	0/0	0/0	0/1	1/1	1/1	0/0	0/1	1/1	1/1	./.	1/1	0/0	0/0	1/1
1	chr15	6737901	.	A	G	143	.	.	.	0/0	./.	0/0	0/0	0/0	0/0	0/0	0/0	0/1	0/0	0/0	0/0	0/0	0/0	0/0	0/0	0/0	0/0	0/0	0/0	0/0	0/0	0/0	0/0	0/0	0/0	0/0	0/0	0/0	0/0	0/0	0/0	0/0	0/0	0/0	./.	0/0	0/0	0/0	0/0
1	chr15	6737904	.	T	A	13340	.	.	.	1/1	./.	1/1	1/1	1/1	0/1	0/0	0/1	0/0	0/1	0/1	0/0	1/1	1/1	0/0	0/1	0/1	0/0	1/1	0/1	0/1	1/1	0/0	1/1	1/1	1/1	0/0	0/0	0/1	1/1	1/1	0/0	0/1	1/1	1/1	./.	1/1	0/0	0/0	1/1
1	chr15	6737905	.	A	T	258	.	.	.	0/0	./.	0/0	0/0	0/0	0/0	0/0	0/0	0/1	0/0	0/0	0/0	0/0	0/0	0/0	0/0	0/0	0/0	0/0	0/0	0/0	0/0	0/0	0/0	0/0	0/0	0/0	0/0	0/0	0/0	0/0	0/0	0/0	0/0	0/0	./.	0/0	0/0	0/0	0/0
1	chr15	6737924	.	A	C	519	.	.	.	0/0	./.	0/0	0/0	0/0	0/0	0/0	0/0	0/0	0/1	0/1	0/0	0/0	0/0	0/0	0/0	0/0	0/0	0/0	0/0	0/1	0/0	0/0	0/0	0/0	0/0	0/0	0/0	0/0	0/0	0/0	0/0	0/0	0/0	0/0	0/0	0/0	0/0	0/0	0/0
1	chr15	6737927	.	A	G	25466	.	.	.	1/1	./.	1/1	1/1	1/1	0/1	0/0	0/1	0/1	0/1	1/1	0/1	1/1	1/1	0/0	1/1	0/1	0/0	1/1	0/1	0/1	1/1	0/0	1/1	1/1	1/1	0/0	0/0	0/1	1/1	1/1	0/0	0/1	1/1	1/1	1/1	1/1	0/0	0/1	1/1
1	chr15	6737939	.	A	G	200	.	.	.	0/0	./.	0/0	0/0	0/0	0/0	0/0	0/0	0/1	0/0	0/0	0/0	0/0	0/0	0/0	0/0	0/0	0/0	0/0	0/0	0/0	0/0	0/0	0/0	0/0	0/0	0/0	0/0	0/0	0/0	0/0	0/0	0/0	0/0	0/0	0/0	0/0	0/0	0/0	0/0
1	chr15	6737944	.	A	G	2173	.	.	.	0/0	./.	0/0	0/0	0/0	0/0	0/0	0/0	0/0	0/0	0/0	0/0	0/0	0/0	0/0	0/0	0/1	0/0	0/0	0/1	0/0	0/1	0/0	0/1	0/0	1/1	0/0	0/0	0/0	0/0	0/0	0/0	0/0	0/0	0/0	0/0	0/0	0/0	0/0	0/0
1	chr15	6737951	.	T	A	730	.	.	.	0/0	0/0	0/0	0/0	0/0	0/1	0/0	0/0	0/0	0/0	0/0	0/0	0/0	0/0	0/0	0/0	0/0	0/0	0/0	0/0	0/0	0/0	0/0	0/0	0/0	0/0	0/0	0/0	0/0	0/0	0/0	0/0	0/0	0/0	0/0	0/0	0/0	0/0	0/0	0/0
1	chr15	6737957	.	A	G	64	.	.	.	0/0	0/0	0/0	0/0	0/0	0/0	0/0	0/0	0/0	0/0	0/0	0/0	0/0	0/0	0/0	0/0	0/0	0/0	0/0	0/0	0/0	0/0	0/0	0/0	0/0	0/0	0/0	0/0	0/0	0/0	0/0	0/0	0/0	0/0	0/0	0/0	0/0	0/0	0/0	0/0
1	chr15	6737963	.	C	T	766	.	.	.	0/0	0/0	0/0	0/0	0/0	0/1	0/0	0/0	0/0	0/0	0/0	0/0	0/0	0/0	0/0	0/0	0/0	0/0	0/0	0/0	0/0	0/0	0/0	0/0	0/0	0/0	0/0	0/0	0/0	0/0	0/0	0/0	0/0	0/0	0/0	0/0	0/0	0/0	0/0	0/0
1	chr15	6737980	.	T	A	115	.	.	.	0/0	0/0	0/0	0/0	0/0	0/0	0/0	0/0	0/0	0/0	0/0	0/0	0/0	0/0	0/0	0/1	0/0	0/0	0/0	0/0	0/0	0/0	0/0	0/0	0/0	0/0	0/0	0/0	0/0	0/0	0/0	0/0	0/0	0/0	0/0	0/0	0/0	0/0	0/0	0/0
1	chr15	6737981	.	A	C	2779	.	.	.	0/0	0/0	0/0	0/0	0/0	0/1	0/0	0/0	0/1	0/0	0/1	1/1	0/0	0/0	0/0	0/0	0/0	0/0	0/0	0/0	0/0	0/0	0/0	0/0	0/0	0/0	0/0	0/0	0/0	0/0	0/0	0/0	0/0	0/0	0/0	0/0	0/0	0/0	0/0	0/0
1	chr15	6737989	.	C	A	618	.	.	.	0/0	0/0	0/0	0/0	0/0	0/0	0/0	0/0	0/0	0/0	0/1	0/1	0/0	0/0	0/0	0/0	0/0	0/0	0/0	0/0	0/0	0/0	0/0	0/0	0/0	0/0	0/0	0/0	0/0	0/0	0/0	0/0	0/0	0/0	0/0	0/0	0/0	0/0	0/0	0/0
1	chr15	6737995	.	A	G	4962	.	.	.	0/0	0/0	0/0	0/0	0/0	0/1	0/0	0/1	0/1	0/1	0/0	0/0	0/0	0/0	0/0	0/0	0/0	0/0	0/0	0/0	0/0	0/0	0/0	0/0	0/0	0/0	0/0	0/0	0/0	0/0	0/0	0/0	0/1	0/0	0/0	0/0	0/0	0/0	0/0	0/0
1	chr15	6737996	.	T	C	84	.	.	.	0/0	0/0	0/0	0/0	0/0	0/0	0/0	0/0	0/1	0/0	0/0	0/0	0/0	0/0	0/0	0/0	0/0	0/0	0/0	0/0	0/0	0/0	0/0	0/0	0/0	0/0	0/0	0/0	0/0	0/0	0/0	0/0	0/0	0/0	0/0	0/0	0/0	0/0	0/0	0/0
1	chr15	6738008	.	A	C	11843	.	.	.	1/1	1/1	1/1	1/1	0/0	0/0	0/0	0/0	0/1	0/0	0/0	0/0	0/0	0/0	0/0	0/0	0/0	0/0	0/0	0/0	0/1	0/1	0/0	0/0	0/1	0/0	0/0	0/0	0/1	0/0	0/0	0/0	0/0	1/1	1/1	0/0	0/0	0/0	0/0	0/1
1	chr15	6738029	.	C	T	61	.	.	.	0/0	0/0	0/0	0/0	0/0	0/0	0/0	0/0	0/1	0/0	0/0	0/0	0/0	0/0	0/0	0/0	0/0	0/0	0/0	0/0	0/0	0/0	0/0	0/0	0/0	0/0	0/0	0/0	0/0	0/0	0/0	0/0	0/0	0/0	0/0	0/0	0/0	0/0	0/0	0/0
1	chr15	6738031	.	G	A	52800	.	.	.	1/1	1/1	1/1	1/1	1/1	1/1	1/1	1/1	1/1	1/1	1/1	1/1	1/1	1/1	0/0	1/1	0/1	0/0	1/1	0/1	0/1	1/1	0/0	1/1	1/1	1/1	0/0	0/0	0/1	1/1	1/1	0/0	1/1	1/1	1/1	1/1	1/1	0/0	0/1	1/1
1	chr15	6738044	.	T	C	11399	.	.	.	0/0	0/0	0/0	0/0	0/0	0/0	0/0	0/1	0/1	1/1	0/1	0/1	0/0	0/0	0/0	0/1	0/1	0/0	0/0	0/1	0/0	0/1	0/0	0/1	0/0	1/1	0/0	0/0	0/0	0/0	0/0	0/0	0/1	0/0	0/0	0/0	0/0	0/0	0/0	0/0
1	chr15	6738053	.	A	G	49504	.	.	.	1/1	./.	1/1	1/1	1/1	1/1	1/1	0/1	0/1	0/1	1/1	0/1	1/1	1/1	0/0	0/1	0/1	0/0	1/1	0/0	0/1	0/1	0/0	0/1	1/1	0/0	0/0	0/0	0/1	1/1	1/1	0/0	0/1	1/1	1/1	1/1	1/1	0/0	0/1	1/1
1	chr15	6738062	.	C	T	259	.	.	.	0/0	0/0	0/0	0/0	0/0	0/0	0/0	0/0	0/1	0/0	0/0	0/0	0/0	0/0	0/0	0/0	0/0	0/0	0/0	0/0	0/0	0/0	0/0	0/0	0/0	0/0	0/0	0/0	0/0	0/0	0/0	0/0	0/0	0/0	0/0	0/0	0/0	0/0	0/0	0/0
1	chr15	6738068	.	T	C	57588	.	.	.	1/1	0/0	1/1	1/1	1/1	1/1	1/1	1/1	1/1	1/1	1/1	1/1	1/1	1/1	0/0	1/1	0/1	0/0	1/1	0/0	0/1	0/1	0/0	0/1	1/1	0/0	0/0	0/0	0/1	1/1	1/1	0/0	1/1	1/1	1/1	1/1	1/1	0/0	0/1	1/1
1	chr15	6738083	.	C	T	301	.	.	.	0/0	0/0	0/0	0/0	0/0	0/0	0/0	0/0	0/1	0/0	0/0	0/0	0/0	0/0	0/0	0/0	0/0	0/0	0/0	0/0	0/0	0/0	0/0	0/0	0/0	0/0	0/0	0/0	0/0	0/0	0/0	0/0	0/0	0/0	0/0	0/0	0/0	0/0	0/0	0/0
1	chr15	6738107	.	G	A	971	.	.	.	0/0	0/0	0/0	0/0	0/0	0/0	0/0	0/0	0/0	0/0	0/1	0/1	0/0	0/0	0/0	0/0	0/0	0/0	0/0	0/0	0/0	0/0	0/0	0/0	0/0	0/0	0/0	0/0	0/0	0/0	0/0	0/0	0/0	0/0	0/0	0/0	0/0	0/0	0/0	0/0
1	chr15	6738128	.	A	C	6013	.	.	.	0/0	0/0	0/0	0/0	0/0	0/1	1/1	0/0	0/0	0/1	0/1	0/1	0/0	0/0	0/0	0/0	0/0	0/0	0/0	0/0	0/0	0/0	0/0	0/0	0/0	0/0	0/0	0/0	0/0	0/0	0/0	0/0	0/0	0/0	0/0	0/0	0/0	0/0	0/0	0/0
1	chr15	6738149	.	A	C	217	.	.	.	0/0	0/0	0/0	0/0	0/0	0/0	0/0	0/0	0/0	0/0	0/0	0/0	0/0	0/0	0/0	0/0	0/0	0/0	0/0	0/0	0/0	0/0	0/0	0/0	0/0	0/0	0/0	0/0	0/0	0/0	0/0	0/0	0/0	0/0	0/0	0/0	0/0	0/0	0/0	0/0
1	chr15	6738151	.	A	C,T	251	.	.	.	0/0	0/0	0/0	0/0	0/0	0/0	0/0	0/2	0/0	0/0	0/0	0/0	0/0	0/0	0/0	0/0	0/0	0/0	0/0	0/0	0/0	0/0	0/0	0/0	0/0	0/0	0/0	0/0	0/0	0/0	0/0	0/0	0/0	0/0	0/0	0/0	0/0	0/0	0/0	0/0
1	chr15	6738155	.	T	A	459	.	.	.	0/0	0/0	0/0	0/0	0/0	0/0	0/0	0/0	0/0	0/0	0/1	0/1	0/0	0/0	0/0	0/0	0/0	0/0	0/0	0/0	0/0	0/0	0/0	0/0	0/0	0/0	0/0	0/0	0/0	0/0	0/0	0/0	0/0	0/0	0/0	0/0	0/0	0/0	0/0	0/0
1	chr15	6738158	.	T	A	489	.	.	.	0/0	./.	0/0	0/0	0/0	0/0	0/0	0/0	0/0	0/0	0/1	0/1	0/0	0/0	0/0	0/0	0/0	0/0	0/0	0/0	0/0	0/0	0/0	0/0	0/0	./.	0/0	0/0	0/0	0/0	0/0	0/0	0/0	0/0	0/0	0/0	0/0	0/0	0/0	0/0
1	chr15	6738160	.	T	A	53266	.	.	.	1/1	./.	1/1	1/1	1/1	0/0	0/0	1/1	0/1	0/1	0/1	0/0	1/1	1/1	0/0	1/1	0/0	0/0	1/1	0/0	0/1	1/1	0/0	1/1	1/1	./.	0/0	0/0	0/1	1/1	1/1	0/0	1/1	1/1	1/1	1/1	1/1	0/0	0/1	1/1
1	chr15	6738161	.	G	C	5193	.	.	.	0/0	./.	0/0	0/0	1/1	0/0	0/0	0/0	0/1	0/0	0/0	0/0	1/1	0/0	0/0	0/0	0/0	0/0	0/0	0/0	0/0	0/0	0/0	0/0	0/0	./.	0/0	0/0	0/0	1/1	0/0	0/0	0/0	0/0	0/0	0/0	1/1	0/0	0/1	0/0
1	chr15	6738162	.	T	A	1178	.	.	.	0/0	./.	0/0	0/0	0/0	0/0	0/0	0/0	0/0	0/0	0/1	0/1	0/0	0/0	0/0	0/0	0/0	0/0	0/0	0/0	0/0	0/0	0/0	0/0	0/0	./.	0/0	0/0	0/0	0/0	0/0	0/0	0/0	0/0	0/0	0/0	0/0	0/0	0/0	0/0
1	chr15	6738165	.	T	C	1497	.	.	.	0/0	./.	0/0	0/0	0/0	0/0	1/1	0/0	0/0	0/0	0/0	0/0	0/0	0/0	0/0	0/0	0/0	0/0	0/0	0/0	0/0	0/0	0/0	0/0	0/0	./.	0/0	0/0	0/0	0/0	0/0	0/0	0/0	0/0	0/0	0/0	0/0	0/0	0/0	0/0
1	chr15	6738174	.	G	T	1207	.	.	.	0/0	./.	0/0	0/0	0/0	0/0	1/1	0/0	0/0	0/0	0/0	0/0	0/0	0/0	0/0	0/0	0/0	0/0	0/0	0/0	0/0	0/0	0/0	0/0	0/0	0/0	0/0	0/0	0/0	0/0	0/0	0/0	0/0	0/0	0/0	0/0	0/0	0/0	0/0	0/0
1	chr15	6738175	.	G	T	48013	.	.	.	1/1	./.	1/1	1/1	1/1	0/0	0/0	0/1	0/1	0/1	0/1	0/0	1/1	1/1	0/0	1/1	0/1	0/0	1/1	0/0	0/1	0/1	0/0	0/1	1/1	0/0	0/0	0/0	0/1	1/1	1/1	0/0	1/1	1/1	1/1	1/1	1/1	0/0	0/1	1/1
1	chr15	6738176	.	C	G	2107	.	.	.	0/0	./.	0/0	0/0	0/0	0/0	0/0	0/0	0/0	0/0	0/0	0/0	0/0	0/0	0/0	0/0	0/1	0/0	0/0	0/1	0/0	0/1	0/0	0/1	0/0	1/1	0/0	0/0	0/0	0/0	0/0	0/0	0/0	0/0	0/0	0/0	0/0	0/0	0/0	0/0
1	chr15	6738179	.	G	T	35750	.	.	.	1/1	./.	1/1	1/1	1/1	0/0	1/1	0/1	0/1	0/1	1/1	0/0	1/1	1/1	0/0	1/1	0/1	0/0	1/1	0/0	0/1	0/1	0/0	0/1	1/1	0/0	0/0	0/0	0/1	1/1	1/1	0/0	0/1	1/1	1/1	1/1	1/1	0/0	0/1	1/1
1	chr15	6738181	.	A	G,T	35650	.	.	.	1/1	./.	1/1	1/1	1/1	0/0	1/1	0/1	0/1	0/1	1/1	0/0	1/1	1/1	0/0	1/1	0/1	0/0	1/1	0/0	0/1	0/2	0/0	0/1	1/1	0/0	0/0	0/0	0/1	1/1	1/1	0/0	0/1	1/1	1/1	1/2	1/1	0/0	0/1	1/1
1	chr15	6738200	.	G	C	553	.	.	.	0/0	0/0	0/0	0/0	0/0	0/0	0/0	0/0	0/0	0/0	0/0	0/0	0/0	0/0	0/0	0/0	0/0	0/0	0/0	0/0	0/0	0/0	0/0	0/0	0/0	0/0	0/0	0/0	0/0	0/0	0/0	0/0	0/0	0/0	0/0	0/0	0/0	0/0	0/0	0/0
1	chr15	6738201	.	A	G	3185	.	.	.	0/0	0/0	0/0	0/0	0/0	0/0	0/0	0/0	0/0	0/0	0/0	0/0	0/0	0/0	0/0	0/0	0/1	0/0	0/0	0/1	0/0	0/1	0/0	0/1	0/0	1/1	0/0	0/0	0/0	0/0	0/0	0/0	0/1	0/0	0/0	0/0	0/0	0/0	0/0	0/0
1	chr15	6738292	.	C	G	7554	.	.	.	1/1	0/0	1/1	1/1	1/1	0/0	1/1	0/1	0/1	0/0	1/1	0/1	1/1	1/1	0/0	1/1	0/0	0/0	1/1	0/0	0/1	0/1	0/0	0/0	1/1	0/0	0/0	0/0	0/1	1/1	1/1	0/0	0/1	./.	1/1	1/1	1/1	0/0	0/1	1/1
1	chr15	6738296	.	A	G	500	.	.	.	0/0	0/0	0/0	0/0	0/0	0/0	0/0	0/0	0/0	0/0	0/1	0/1	0/0	0/0	0/0	0/0	0/0	0/0	0/0	0/0	0/0	0/0	0/0	0/0	0/0	0/0	0/0	0/0	0/0	0/0	0/0	0/0	0/0	./.	0/0	0/0	0/0	0/0	0/0	0/0
1	chr15	6738299	.	A	C	11613	.	.	.	1/1	0/1	1/1	1/1	1/1	0/0	1/1	0/1	1/1	./.	1/1	0/1	1/1	1/1	0/0	1/1	0/0	0/0	1/1	0/0	0/1	0/1	0/0	0/1	1/1	0/0	0/0	0/0	0/1	1/1	1/1	0/0	0/1	./.	1/1	0/1	1/1	0/0	0/1	1/1
1	chr15	6738308	.	C	T	15862	.	.	.	1/1	0/1	1/1	1/1	1/1	0/0	0/0	0/1	0/1	0/1	1/1	0/1	1/1	1/1	0/0	1/1	0/0	0/0	1/1	0/0	0/1	0/0	0/0	0/1	1/1	0/0	0/0	0/0	0/1	1/1	1/1	0/0	0/1	1/1	1/1	1/1	1/1	0/0	0/1	1/1
1	chr15	6738314	.	A	G	1349	.	.	.	0/0	0/0	0/0	0/0	0/0	0/1	0/0	0/1	0/0	0/0	0/0	0/0	0/0	0/0	0/0	0/0	0/0	0/0	0/0	0/0	0/0	0/0	0/0	0/0	0/0	0/0	0/0	0/0	0/0	0/0	0/0	0/0	0/0	0/0	0/0	0/0	0/0	0/0	0/0	0/0
1	chr15	6738315	.	T	A	39	.	.	.	0/0	0/0	0/0	0/0	0/0	0/0	0/0	0/0	0/0	0/0	0/0	0/0	0/0	0/0	0/0	0/0	0/0	0/0	0/0	0/0	0/0	0/0	0/0	0/0	0/0	0/0	0/0	0/0	0/0	0/0	0/0	0/0	0/0	0/0	0/0	0/0	0/0	0/0	0/0	0/0
1	chr15	6738318	.	T	C	19664	.	.	.	1/1	0/1	1/1	1/1	1/1	0/0	0/0	0/1	0/1	0/1	0/1	0/0	1/1	1/1	0/0	1/1	0/0	0/0	1/1	0/0	0/1	0/1	0/0	0/1	1/1	0/0	0/0	0/0	0/1	1/1	1/1	0/0	0/1	1/1	1/1	1/1	1/1	0/0	0/1	1/1
1	chr15	6738326	.	C	A	1007	.	.	.	0/0	0/0	0/0	0/0	0/0	0/0	0/0	0/0	0/0	0/0	0/0	0/1	0/0	0/0	0/0	0/0	0/0	0/0	0/0	0/0	0/0	0/0	0/0	0/0	0/0	0/0	0/0	0/0	0/0	0/0	0/0	0/0	0/0	0/0	0/0	0/0	0/0	0/0	0/0	0/0
1	chr15	6738330	.	G	T	595	.	.	.	0/0	0/0	0/0	0/0	0/0	0/0	0/0	0/0	0/1	0/0	0/0	0/0	0/0	0/0	0/0	0/0	0/0	0/0	0/0	0/0	0/0	0/0	0/0	0/0	0/0	0/0	0/0	0/0	0/0	0/0	0/0	0/0	0/0	0/0	0/0	0/0	0/0	0/0	0/1	0/0
1	chr15	6738339	.	T	A,G	29962	.	.	.	2/2	0/2	2/2	2/2	2/2	0/0	1/1	0/2	0/2	0/2	1/2	0/1	2/2	2/2	0/0	2/2	0/0	0/0	2/2	0/0	0/2	0/2	0/0	0/2	2/2	0/0	0/0	0/0	0/2	2/2	2/2	0/0	0/2	2/2	2/2	2/2	2/2	0/0	0/2	2/2
1	chr15	6738342	.	G	C,T	32226	.	.	.	2/2	0/2	2/2	2/2	2/2	0/0	2/2	0/2	0/2	0/2	2/2	1/2	2/2	2/2	0/0	2/2	0/0	0/0	2/2	0/0	0/2	0/2	0/0	0/2	2/2	0/0	0/0	0/0	0/2	2/2	2/2	0/0	0/2	2/2	2/2	2/2	2/2	0/0	0/2	2/2
1	chr15	6738353	.	G	A	35301	.	.	.	1/1	1/1	1/1	1/1	1/1	1/1	1/1	1/1	1/1	1/1	1/1	0/1	1/1	1/1	0/0	1/1	0/0	0/0	1/1	0/0	0/1	0/1	0/0	0/1	1/1	0/0	0/0	0/0	0/1	1/1	1/1	0/0	0/1	1/1	1/1	1/1	1/1	0/0	0/1	1/1
1	chr15	6738396	.	T	A	48660	.	.	.	1/1	1/1	1/1	1/1	1/1	0/1	1/1	1/1	1/1	1/1	1/1	1/1	1/1	1/1	0/0	1/1	0/1	0/0	1/1	0/1	0/1	1/1	0/0	1/1	1/1	0/1	0/0	0/0	0/1	1/1	1/1	0/0	1/1	1/1	1/1	1/1	1/1	0/0	0/1	1/1
1	chr15	6738397	.	G	A	173	.	.	.	0/0	0/0	0/0	0/0	0/0	0/0	0/1	0/0	0/0	0/0	0/0	0/0	0/0	0/0	0/0	0/0	0/0	0/0	0/0	0/0	0/0	0/0	0/0	0/0	0/0	0/0	0/0	0/0	0/0	0/0	0/0	0/0	0/0	0/0	0/0	0/0	0/0	0/0	0/0	0/0
1	chr15	6738402	.	G	A	105	.	.	.	0/0	./.	0/0	0/0	0/0	0/0	0/0	0/0	0/0	0/0	0/0	0/0	0/0	0/0	0/0	0/0	0/0	0/0	0/0	0/0	0/0	0/0	0/0	0/0	0/0	0/0	0/0	0/0	0/0	0/0	0/0	0/0	0/0	0/0	0/0	0/0	0/0	0/0	0/0	0/0
1	chr15	6738404	.	A	G	1898	.	.	.	0/0	./.	0/0	0/0	0/0	0/0	0/0	0/0	0/0	0/0	0/1	0/1	0/0	0/0	0/0	0/0	0/0	0/0	0/0	0/0	0/0	0/0	0/0	0/0	0/0	0/0	0/0	0/0	0/0	0/0	0/0	0/0	0/0	0/0	0/0	0/0	0/0	0/0	0/0	0/0
1	chr15	6738405	.	C	T	252	.	.	.	0/0	./.	0/0	0/0	0/0	0/0	0/1	0/0	0/0	0/0	0/0	0/0	0/0	0/0	0/0	0/0	0/0	0/0	0/0	0/0	0/0	0/0	0/0	0/0	0/0	0/0	0/0	0/0	0/0	0/0	0/0	0/0	0/0	0/0	0/0	0/0	0/0	0/0	0/0	0/0
1	chr15	6738410	.	C	T	163	.	.	.	0/0	./.	0/0	0/0	0/0	0/0	0/1	0/0	0/0	0/0	0/0	0/0	0/0	0/0	0/0	0/0	0/0	0/0	0/0	0/0	0/0	0/0	0/0	0/0	0/0	0/0	0/0	0/0	0/0	0/0	0/0	0/0	0/0	0/0	0/0	0/0	0/0	0/0	0/0	0/0
1	chr15	6738416	.	T	C	411	.	.	.	0/0	./.	0/0	0/0	0/0	0/0	0/0	0/0	0/0	0/0	0/0	0/0	0/0	0/0	0/0	0/0	0/0	0/0	0/0	0/0	0/0	0/0	0/0	0/0	0/0	0/0	0/0	0/0	0/0	0/0	0/0	0/0	0/0	0/0	0/0	0/0	0/0	0/0	0/0	0/0
1	chr15	6738418	.	T	A	117	.	.	.	0/0	./.	0/0	0/0	0/0	0/0	0/1	0/0	0/0	0/0	0/0	0/0	0/0	0/0	0/0	0/0	0/0	0/0	0/0	0/0	0/0	0/0	0/0	0/0	0/0	0/0	0/0	0/0	0/0	0/0	0/0	0/0	0/0	0/0	0/0	0/0	0/0	0/0	0/0	0/0
1	chr15	6738422	.	A	C	40490	.	.	.	1/1	./.	0/1	1/1	1/1	0/1	1/1	1/1	1/1	1/1	1/1	1/1	1/1	1/1	0/0	1/1	0/1	0/0	1/1	0/1	0/1	1/1	0/0	1/1	1/1	0/1	0/0	0/0	0/1	1/1	1/1	0/0	1/1	1/1	1/1	1/1	1/1	0/0	0/1	1/1
1	chr15	6738429	.	T	A	3756	.	.	.	0/0	./.	0/0	0/0	0/0	0/1	./.	0/1	0/1	0/1	0/0	0/1	0/0	0/0	0/0	0/1	0/0	0/0	0/0	0/0	0/0	0/0	0/0	0/0	0/0	0/0	0/0	0/0	0/0	0/0	0/0	0/0	0/0	0/0	0/0	0/0	0/0	0/0	0/0	0/0
1	chr15	6738452	.	C	T	566	.	.	.	0/0	./.	0/0	0/0	0/0	0/0	0/0	0/0	0/0	0/0	0/0	0/0	0/0	0/0	0/0	0/0	0/0	0/0	0/0	0/0	0/0	0/0	0/0	0/0	0/0	0/0	0/0	0/0	0/0	0/0	0/0	0/0	0/0	0/0	0/0	0/0	0/0	0/0	0/0	0/0
1	chr15	6738457	.	T	G	20192	.	.	.	1/1	./.	1/1	1/1	1/1	0/0	0/0	0/1	0/1	0/0	0/0	0/0	1/1	1/1	0/0	0/1	0/0	0/0	1/1	0/0	0/0	0/0	0/0	0/1	1/1	0/0	0/0	0/0	0/1	1/1	1/1	0/0	0/1	1/1	1/1	1/1	1/1	0/0	0/1	1/1
1	chr15	6738460	.	C	A	288	.	.	.	0/0	./.	0/0	0/0	0/0	0/0	0/0	0/0	0/0	0/0	0/0	0/0	0/0	0/0	0/0	0/0	0/0	0/0	0/0	0/0	0/0	0/0	0/0	0/0	0/0	0/0	0/0	0/0	0/0	0/0	0/0	0/0	0/0	0/0	0/0	0/0	0/0	0/0	0/0	0/0
1	chr15	6738467	.	G	A	15162	.	.	.	0/0	0/0	0/0	0/0	0/0	0/1	1/1	0/1	0/1	1/1	1/1	1/1	0/0	0/0	0/0	0/1	0/1	0/0	0/0	0/1	0/0	1/1	0/0	0/1	0/0	1/1	0/0	0/0	0/0	0/0	0/0	0/0	0/0	0/0	0/0	0/0	0/0	0/0	0/0	0/0
1	chr15	6738494	.	C	T	577	.	.	.	0/0	0/0	0/0	0/0	0/0	0/1	0/0	0/0	0/0	0/0	0/0	0/0	0/0	0/0	0/0	0/0	0/0	0/0	0/0	0/0	0/0	0/0	0/0	0/0	0/0	0/0	0/0	0/0	0/0	0/0	0/0	0/0	0/0	0/0	0/0	0/0	0/0	0/0	0/0	0/0
1	chr15	6738536	.	T	G	31932	.	.	.	1/1	0/1	1/1	1/1	1/1	0/0	0/0	0/1	0/1	0/0	0/0	0/0	1/1	1/1	0/0	0/1	0/0	0/0	1/1	0/0	0/1	0/1	0/0	0/1	1/1	0/0	0/0	0/0	0/1	1/1	1/1	0/0	0/1	1/1	1/1	1/1	1/1	0/0	0/1	1/1
1	chr15	6738545	.	T	C	569	.	.	.	0/0	0/0	0/0	0/0	0/0	0/0	0/0	0/0	0/0	0/0	0/0	0/0	0/0	0/0	0/0	0/0	0/0	0/0	0/0	0/0	0/0	0/1	0/0	0/0	0/0	0/0	0/0	0/0	0/0	0/0	0/0	0/0	0/0	0/0	0/0	0/0	0/0	0/0	0/0	0/0
1	chr15	6738554	.	A	G	304	.	.	.	0/0	0/0	0/0	0/0	0/0	0/0	0/0	0/0	0/0	0/0	0/0	0/0	0/0	0/0	0/0	0/1	0/0	0/0	0/0	0/0	0/0	0/0	0/0	0/0	0/0	0/0	0/0	0/0	0/0	0/0	0/0	0/0	0/0	0/0	0/0	0/0	0/0	0/0	0/0	0/0
1	chr15	6738569	.	G	A	8655	.	.	.	0/0	0/0	0/0	0/0	0/0	0/0	0/0	0/0	0/0	0/0	0/0	0/0	0/0	0/0	0/0	0/0	0/1	0/0	0/0	0/1	0/0	0/1	0/0	0/1	0/0	1/1	0/0	0/0	0/0	0/0	0/0	0/0	0/1	0/0	0/0	0/0	0/0	0/0	0/0	0/0
1	chr15	6738578	.	C	T	49516	.	.	.	1/1	0/1	1/1	1/1	1/1	0/0	0/0	0/1	0/1	0/0	0/0	0/0	1/1	1/1	0/0	0/1	0/1	0/0	1/1	0/1	0/1	1/1	0/0	1/1	1/1	1/1	0/0	0/0	0/1	1/1	1/1	0/0	1/1	1/1	1/1	1/1	1/1	0/0	0/1	1/1
1	chr15	6738581	.	T	C	1324	.	.	.	0/0	0/0	0/0	0/0	0/0	0/0	1/1	0/1	0/0	0/0	0/0	0/0	0/0	0/0	0/0	0/0	0/0	0/0	0/0	0/0	0/0	0/0	0/0	0/0	0/0	0/0	0/0	0/0	0/0	0/0	0/0	0/0	0/0	0/0	0/0	0/0	0/0	0/0	0/0	0/0
1	chr15	6738593	.	G	A	795	.	.	.	0/0	0/0	0/0	0/0	0/0	0/0	1/1	0/0	0/0	0/0	0/0	0/0	0/0	0/0	0/0	0/0	0/0	0/0	0/0	0/0	0/0	0/0	0/0	0/0	0/0	0/0	0/0	0/0	0/0	0/0	0/0	0/0	0/0	0/0	0/0	0/0	0/0	0/0	0/0	0/0
1	chr15	6738599	.	G	A	36677	.	.	.	1/1	0/0	1/1	1/1	1/1	0/0	0/0	0/1	0/1	0/0	0/0	0/0	1/1	1/1	0/0	0/1	0/1	0/0	1/1	0/0	0/1	0/0	0/0	0/1	1/1	0/0	0/0	0/0	0/1	1/1	1/1	0/0	0/1	1/1	1/1	1/1	1/1	0/0	0/1	1/1
1	chr15	6738619	.	T	A	496	.	.	.	0/0	./.	0/0	0/0	0/0	0/1	0/0	0/0	0/0	0/0	0/0	0/0	0/0	0/0	0/0	0/0	0/0	0/0	0/0	0/0	0/0	0/0	0/0	0/0	0/0	0/0	0/0	0/0	0/0	0/0	0/0	0/0	0/0	0/0	0/0	0/0	./.	0/0	0/0	0/0
1	chr15	6738981	.	C	T	4140	.	.	.	1/1	./.	0/0	1/1	./.	0/0	0/0	0/1	./.	0/0	0/0	0/0	1/1	1/1	0/0	0/1	0/0	0/0	./.	0/0	0/0	./.	0/0	0/1	1/1	0/0	0/0	0/0	0/0	1/1	1/1	0/0	0/0	1/1	1/1	./.	1/1	0/0	0/0	1/1
1	chr15	6738985	.	C	A	5186	.	.	.	1/1	./.	0/0	1/1	1/1	0/0	0/0	0/1	./.	0/0	0/0	0/0	1/1	1/1	0/0	0/1	0/0	0/0	1/1	0/0	0/0	./.	0/0	0/1	1/1	0/0	0/0	0/0	0/0	1/1	1/1	0/0	0/0	1/1	1/1	1/1	1/1	0/0	0/1	1/1
1	chr15	6738986	.	T	G	172	.	.	.	0/0	./.	0/0	0/0	0/0	0/0	1/1	0/1	0/0	0/0	0/0	0/0	0/0	0/0	0/0	0/1	0/0	0/0	0/0	0/0	0/0	./.	0/0	0/0	0/0	./.	0/0	0/0	0/0	0/0	0/0	0/0	0/0	0/0	0/0	0/0	0/0	0/0	0/0	0/0
1	chr15	6738991	.	C	A	7985	.	.	.	1/1	./.	0/0	1/1	1/1	1/1	1/1	1/1	1/1	1/1	./.	1/1	1/1	1/1	0/0	1/1	0/0	0/0	1/1	0/0	0/0	./.	0/0	1/1	1/1	./.	0/0	0/0	0/0	1/1	1/1	0/0	1/1	1/1	1/1	1/1	1/1	0/0	0/1	1/1
1	chr15	6739062	.	G	A,T	2867	.	.	.	0/0	0/0	0/0	0/0	0/0	0/0	2/2	0/2	0/0	0/1	0/1	0/0	0/0	0/0	0/0	0/2	0/0	0/0	0/0	0/0	0/0	0/0	0/0	0/0	0/0	0/0	0/0	0/0	0/0	0/0	0/0	0/0	0/0	0/0	0/0	0/0	0/0	0/0	0/0	0/0
1	chr15	6739074	.	A	T	1364	.	.	.	0/0	0/0	0/0	0/0	0/0	0/0	0/0	0/0	0/0	0/1	0/1	0/0	0/0	0/0	0/0	0/0	0/0	0/0	0/0	0/0	0/0	0/1	0/0	0/0	0/0	0/0	0/0	0/0	0/0	0/0	0/0	0/0	0/0	0/0	0/0	0/0	0/0	0/0	0/0	0/0
1	chr15	6739077	.	G	A	54302	.	.	.	1/1	0/1	1/1	1/1	1/1	0/0	1/1	0/1	1/1	1/1	0/1	0/0	1/1	1/1	0/0	0/1	0/0	0/0	1/1	0/0	0/1	0/1	0/0	0/1	1/1	0/0	0/0	0/0	0/1	1/1	1/1	0/0	0/1	1/1	1/1	1/1	1/1	0/0	0/1	1/1
1	chr15	6739083	.	A	G	1139	.	.	.	0/0	0/0	0/0	0/0	0/0	0/0	0/0	0/0	0/0	0/1	0/1	0/0	0/0	0/0	0/0	0/0	0/0	0/0	0/0	0/0	0/0	0/0	0/0	0/0	0/0	0/0	0/0	0/0	0/0	0/0	0/0	0/0	0/0	0/0	0/0	0/0	0/0	0/0	0/0	0/0
1	chr15	6739092	.	T	C	681	.	.	.	0/0	0/0	0/0	0/0	0/0	0/0	0/0	0/0	0/0	0/0	0/0	0/0	0/0	0/0	0/0	0/1	0/0	0/0	0/0	0/0	0/0	0/0	0/0	0/0	0/0	0/0	0/0	0/0	0/0	0/0	0/0	0/0	0/0	0/0	0/0	0/0	0/0	0/0	0/0	0/0
1	chr15	6739098	.	G	T	513	.	.	.	0/0	0/0	0/0	0/0	0/0	0/0	0/0	0/0	0/0	0/1	0/0	0/0	0/0	0/0	0/0	0/0	0/0	0/0	0/0	0/0	0/0	0/0	0/0	0/0	0/0	0/0	0/0	0/0	0/0	0/0	0/0	0/0	0/0	0/0	0/0	0/0	0/0	0/0	0/0	0/0
1	chr15	6739116	.	T	C	4012	.	.	.	0/0	0/0	0/0	0/0	0/0	0/0	0/0	0/0	0/0	0/0	0/0	0/1	0/0	0/0	0/0	0/0	0/0	0/0	0/0	0/0	0/0	0/0	0/0	0/0	0/0	0/0	0/0	0/0	0/0	0/0	0/0	0/0	0/1	0/0	0/0	0/0	0/0	0/0	0/0	0/0
1	chr15	6739119	.	A	T	521	.	.	.	0/0	0/0	0/0	0/0	0/0	0/0	0/1	0/0	0/0	0/0	0/0	0/0	0/0	0/0	0/0	0/0	0/0	0/0	0/0	0/0	0/0	0/0	0/0	0/0	0/0	0/0	0/0	0/0	0/0	0/0	0/0	0/0	0/0	0/0	0/0	0/0	0/0	0/0	0/0	0/0
1	chr15	6739139	.	G	A	1121	.	.	.	0/0	0/0	0/0	0/0	0/0	0/0	0/0	0/0	0/0	0/1	0/1	0/0	0/0	0/0	0/0	0/0	0/0	0/0	0/0	0/0	0/0	0/0	0/0	0/0	0/0	0/0	0/0	0/0	0/0	0/0	0/0	0/0	0/0	0/0	0/0	0/0	0/0	0/0	0/0	0/0
1	chr15	6739188	.	G	A	672	.	.	.	0/0	0/0	0/0	0/0	0/0	0/0	0/0	0/0	0/0	0/0	0/0	0/1	0/0	0/0	0/0	0/0	0/0	0/0	0/0	0/0	0/0	0/0	0/0	0/0	0/0	0/0	0/0	0/0	0/0	0/0	0/0	0/0	0/0	0/0	0/0	0/0	0/0	0/0	0/0	0/0
1	chr15	6739200	.	T	C	92659	.	.	.	1/1	0/1	1/1	1/1	1/1	0/0	1/1	0/1	0/1	0/1	1/1	1/1	1/1	1/1	0/0	1/1	0/1	0/0	1/1	0/1	0/1	1/1	0/0	1/1	1/1	1/1	0/0	0/0	0/1	1/1	1/1	0/0	0/1	1/1	1/1	1/1	1/1	0/0	0/1	1/1
1	chr15	6739206	.	T	A,C	72859	.	.	.	2/2	0/2	2/2	2/2	2/2	0/0	1/1	0/2	0/2	0/0	0/0	0/2	2/2	2/2	0/0	0/2	0/2	0/0	2/2	0/0	0/2	0/0	0/0	0/2	2/2	0/0	0/0	0/0	0/2	2/2	2/2	0/0	0/2	2/2	2/2	2/2	2/2	0/0	0/2	2/2
1	chr15	6739209	.	A	G	735	.	.	.	0/0	0/0	0/0	0/0	0/0	0/0	0/0	0/0	0/0	0/0	0/0	0/1	0/0	0/0	0/0	0/0	0/0	0/0	0/0	0/0	0/0	0/0	0/0	0/0	0/0	0/0	0/0	0/0	0/0	0/0	0/0	0/0	0/0	0/0	0/0	0/0	0/0	0/0	0/0	0/0
1	chr15	6739235	.	G	A	1453	.	.	.	0/0	0/0	0/0	0/0	0/0	0/0	1/1	0/0	0/0	0/0	0/0	0/0	0/0	0/0	0/0	0/0	0/0	0/0	0/0	0/0	0/0	0/0	0/0	0/0	0/0	0/0	0/0	0/0	0/0	0/0	0/0	0/0	0/0	0/0	0/0	0/0	0/0	0/0	0/0	0/0
1	chr15	6739278	.	A	G	12648	.	.	.	0/0	./.	0/0	0/0	0/0	0/0	0/0	0/1	0/0	0/0	0/1	0/1	0/0	0/0	0/0	0/1	0/1	0/0	0/0	0/1	0/0	0/1	0/0	0/1	0/0	1/1	0/0	0/0	0/0	0/0	0/0	0/0	0/0	0/0	0/0	0/0	0/0	0/0	0/0	0/0
1	chr15	6739286	.	T	G	560	.	.	.	0/0	./.	0/0	0/0	0/0	0/0	1/1	0/0	0/0	0/0	0/0	0/0	0/0	0/0	0/0	0/0	0/0	0/0	0/0	0/0	0/0	0/0	0/0	0/0	0/0	0/0	0/0	0/0	0/0	0/0	0/0	0/0	0/0	0/0	0/0	0/0	0/0	0/0	0/0	0/0
1	chr15	6739288	.	T	C	96923	.	.	.	1/1	./.	1/1	1/1	1/1	1/1	1/1	1/1	1/1	1/1	1/1	1/1	1/1	1/1	0/0	1/1	0/1	0/0	1/1	0/1	0/1	1/1	0/0	1/1	1/1	1/1	0/0	0/0	0/1	1/1	1/1	0/0	0/1	1/1	1/1	1/1	1/1	0/0	0/1	1/1
1	chr15	6739291	.	G	C	79739	.	.	.	1/1	./.	1/1	1/1	1/1	0/0	0/0	0/1	0/1	0/0	0/0	0/1	1/1	1/1	0/0	0/1	0/0	0/0	1/1	0/0	0/1	0/0	0/0	0/1	1/1	0/0	0/0	0/0	0/1	1/1	1/1	0/0	0/1	1/1	1/1	1/1	1/1	0/0	0/1	1/1
1	chr15	6739295	.	G	A	815	.	.	.	0/0	./.	0/0	0/0	0/0	0/0	0/0	0/0	0/1	0/1	0/0	0/0	0/0	0/0	0/0	0/0	0/0	0/0	0/0	0/0	0/0	0/0	0/0	0/0	0/0	0/0	0/0	0/0	0/0	0/0	0/0	0/0	0/0	0/0	0/0	0/0	0/0	0/0	0/0	0/0
1	chr15	6739303	.	G	T	78039	.	.	.	1/1	./.	1/1	1/1	1/1	0/0	0/0	0/1	0/1	0/0	0/0	0/1	1/1	1/1	0/0	0/1	0/0	0/0	1/1	0/0	0/1	0/0	0/0	0/1	1/1	0/0	0/0	0/0	0/1	1/1	1/1	0/0	0/1	1/1	1/1	1/1	1/1	0/0	0/1	1/1
1	chr15	6739318	.	T	C	5033	.	.	.	0/0	0/0	0/0	0/0	0/0	0/0	0/0	0/0	0/0	0/0	0/1	0/1	0/0	0/0	0/0	0/0	0/1	0/0	0/0	0/1	0/0	0/1	0/0	0/1	0/0	1/1	0/0	0/0	0/0	0/0	0/0	0/0	0/0	0/0	0/0	0/0	0/0	0/0	0/0	0/0
1	chr15	6739320	.	G	A	6010	.	.	.	0/0	./.	0/0	0/0	0/0	0/0	0/0	0/0	0/1	0/1	0/1	0/1	0/0	0/0	0/0	0/1	0/1	0/0	0/0	0/1	0/0	0/1	0/0	0/1	0/0	1/1	0/0	0/0	0/0	0/0	0/0	0/0	0/0	0/0	0/0	0/0	0/0	0/0	0/0	0/0
1	chr15	6739333	.	G	A,T	9325	.	.	.	0/0	0/0	0/0	0/0	0/0	0/0	0/0	0/0	0/2	1/2	1/2	0/2	0/0	0/0	0/0	0/2	0/2	0/0	0/0	0/2	0/0	0/2	0/0	0/2	0/0	2/2	0/0	0/0	0/0	0/0	0/0	0/0	0/0	0/0	0/0	0/0	0/0	0/0	0/0	0/0
1	chr15	6739335	.	T	C	76972	.	.	.	1/1	0/0	1/1	1/1	1/1	0/0	0/0	0/1	0/1	0/0	0/0	0/0	1/1	1/1	0/0	0/1	0/1	0/0	1/1	0/0	0/1	0/0	0/0	0/1	1/1	0/0	0/0	0/0	0/1	1/1	1/1	0/0	0/1	1/1	1/1	1/1	1/1	0/0	0/1	1/1
1	chr15	6739340	.	A	G	77114	.	.	.	1/1	0/0	1/1	1/1	1/1	0/0	0/0	0/1	0/1	0/0	0/0	0/0	1/1	1/1	0/0	0/1	0/1	0/0	1/1	0/0	0/1	0/0	0/0	0/1	1/1	0/0	0/0	0/0	0/1	1/1	1/1	0/0	0/1	1/1	1/1	1/1	1/1	0/0	0/1	1/1
1	chr15	6739344	.	G	A	9437	.	.	.	0/0	0/0	0/0	0/0	0/0	0/0	0/0	0/0	0/0	0/1	1/1	0/1	0/0	0/0	0/0	0/1	0/1	0/0	0/0	0/1	0/0	0/1	0/0	0/1	0/0	1/1	0/0	0/0	0/0	0/0	0/0	0/0	0/0	0/0	0/0	0/0	0/0	0/0	0/0	0/0
1	chr15	6739347	.	C	T	637	.	.	.	0/0	0/0	0/0	0/0	0/0	0/0	0/0	0/1	0/0	0/0	0/0	0/0	0/0	0/0	0/0	0/0	0/0	0/0	0/0	0/0	0/0	0/0	0/0	0/0	0/0	0/0	0/0	0/0	0/0	0/0	0/0	0/0	0/1	0/0	0/0	0/0	0/0	0/0	0/0	0/0
1	chr15	6739348	.	C	G,T	2167	.	.	.	0/0	0/0	0/0	0/0	0/0	0/0	0/0	0/0	0/0	0/0	0/0	0/0	0/0	0/0	0/0	0/0	0/0	0/0	0/0	0/0	0/0	0/0	0/0	0/0	0/0	0/0	0/0	0/0	0/0	0/0	0/0	0/0	0/0	0/0	0/0	0/0	0/0	0/0	0/0	0/0
1	chr15	6739349	.	G	A	10558	.	.	.	0/0	0/0	0/0	0/0	0/0	0/0	0/0	0/0	0/0	0/1	1/1	0/1	0/0	0/0	0/0	0/1	0/1	0/0	0/0	0/1	0/0	0/1	0/0	0/1	0/0	1/1	0/0	0/0	0/0	0/0	0/0	0/0	0/0	0/0	0/0	0/0	0/0	0/0	0/0	0/0
1	chr15	6739353	.	A	G	9420	.	.	.	0/0	0/0	0/0	0/0	0/0	0/0	0/0	0/0	0/0	0/1	1/1	0/1	0/0	0/0	0/0	0/1	0/1	0/0	0/0	0/1	0/0	0/1	0/0	0/1	0/0	1/1	0/0	0/0	0/0	0/0	0/0	0/0	0/0	0/0	0/0	0/0	0/0	0/0	0/0	0/0
1	chr15	6739355	.	T	C	12165	.	.	.	0/0	0/0	0/0	0/0	0/0	1/1	0/0	0/0	0/0	0/1	1/1	0/1	0/0	0/0	0/0	0/1	0/1	0/0	0/0	0/1	0/0	1/1	0/0	0/1	0/0	1/1	0/0	0/0	0/0	0/0	0/0	0/0	0/0	0/0	0/0	0/0	0/0	0/0	0/0	0/0
1	chr15	6739358	.	G	A	367	.	.	.	0/0	0/0	0/0	0/0	0/0	0/0	0/0	0/0	0/0	0/0	0/0	0/0	0/0	0/0	0/0	0/0	0/0	0/0	0/0	0/0	0/0	0/0	0/0	0/0	0/0	0/0	0/0	0/0	0/0	0/0	0/0	0/0	0/0	0/0	0/0	0/0	0/0	0/0	0/0	0/0
1	chr15	6739370	.	A	G	307	.	.	.	0/0	0/0	0/0	0/0	0/0	0/0	0/0	0/1	0/0	0/0	0/0	0/0	0/0	0/0	0/0	0/0	0/0	0/0	0/0	0/0	0/0	0/0	0/0	0/0	0/0	0/0	0/0	0/0	0/0	0/0	0/0	0/0	0/0	0/0	0/0	0/0	0/0	0/0	0/0	0/0
1	chr15	6739371	.	C	A	8408	.	.	.	0/0	0/0	0/0	0/0	0/0	0/0	0/0	0/0	0/0	0/0	0/1	0/1	0/0	0/0	0/0	0/0	0/1	0/0	0/0	0/1	0/0	0/1	0/0	0/1	0/0	1/1	0/0	0/0	0/0	0/0	0/0	0/0	0/0	0/0	0/0	0/0	0/0	0/0	0/0	0/0
1	chr15	6739373	.	A	G	11257	.	.	.	0/0	0/0	0/0	0/0	1/1	0/0	0/0	0/0	0/0	0/0	0/0	0/0	1/1	0/0	0/0	0/0	0/0	0/0	0/0	0/0	0/0	0/0	0/0	0/0	0/0	0/0	0/0	0/0	0/0	1/1	0/0	0/0	0/0	0/0	0/0	0/0	1/1	0/0	0/1	0/0
1	chr15	6739382	.	G	C	441	.	.	.	0/0	0/0	0/0	0/0	0/0	0/0	0/0	0/0	0/0	0/1	0/0	0/0	0/0	0/0	0/0	0/0	0/0	0/0	0/0	0/0	0/0	0/0	0/0	0/0	0/0	0/0	0/0	0/0	0/0	0/0	0/0	0/0	0/0	0/0	0/0	0/0	0/0	0/0	0/0	0/0
1	chr15	6739395	.	C	G	898	.	.	.	0/0	0/0	0/0	0/0	0/0	0/0	0/0	0/0	0/0	0/0	0/0	0/0	0/0	0/0	0/0	0/0	0/0	0/0	0/0	0/0	0/0	0/0	0/0	0/0	0/0	0/0	0/0	0/0	0/0	0/0	0/0	0/0	0/0	0/0	0/0	0/0	0/0	0/0	0/0	0/0
1	chr15	6739396	.	C	T	1033	.	.	.	0/0	0/0	0/0	0/0	0/0	0/0	0/0	0/0	0/0	0/0	0/0	0/0	0/0	0/0	0/0	0/0	0/0	0/0	0/0	0/0	0/0	0/0	0/0	0/0	0/0	0/0	0/0	0/0	0/0	0/0	0/0	0/0	0/0	0/0	0/0	0/0	0/0	0/0	0/0	0/0
1	chr15	6739398	.	A	C	8482	.	.	.	0/0	0/0	0/0	0/0	0/0	0/0	0/0	0/0	0/0	0/0	0/1	0/1	0/0	0/0	0/0	0/1	0/1	0/0	0/0	0/1	0/0	0/1	0/0	0/1	0/0	1/1	0/0	0/0	0/0	0/0	0/0	0/0	0/0	0/0	0/0	0/0	0/0	0/0	0/0	0/0
1	chr15	6739409	.	G	A	258	.	.	.	0/0	./.	0/0	0/0	0/0	0/0	0/0	0/0	0/0	0/0	0/0	0/0	0/0	0/0	0/0	0/0	0/0	0/0	0/0	0/0	0/0	0/0	0/0	0/0	0/0	0/0	0/0	0/0	0/0	0/0	0/0	0/0	0/0	0/0	0/0	0/0	0/0	0/0	0/0	0/0
1	chr15	6739414	.	A	G	74716	.	.	.	1/1	./.	1/1	1/1	1/1	0/1	0/0	0/1	0/1	0/0	0/0	0/0	1/1	1/1	0/0	0/1	0/0	0/0	1/1	0/0	0/1	0/0	0/0	0/1	1/1	0/0	0/0	0/0	0/1	1/1	1/1	0/0	0/1	1/1	1/1	1/1	1/1	0/0	0/1	1/1
1	chr15	6739416	.	T	A	63	.	.	.	0/0	./.	0/0	0/0	0/0	0/0	0/0	0/0	0/0	0/0	0/0	0/0	0/0	0/0	0/0	0/0	0/0	0/0	0/0	0/0	0/0	0/0	0/0	0/0	0/0	0/0	0/0	0/0	0/0	0/0	0/0	0/0	0/0	0/0	0/0	0/0	0/0	0/0	0/0	0/0
1	chr15	6739423	.	C	T	232	.	.	.	0/0	./.	0/0	0/0	0/0	0/0	0/0	0/0	0/0	0/0	0/0	0/0	0/0	0/0	0/0	0/0	0/0	0/0	0/0	0/0	0/0	0/0	0/0	0/0	0/0	0/0	0/0	0/0	0/0	0/0	0/0	0/0	0/0	0/0	0/0	0/0	0/0	0/0	0/0	0/0
1	chr15	6739428	.	A	C	1023	.	.	.	0/0	./.	0/0	0/0	0/0	0/0	0/0	0/0	0/0	0/1	0/1	0/0	0/0	0/0	0/0	0/0	0/0	0/0	0/0	0/0	0/0	0/0	0/0	0/0	0/0	0/0	0/0	0/0	0/0	0/0	0/0	0/0	0/0	0/0	0/0	0/0	0/0	0/0	0/0	0/0
1	chr15	6739433	.	A	G	11592	.	.	.	0/0	./.	0/0	0/0	0/0	0/0	0/0	0/0	0/1	0/1	0/1	0/1	0/0	0/0	0/0	0/1	0/1	0/0	0/0	0/1	0/0	0/1	0/0	0/1	0/0	1/1	0/0	0/0	0/0	0/0	0/0	0/0	0/0	0/0	0/0	0/0	0/0	0/0	0/0	0/0
1	chr15	6739456	.	C	G,T	1201	.	.	.	0/0	./.	0/0	0/0	0/0	0/0	0/0	0/0	0/0	0/0	0/0	0/0	0/0	0/0	0/0	0/0	0/0	0/0	0/0	0/0	0/0	0/0	0/0	0/0	0/0	0/0	0/0	0/0	0/0	0/0	0/0	0/0	0/0	0/0	0/0	0/0	0/0	0/0	0/0	0/0
1	chr15	6739459	.	G	A	371	.	.	.	0/0	./.	0/0	0/0	0/0	0/0	0/0	0/0	0/0	0/0	0/0	0/0	0/0	0/0	0/0	0/0	0/0	0/0	0/0	0/0	0/0	0/0	0/0	0/0	0/0	0/0	0/0	0/0	0/0	0/0	0/0	0/0	0/0	0/0	0/0	0/0	0/0	0/0	0/0	0/0
1	chr15	6739464	.	G	A	1101	.	.	.	0/0	./.	0/0	0/0	0/0	0/0	0/0	0/0	0/0	0/0	0/0	0/0	0/0	0/0	0/0	0/0	0/0	0/0	0/0	0/0	0/0	0/0	0/0	0/0	0/0	0/0	0/0	0/0	0/0	0/0	0/0	0/0	0/0	0/0	0/0	0/0	0/0	0/0	0/0	0/0
1	chr15	6739470	.	G	C	1049	.	.	.	0/0	./.	0/0	0/0	0/0	0/0	0/0	0/0	0/0	0/1	0/1	0/0	0/0	0/0	0/0	0/0	0/0	0/0	0/0	0/0	0/0	0/0	0/0	0/0	0/0	0/0	0/0	0/0	0/0	0/0	0/0	0/0	0/0	0/0	0/0	0/0	0/0	0/0	0/0	0/0
1	chr15	6739471	.	T	A	1037	.	.	.	0/0	./.	0/0	0/0	0/0	0/0	0/0	0/0	0/0	0/1	0/1	0/0	0/0	0/0	0/0	0/0	0/0	0/0	0/0	0/0	0/0	0/0	0/0	0/0	0/0	0/0	0/0	0/0	0/0	0/0	0/0	0/0	0/0	0/0	0/0	0/0	0/0	0/0	0/0	0/0
1	chr15	6739477	.	G	A	451	.	.	.	0/0	./.	0/0	0/0	0/0	0/0	0/0	0/0	0/1	0/0	0/0	0/0	0/0	0/0	0/0	0/0	0/0	0/0	0/0	0/0	0/0	0/0	0/0	0/0	0/0	0/0	0/0	0/0	0/0	0/0	0/0	0/0	0/0	0/0	0/0	0/0	0/0	0/0	0/0	0/0
1	chr15	6739481	.	A	G	667	.	.	.	0/0	./.	0/0	0/0	0/0	0/0	0/0	0/0	0/0	0/0	0/0	0/1	0/0	0/0	0/0	0/0	0/0	0/0	0/0	0/0	0/0	0/0	0/0	0/0	0/0	0/0	0/0	0/0	0/0	0/0	0/0	0/0	0/0	0/0	0/0	0/0	0/0	0/0	0/0	0/0
1	chr15	6739494	.	T	C	370	.	.	.	0/0	./.	0/0	0/0	0/0	0/0	0/0	0/0	0/1	0/0	0/0	0/0	0/0	0/0	0/0	0/0	0/0	0/0	0/0	0/0	0/0	0/0	0/0	0/0	0/0	0/0	0/0	0/0	0/0	0/0	0/0	0/0	0/0	0/0	0/0	0/0	0/0	0/0	0/0	0/0
1	chr15	6739495	.	G	A	401	.	.	.	0/0	./.	0/0	0/0	0/0	0/0	0/0	0/0	0/1	0/0	0/0	0/0	0/0	0/0	0/0	0/0	0/0	0/0	0/0	0/0	0/0	0/0	0/0	0/0	0/0	0/0	0/0	0/0	0/0	0/0	0/0	0/0	0/0	0/0	0/0	0/0	0/0	0/0	0/0	0/0
1	chr15	6739508	.	A	G	204	.	.	.	0/0	./.	0/0	0/0	0/0	0/0	0/0	0/0	0/0	0/0	0/0	0/0	0/0	0/0	0/0	0/0	0/0	0/0	0/0	0/0	0/0	0/0	0/0	0/0	0/0	0/0	0/0	0/0	0/0	0/0	0/0	0/0	0/0	0/0	0/0	0/0	0/0	0/0	0/0	0/0
1	chr15	6739512	.	T	A	2540	.	.	.	0/0	./.	0/0	0/0	0/0	0/0	0/0	0/0	0/0	0/0	0/0	0/0	0/0	0/0	0/0	0/0	0/0	0/0	0/0	0/0	0/0	0/0	0/0	0/0	0/0	0/0	0/0	0/0	0/0	0/0	0/0	0/0	0/1	0/0	0/0	0/0	0/0	0/0	0/0	0/0
1	chr15	6739520	.	G	C	1859	.	.	.	0/0	./.	0/0	0/0	0/0	0/0	1/1	0/0	0/0	0/0	0/0	0/0	0/0	0/0	0/0	0/0	0/0	0/0	0/0	0/0	0/0	0/0	0/0	0/0	0/0	0/0	0/0	0/0	0/0	0/0	0/0	0/0	0/0	0/0	0/0	0/0	0/0	0/0	0/0	0/0
1	chr15	6739531	.	G	A	766	.	.	.	0/0	0/0	0/0	0/0	0/0	0/0	0/0	0/1	0/0	0/0	0/0	0/0	0/0	0/0	0/0	0/0	0/0	0/0	0/0	0/0	0/0	0/0	0/0	0/0	0/0	0/0	0/0	0/0	0/0	0/0	0/0	0/0	0/0	0/0	0/0	0/0	0/0	0/0	0/0	0/0
1	chr15	6739536	.	A	T	5742	.	.	.	0/0	0/0	0/0	0/0	0/0	0/0	1/1	0/0	0/1	1/1	0/1	0/1	0/0	0/0	0/0	0/1	0/0	0/0	0/0	0/0	0/0	0/0	0/0	0/0	0/0	0/0	0/0	0/0	0/0	0/0	0/0	0/0	0/0	0/0	0/0	0/0	0/0	0/0	0/0	0/0
1	chr15	6739548	.	T	C	17729	.	.	.	0/0	0/0	0/0	0/0	0/0	0/0	1/1	0/0	0/1	1/1	1/1	1/1	0/0	0/0	0/0	0/1	0/1	0/0	0/0	0/1	0/0	0/1	0/0	0/1	0/0	1/1	0/0	0/0	0/0	0/0	0/0	0/0	0/0	0/0	0/0	0/0	0/0	0/0	0/0	0/0
1	chr15	6739557	.	C	A	11642	.	.	.	0/0	0/0	0/0	0/0	0/0	0/0	1/1	0/0	0/1	1/1	1/1	1/1	0/0	0/0	0/0	0/1	0/1	0/0	0/0	0/1	0/0	0/1	0/0	0/1	0/0	1/1	0/0	0/0	0/0	0/0	0/0	0/0	0/0	0/0	0/0	0/0	0/0	0/0	0/0	0/0
1	chr15	6739559	.	G	T	19012	.	.	.	0/0	0/0	0/0	0/0	0/0	1/1	1/1	0/1	0/1	1/1	1/1	1/1	0/0	0/0	0/0	0/1	0/1	0/0	0/0	0/1	0/1	1/1	0/0	0/1	0/0	1/1	0/0	0/0	0/0	0/0	0/0	0/0	0/1	0/0	0/0	0/0	0/0	0/0	0/0	0/0
1	chr15	6739567	.	A	G	4465	.	.	.	0/0	0/0	0/0	0/0	0/0	0/0	1/1	0/0	0/1	1/1	1/1	1/1	0/0	0/0	0/0	0/0	0/1	0/0	0/0	0/0	0/0	0/1	0/0	0/1	0/0	1/1	0/0	0/0	0/0	0/0	0/0	0/0	0/1	0/0	0/0	0/0	0/0	0/0	0/0	0/0
1	chr15	6739572	.	C	T	1935	.	.	.	0/0	0/0	0/0	0/0	0/0	0/0	1/1	0/0	0/1	1/1	1/1	1/1	0/0	0/0	0/0	0/0	0/1	0/0	0/0	0/0	0/0	0/1	0/0	0/1	0/0	1/1	0/0	0/0	0/0	0/0	0/0	0/0	0/0	0/0	0/0	0/0	0/0	0/0	0/0	0/0
1	chr15	6739574	.	T	C	1853	.	.	.	0/0	0/0	0/0	0/0	0/0	0/0	1/1	0/0	0/1	1/1	1/1	1/1	0/0	0/0	0/0	0/0	0/1	0/0	0/0	0/0	0/0	0/1	0/0	0/1	0/0	1/1	0/0	0/0	0/0	0/0	0/0	0/0	0/0	0/0	0/0	0/0	0/0	0/0	0/0	0/0
1	chr15	6739580	.	A	G	5824	.	.	.	0/0	0/0	0/0	0/0	0/0	0/0	1/1	0/0	0/1	1/1	1/1	1/1	0/0	0/0	0/0	0/1	0/1	0/0	0/0	0/1	0/0	0/1	0/0	0/1	0/0	1/1	0/0	0/0	0/0	0/0	0/0	0/0	0/0	0/0	0/0	0/0	0/0	0/0	0/0	0/0
1	chr15	6739585	.	T	A	50	.	.	.	0/0	0/0	0/0	0/0	0/0	0/0	0/0	0/0	0/0	0/0	0/0	0/0	0/0	0/0	0/0	0/0	0/0	0/0	0/0	0/0	0/0	0/0	0/0	0/0	0/0	./.	0/0	0/0	0/0	0/0	0/0	0/0	0/0	0/0	0/0	0/0	0/0	0/0	0/0	0/0
1	chr15	6739591	.	C	T	457	.	.	.	0/0	0/0	0/0	0/0	0/0	0/0	0/0	0/0	0/0	0/0	0/0	0/0	0/0	0/0	0/0	0/0	0/0	0/0	0/0	0/0	0/0	0/1	0/0	0/0	0/0	0/0	0/0	0/0	0/0	0/0	0/0	0/0	0/0	0/0	0/0	0/0	0/0	0/0	0/0	0/0
1	chr15	6739593	.	G	A	11166	.	.	.	0/0	0/0	0/0	0/0	1/1	0/0	0/0	0/0	0/0	0/0	0/0	0/0	1/1	0/0	0/0	0/0	0/0	0/0	0/0	0/0	0/0	0/0	0/0	0/0	0/0	0/0	0/0	0/0	0/0	1/1	0/0	0/0	0/0	0/0	0/0	0/0	1/1	0/0	0/1	0/0
1	chr15	6739599	.	C	T	4560	.	.	.	0/0	0/0	0/0	0/0	0/0	0/0	1/1	0/0	0/1	1/1	1/1	1/1	0/0	0/0	0/0	0/1	0/1	0/0	0/0	0/1	0/0	0/1	0/0	0/1	0/0	1/1	0/0	0/0	0/0	0/0	0/0	0/0	0/0	0/0	0/0	0/0	0/0	0/0	0/0	0/0
1	chr15	6739609	.	T	A,C	5293	.	.	.	0/0	0/0	0/0	0/0	0/0	0/2	./.	0/2	0/0	./.	./.	./.	0/0	0/0	0/0	0/0	0/0	0/0	0/0	0/0	0/2	2/2	0/0	0/0	0/0	./.	0/0	0/0	0/0	0/0	0/0	0/0	0/2	0/0	0/0	0/0	0/0	0/0	0/0	0/0
1	chr15	6739637	.	A	G	43	.	.	.	0/0	./.	0/0	0/0	0/0	0/0	0/0	0/0	0/0	0/0	0/0	0/0	0/0	0/0	0/0	0/0	0/0	0/0	0/0	0/0	0/0	0/0	0/0	0/0	0/0	0/0	0/0	0/0	0/0	0/0	0/0	0/0	0/0	0/0	0/0	0/0	0/0	0/0	0/0	0/0
1	chr15	6739644	.	C	A	12349	.	.	.	0/0	./.	0/0	0/0	0/0	0/1	1/1	0/1	0/1	1/1	1/1	1/1	0/0	0/0	0/0	0/1	0/1	0/0	0/0	0/1	0/1	0/1	0/0	0/1	0/0	1/1	0/0	0/0	0/0	0/0	0/0	0/0	0/1	0/0	0/0	0/0	0/0	0/0	0/0	0/0
1	chr15	6739647	.	A	C,T	2053	.	.	.	0/0	./.	0/0	0/0	0/0	0/0	0/0	0/0	0/2	0/0	0/0	0/0	0/0	0/0	0/0	0/0	0/0	0/0	0/0	0/0	0/0	0/0	0/0	0/0	0/0	0/0	0/0	0/0	0/0	0/0	0/0	0/0	0/1	0/0	0/0	0/0	0/0	0/0	0/0	0/0
1	chr15	6739655	.	T	G	8601	.	.	.	0/0	./.	0/0	0/0	0/0	0/0	1/1	0/0	0/1	1/1	1/1	1/1	0/0	0/0	0/0	0/1	0/1	0/0	0/0	0/1	0/0	0/1	0/0	0/1	0/0	1/1	0/0	0/0	0/0	0/0	0/0	0/0	0/0	0/0	0/0	0/0	0/0	0/0	0/0	0/0
1	chr15	6739656	.	G	A	60394	.	.	.	1/1	./.	1/1	1/1	0/0	0/0	0/0	0/1	0/0	0/0	0/0	0/0	0/0	1/1	0/0	0/1	0/0	0/0	1/1	0/0	0/0	0/0	0/0	0/1	1/1	0/0	0/0	0/0	0/1	0/0	1/1	0/0	0/1	1/1	1/1	1/1	0/0	0/0	0/0	1/1
1	chr15	6739657	.	G	A	1112	.	.	.	0/0	./.	0/0	0/0	0/0	0/1	0/0	0/0	0/0	0/0	0/0	0/0	0/0	0/0	0/0	0/0	0/0	0/0	0/0	0/0	0/0	0/0	0/0	0/0	0/0	0/0	0/0	0/0	0/0	0/0	0/0	0/0	0/0	0/0	0/0	0/0	0/0	0/0	0/0	0/0
1	chr15	6739664	.	T	G	14769	.	.	.	0/0	./.	0/0	0/0	0/0	0/1	1/1	0/0	0/1	1/1	1/1	1/1	0/0	0/0	0/0	0/1	0/1	0/0	0/0	0/1	0/1	1/1	0/0	0/1	0/0	1/1	0/0	0/0	0/0	0/0	0/0	0/0	0/1	0/0	0/0	0/0	0/0	0/0	0/0	0/0
1	chr15	6739677	.	A	G	14470	.	.	.	0/0	./.	0/0	0/0	0/0	0/1	1/1	0/1	0/1	0/1	1/1	0/1	0/0	0/0	0/0	0/1	0/1	0/0	0/0	0/1	0/1	1/1	0/0	0/1	0/0	1/1	0/0	0/0	0/0	0/0	0/0	0/0	0/1	0/0	0/0	0/0	0/0	0/0	0/0	0/0
1	chr15	6739691	.	G	T	10373	.	.	.	0/0	0/0	0/0	0/0	1/1	0/0	0/0	0/0	0/0	0/0	0/0	0/0	1/1	0/0	0/0	0/0	0/0	0/0	0/0	0/0	0/0	0/0	0/0	0/0	0/0	0/0	0/0	0/0	0/0	1/1	0/0	0/0	0/0	0/0	0/0	0/0	1/1	0/0	0/1	0/0
1	chr15	6739692	.	A	G,T	19719	.	.	.	0/0	0/0	0/0	0/0	0/0	0/1	1/1	0/0	0/1	1/1	1/1	1/1	0/0	0/0	0/0	0/1	0/1	0/0	0/0	0/1	0/1	1/1	0/0	0/1	0/0	1/1	0/0	0/0	0/0	0/0	0/0	0/0	0/2	0/0	0/0	0/0	0/0	0/0	0/0	0/0
1	chr15	6739694	.	A	G	472	.	.	.	0/0	0/0	0/0	0/0	0/0	0/0	0/0	0/1	0/0	0/0	0/0	0/0	0/0	0/0	0/0	0/0	0/0	0/0	0/0	0/0	0/0	0/0	0/0	0/0	0/0	0/0	0/0	0/0	0/0	0/0	0/0	0/0	0/0	0/0	0/0	0/0	0/0	0/0	0/0	0/0
1	chr15	6739697	.	G	A	16592	.	.	.	0/0	0/0	0/0	0/0	1/1	0/0	1/1	0/0	0/1	1/1	1/1	1/1	1/1	0/0	0/0	0/1	0/0	0/0	0/0	0/0	0/0	0/0	0/0	0/0	0/0	./.	0/0	0/0	0/0	1/1	0/0	0/0	0/0	0/0	0/0	0/0	1/1	0/0	0/1	0/0
1	chr15	6739704	.	C	A	22801	.	.	.	0/0	0/0	0/0	0/0	0/0	0/1	1/1	0/0	1/1	1/1	1/1	1/1	0/0	0/0	0/0	0/1	0/1	0/0	0/0	0/1	0/1	1/1	0/0	0/1	0/0	1/1	0/0	0/0	0/0	0/0	0/0	0/0	0/1	0/0	0/0	0/0	0/0	0/0	0/0	0/0
1	chr15	6739712	.	A	G	8706	.	.	.	0/0	0/0	0/0	0/0	0/0	0/0	0/0	0/0	0/0	0/0	0/1	0/1	0/0	0/0	0/0	0/0	0/1	0/0	0/0	0/1	0/0	0/1	0/0	0/1	0/0	1/1	0/0	0/0	0/0	0/0	0/0	0/0	0/0	0/0	0/0	0/0	0/0	0/0	0/0	0/0
1	chr15	6739718	.	G	T	2121	.	.	.	0/0	0/0	0/0	0/0	0/0	0/0	0/0	0/0	0/0	0/0	0/0	0/0	0/0	0/0	0/0	0/0	0/0	0/0	0/0	0/0	0/0	0/0	0/0	0/0	0/0	0/0	0/0	0/0	0/0	0/0	0/0	0/0	0/1	0/0	0/0	0/0	0/0	0/0	0/0	0/0
1	chr15	6739723	.	A	G	156	.	.	.	0/0	0/0	0/0	0/0	0/0	0/0	0/0	0/0	0/1	0/0	0/0	0/0	0/0	0/0	0/0	0/0	0/0	0/0	0/0	0/0	0/0	0/0	0/0	0/0	0/0	0/0	0/0	0/0	0/0	0/0	0/0	0/0	0/0	0/0	0/0	0/0	0/0	0/0	0/0	0/0
1	chr15	6739724	.	C	T	2002	.	.	.	0/0	0/0	0/0	0/0	0/0	0/0	0/0	0/0	0/0	0/0	0/0	0/0	0/0	0/0	0/0	0/0	0/0	0/0	0/0	0/0	0/0	0/0	0/0	0/0	0/0	0/0	0/0	0/0	0/0	0/0	0/0	0/0	0/1	0/0	0/0	0/0	0/0	0/0	0/0	0/0
1	chr15	6739726	.	C	T	1266	.	.	.	0/0	0/0	0/0	0/0	0/0	0/1	0/0	0/0	0/1	0/0	0/0	0/0	0/0	0/0	0/0	0/0	0/0	0/0	0/0	0/0	0/1	0/0	0/0	0/0	0/0	0/0	0/0	0/0	0/0	0/0	0/0	0/0	0/0	0/0	0/0	0/0	0/0	0/0	0/0	0/0
1	chr15	6739733	.	A	G	533	.	.	.	0/0	0/0	0/0	0/0	0/0	0/0	0/0	0/0	0/0	0/0	0/0	0/0	0/0	0/0	0/0	0/1	0/0	0/0	0/0	0/0	0/0	0/0	0/0	0/0	0/0	0/0	0/0	0/0	0/0	0/0	0/0	0/0	0/0	0/0	0/0	0/0	0/0	0/0	0/0	0/0
1	chr15	6739735	.	C	A,G	25188	.	.	.	0/0	0/0	0/0	0/0	0/0	0/2	2/2	0/2	0/2	2/2	2/2	2/2	0/0	0/0	0/0	0/2	0/2	0/0	0/0	0/2	0/2	2/2	0/0	0/2	0/0	2/2	0/0	0/0	0/0	0/0	0/0	0/0	0/1	0/0	0/0	0/0	0/0	0/0	0/0	0/0
1	chr15	6739738	.	C	T	17745	.	.	.	0/0	0/0	0/0	0/0	0/0	0/0	1/1	0/0	0/1	1/1	1/1	1/1	0/0	0/0	0/0	0/1	0/1	0/0	0/0	0/1	0/0	0/1	0/0	0/1	0/0	1/1	0/0	0/0	0/0	0/0	0/0	0/0	0/0	0/0	0/0	0/0	0/0	0/0	0/0	0/0
1	chr15	6739742	.	C	A,G	20850	.	.	.	0/0	0/0	0/0	0/0	0/0	0/0	2/2	0/0	0/2	2/2	2/2	2/2	0/0	0/0	0/0	0/2	0/2	0/0	0/0	0/2	0/0	2/2	0/0	0/2	0/0	2/2	0/0	0/0	0/0	0/0	0/0	0/0	0/0	0/0	0/0	0/0	0/0	0/0	0/0	0/0
1	chr15	6739743	.	A	C	1084	.	.	.	0/0	0/0	0/0	0/0	0/0	0/1	0/0	0/0	0/0	0/0	0/0	0/0	0/0	0/0	0/0	0/0	0/0	0/0	0/0	0/0	0/1	0/0	0/0	0/0	0/0	0/0	0/0	0/0	0/0	0/0	0/0	0/0	0/0	0/0	0/0	0/0	0/0	0/0	0/0	0/0
1	chr15	6739745	.	C	A	10380	.	.	.	0/0	0/0	0/0	0/0	1/1	0/0	0/0	0/0	0/0	0/0	0/0	0/0	1/1	0/0	0/0	0/0	0/0	0/0	0/0	0/0	0/0	0/0	0/0	0/0	0/0	0/0	0/0	0/0	0/0	1/1	0/0	0/0	0/0	0/0	0/0	0/0	1/1	0/0	0/1	0/0
1	chr15	6739752	.	A	C	20636	.	.	.	0/0	0/0	0/0	0/0	0/0	0/0	1/1	0/0	0/1	1/1	1/1	1/1	0/0	0/0	0/0	0/1	0/1	0/0	0/0	0/1	0/0	1/1	0/0	0/1	0/0	1/1	0/0	0/0	0/0	0/0	0/0	0/0	0/0	0/0	0/0	0/0	0/0	0/0	0/0	0/0
1	chr15	6739755	.	T	G	230	.	.	.	0/0	0/0	0/0	0/0	0/0	0/0	0/0	0/0	0/1	0/0	0/0	0/0	0/0	0/0	0/0	0/0	0/0	0/0	0/0	0/0	0/0	0/0	0/0	0/0	0/0	0/0	0/0	0/0	0/0	0/0	0/0	0/0	0/0	0/0	0/0	0/0	0/0	0/0	0/0	0/0
1	chr15	6739758	.	C	A	658	.	.	.	0/0	0/0	0/0	0/0	0/0	0/0	0/0	0/1	0/0	0/0	0/0	0/0	0/0	0/0	0/0	0/0	0/0	0/0	0/0	0/0	0/0	0/0	0/0	0/0	0/0	0/0	0/0	0/0	0/0	0/0	0/0	0/0	0/0	0/0	0/0	0/0	0/0	0/0	0/0	0/0
1	chr15	6739761	.	A	T	23979	.	.	.	0/0	0/0	0/0	0/0	0/0	0/0	1/1	0/1	0/1	1/1	1/1	1/1	0/0	0/0	0/0	0/1	0/1	0/0	0/0	0/1	0/0	1/1	0/0	0/1	0/0	1/1	0/0	0/0	0/0	0/0	0/0	0/0	0/1	0/0	0/0	0/0	0/0	0/0	0/0	0/0
1	chr15	6739764	.	C	G	1376	.	.	.	0/0	0/0	0/0	0/0	0/0	0/1	0/0	0/0	0/1	0/0	0/0	0/0	0/0	0/0	0/0	0/0	0/0	0/0	0/0	0/0	0/1	0/0	0/0	0/0	0/0	0/0	0/0	0/0	0/0	0/0	0/0	0/0	0/0	0/0	0/0	0/0	0/0	0/0	0/0	0/0
1	chr15	6739767	.	A	G	128	.	.	.	0/0	0/0	0/0	0/0	0/0	0/0	0/0	0/0	0/1	0/0	0/0	0/0	0/0	0/0	0/0	0/0	0/0	0/0	0/0	0/0	0/0	0/0	0/0	0/0	0/0	0/0	0/0	0/0	0/0	0/0	0/0	0/0	0/0	0/0	0/0	0/0	0/0	0/0	0/0	0/0
1	chr15	6739770	.	A	C,T	13095	.	.	.	0/0	0/0	0/0	0/0	0/0	0/0	2/2	0/0	0/1	0/2	2/2	0/2	0/0	0/0	0/0	0/2	0/2	0/0	0/0	0/2	0/0	0/2	0/0	0/2	0/0	2/2	0/0	0/0	0/0	0/0	0/0	0/0	0/0	0/0	0/0	0/0	0/0	0/0	0/0	0/0
1	chr15	6739778	.	G	A	7222	.	.	.	0/0	0/0	0/0	0/0	0/0	0/1	0/0	0/0	0/1	0/1	0/0	0/1	0/0	0/0	0/0	0/0	0/0	0/0	0/0	0/0	0/1	0/0	0/0	0/0	0/0	0/0	0/0	0/0	0/0	0/0	0/0	0/0	0/1	0/0	0/0	0/0	0/0	0/0	0/0	0/0
1	chr15	6739780	.	C	T	321	.	.	.	0/0	0/0	0/0	0/0	0/0	0/0	0/0	0/0	0/1	0/0	0/0	0/0	0/0	0/0	0/0	0/0	0/0	0/0	0/0	0/0	0/0	0/0	0/0	0/0	0/0	0/0	0/0	0/0	0/0	0/0	0/0	0/0	0/0	0/0	0/0	0/0	0/0	0/0	0/0	0/0
1	chr15	6739784	.	T	C	506	.	.	.	0/0	0/0	0/0	0/0	0/0	0/0	0/0	0/1	0/0	0/0	0/0	0/0	0/0	0/0	0/0	0/0	0/0	0/0	0/0	0/0	0/0	0/0	0/0	0/0	0/0	0/0	0/0	0/0	0/0	0/0	0/0	0/0	0/0	0/0	0/0	0/0	0/0	0/0	0/0	0/0
1	chr15	6739789	.	C	T	6142	.	.	.	0/0	0/0	0/0	0/0	0/0	0/1	0/0	0/0	0/1	0/1	0/0	0/0	0/0	0/0	0/0	0/0	0/0	0/0	0/0	0/0	0/1	0/0	0/0	0/0	0/0	0/0	0/0	0/0	0/0	0/0	0/0	0/0	0/1	0/0	0/0	0/0	0/0	0/0	0/0	0/0
1	chr15	6739791	.	T	C	6750	.	.	.	0/0	0/0	0/0	0/0	0/0	0/0	1/1	0/1	0/1	0/1	1/1	1/1	0/0	0/0	0/0	0/1	0/1	0/0	0/0	0/1	0/0	0/1	0/0	0/1	0/0	1/1	0/0	0/0	0/0	0/0	0/0	0/0	0/0	0/0	0/0	0/0	0/0	0/0	0/0	0/0
1	chr15	6739792	.	G	A,C	13087	.	.	.	0/0	0/0	0/0	0/0	0/0	0/2	1/1	0/1	1/2	1/2	1/1	1/1	0/0	0/0	0/0	0/1	0/1	0/0	0/0	0/1	0/2	0/1	0/0	0/1	0/0	1/1	0/0	0/0	0/0	0/0	0/0	0/0	0/2	0/0	0/0	0/0	0/0	0/0	0/0	0/0
1	chr15	6739811	.	A	T	66	.	.	.	0/0	0/0	0/0	0/0	0/0	0/0	0/0	0/0	0/0	0/0	0/0	0/0	0/0	0/0	0/0	0/0	0/0	0/0	0/0	0/0	0/0	0/0	0/0	0/0	0/0	0/0	0/0	0/0	0/0	0/0	0/0	0/0	0/0	0/0	0/0	0/0	0/0	0/0	0/0	0/0
1	chr15	6739813	.	C	T	22218	.	.	.	0/0	0/0	0/0	0/0	0/0	0/1	1/1	0/1	1/1	1/1	1/1	1/1	0/0	0/0	0/0	0/1	0/1	0/0	0/0	0/1	0/1	1/1	0/0	0/1	0/0	1/1	0/0	0/0	0/0	0/0	0/0	0/0	0/1	0/0	0/0	0/0	0/0	0/0	0/0	0/0
1	chr15	6739816	.	T	C	517	.	.	.	0/0	0/0	0/0	0/0	0/0	0/0	0/0	0/0	0/0	0/0	0/0	0/0	0/0	0/0	0/0	0/1	0/0	0/0	0/0	0/0	0/0	0/0	0/0	0/0	0/0	0/0	0/0	0/0	0/0	0/0	0/0	0/0	0/0	0/0	0/0	0/0	0/0	0/0	0/0	0/0
1	chr15	6739819	.	T	C	481	.	.	.	0/0	0/0	0/0	0/0	0/0	0/0	0/0	0/1	0/0	0/0	0/0	0/0	0/0	0/0	0/0	0/0	0/0	0/0	0/0	0/0	0/0	0/0	0/0	0/0	0/0	0/0	0/0	0/0	0/0	0/0	0/0	0/0	0/0	0/0	0/0	0/0	0/0	0/0	0/0	0/0
1	chr15	6739826	.	A	G	69	.	.	.	0/0	0/0	0/0	0/0	0/0	0/0	0/0	0/0	0/0	0/0	0/0	0/0	0/0	0/0	0/0	0/0	0/0	0/0	0/0	0/0	0/0	0/0	0/0	0/0	0/0	0/0	0/0	0/0	0/0	0/0	0/0	0/0	0/0	0/0	0/0	0/0	0/0	0/0	0/0	0/0
1	chr15	6739834	.	C	T	46	.	.	.	0/0	0/0	0/0	0/0	0/0	0/0	0/0	0/0	0/0	0/0	0/0	0/0	0/0	0/0	0/0	0/0	0/0	0/0	0/0	0/0	0/0	0/0	0/0	0/0	0/0	0/0	0/0	0/0	0/0	0/0	0/0	0/0	0/0	0/0	0/0	0/0	0/0	0/0	0/0	0/0
1	chr15	6739843	.	G	A	12104	.	.	.	0/0	0/0	0/0	0/0	0/0	0/0	1/1	0/0	0/1	0/1	1/1	0/1	0/0	0/0	0/0	0/1	0/1	0/0	0/0	0/1	0/0	0/1	0/0	0/1	0/0	1/1	0/0	0/0	0/0	0/0	0/0	0/0	0/0	0/0	0/0	0/0	0/0	0/0	0/0	0/0
1	chr15	6739856	.	A	T	48	.	.	.	0/0	0/0	0/0	0/0	0/0	0/0	0/0	0/0	0/0	0/0	0/0	0/0	0/0	0/0	0/0	0/0	0/0	0/0	0/0	0/0	0/0	0/0	0/0	0/0	0/0	0/0	0/0	0/0	0/0	0/0	0/0	0/0	0/0	0/0	0/0	0/0	0/0	0/0	0/0	0/0
1	chr15	6739859	.	T	G	560	.	.	.	0/0	0/0	0/0	0/0	0/0	0/0	0/0	0/0	0/0	0/0	0/0	0/0	0/0	0/0	0/0	0/0	0/0	0/0	0/0	0/0	0/0	0/1	0/0	0/0	0/0	0/0	0/0	0/0	0/0	0/0	0/0	0/0	0/0	0/0	0/0	0/0	0/0	0/0	0/0	0/0
1	chr15	6739864	.	G	A	1732	.	.	.	0/0	0/0	0/0	0/0	0/0	0/0	0/0	0/0	0/0	0/0	0/0	0/0	0/0	0/0	0/0	0/0	0/0	0/0	0/0	0/0	0/0	0/0	0/0	0/0	0/0	0/0	0/0	0/0	0/0	0/0	0/0	0/0	0/1	0/0	0/0	0/0	0/0	0/0	0/0	0/0
1	chr15	6739866	.	T	C	15069	.	.	.	0/0	0/0	0/0	0/0	0/0	0/1	1/1	0/1	0/1	0/1	1/1	0/1	0/0	0/0	0/0	0/1	0/1	0/0	0/0	0/1	0/1	1/1	0/0	0/1	0/0	1/1	0/0	0/0	0/0	0/0	0/0	0/0	0/1	0/0	0/0	0/0	0/0	0/0	0/0	0/0
1	chr15	6739868	.	T	C	94	.	.	.	0/0	0/0	0/0	0/0	0/0	0/0	0/0	0/0	0/0	0/0	0/0	0/0	0/0	0/0	0/0	0/0	0/0	0/0	0/0	0/0	0/0	0/0	0/0	0/0	0/0	0/0	0/0	0/0	0/0	0/0	0/0	0/0	0/0	0/0	0/0	0/0	0/0	0/0	0/0	0/0
1	chr15	6739869	.	T	C	73517	.	.	.	1/1	1/1	1/1	1/1	1/1	1/1	1/1	1/1	1/1	1/1	1/1	1/1	1/1	1/1	0/0	1/1	0/1	0/0	1/1	0/1	0/1	1/1	0/0	1/1	1/1	1/1	0/0	0/0	0/1	1/1	1/1	0/0	1/1	1/1	1/1	1/1	1/1	0/0	0/1	1/1
1	chr15	6739870	.	G	A	1408	.	.	.	0/0	0/0	0/0	0/0	0/0	0/0	0/0	0/0	0/0	0/0	0/0	0/0	0/0	0/0	0/0	0/0	0/0	0/0	0/0	0/0	0/0	0/0	0/0	0/0	0/0	0/0	0/0	0/0	0/0	0/0	0/0	0/0	0/1	0/0	0/0	0/0	0/0	0/0	0/0	0/0
1	chr15	6739871	.	G	A	321	.	.	.	0/0	0/0	0/0	0/0	0/0	0/0	0/0	0/1	0/0	0/0	0/0	0/0	0/0	0/0	0/0	0/0	0/0	0/0	0/0	0/0	0/0	0/0	0/0	0/0	0/0	0/0	0/0	0/0	0/0	0/0	0/0	0/0	0/0	0/0	0/0	0/0	0/0	0/0	0/0	0/0
1	chr15	6739873	.	C	A	1568	.	.	.	0/0	0/0	0/0	0/0	0/0	0/0	0/0	0/0	0/0	0/0	0/0	0/0	0/0	0/0	0/0	0/0	0/0	0/0	0/0	0/0	0/0	0/0	0/0	0/0	0/0	0/0	0/0	0/0	0/0	0/0	0/0	0/0	0/1	0/0	0/0	0/0	0/0	0/0	0/0	0/0
1	chr15	6739881	.	G	A	9764	.	.	.	0/0	./.	0/0	0/0	0/0	0/1	0/0	0/1	0/1	0/1	0/1	1/1	0/0	0/0	0/0	0/0	0/1	0/0	0/0	0/1	0/1	0/1	0/0	0/1	0/0	1/1	0/0	0/0	0/0	0/0	0/0	0/0	0/0	0/0	0/0	0/0	0/0	0/0	0/0	0/0
1	chr15	6739889	.	C	A	5875	.	.	.	0/0	./.	0/0	0/0	0/0	0/0	0/0	0/0	0/0	0/0	0/1	0/1	0/0	0/0	0/0	0/0	0/1	0/0	0/0	0/1	0/0	0/1	0/0	0/1	0/0	1/1	0/0	0/0	0/0	0/0	0/0	0/0	0/0	0/0	0/0	0/0	0/0	0/0	0/0	0/0
1	chr15	6739893	.	G	T	3431	.	.	.	0/0	0/0	0/0	0/0	0/0	0/0	0/0	0/0	0/0	0/0	0/0	0/0	0/0	0/0	0/0	0/0	0/0	0/0	0/0	0/0	0/0	0/0	1/1	0/0	0/0	0/0	0/0	0/0	0/0	0/0	0/0	0/0	0/0	0/0	0/0	0/0	0/0	1/1	0/1	0/0
1	chr15	6739905	.	C	T	8596	.	.	.	0/0	0/0	0/0	0/0	0/0	0/0	0/0	0/1	0/1	1/1	1/1	1/1	0/0	0/0	0/0	0/0	0/1	0/0	0/0	0/1	0/0	1/1	0/0	0/1	0/0	1/1	0/0	0/0	0/0	0/0	0/0	0/0	0/0	0/0	0/0	0/0	0/0	0/0	0/0	0/0
1	chr15	6739912	.	G	A	5743	.	.	.	0/0	0/0	0/0	0/0	0/0	0/0	1/1	0/1	0/1	1/1	0/1	0/1	0/0	0/0	0/0	0/1	0/0	0/0	0/0	0/0	0/0	0/1	0/0	0/0	0/0	0/0	0/0	0/0	0/0	0/0	0/0	0/0	0/0	0/0	0/0	0/0	0/0	0/0	0/0	0/0
1	chr15	6739916	.	C	T	1363	.	.	.	0/0	0/0	0/0	0/0	0/0	0/0	0/0	0/0	0/0	0/0	0/0	0/0	0/0	0/0	0/0	0/0	0/0	0/0	0/0	0/0	0/0	0/0	0/0	0/0	0/0	0/0	0/0	0/0	0/0	0/0	0/0	0/0	0/1	0/0	0/0	0/0	0/0	0/0	0/0	0/0
1	chr15	6739919	.	G	A	2908	.	.	.	0/0	0/0	0/0	0/0	0/0	0/0	1/1	0/0	0/1	0/1	0/1	0/0	0/0	0/0	0/0	0/1	0/0	0/0	0/0	0/0	0/0	0/1	0/0	0/0	0/0	0/0	0/0	0/0	0/0	0/0	0/0	0/0	0/0	0/0	0/0	0/0	0/0	0/0	0/0	0/0
1	chr15	6739940	.	A	G	10160	.	.	.	0/0	0/0	0/0	0/0	0/0	0/1	1/1	0/1	1/1	1/1	0/1	0/1	0/0	0/0	0/0	0/1	0/0	0/0	0/0	0/0	0/1	0/1	0/0	0/0	0/0	0/0	0/0	0/0	0/0	0/0	0/0	0/0	0/1	0/0	0/0	0/0	0/0	0/0	0/0	0/0
1	chr15	6739952	.	G	A	824	.	.	.	0/0	0/0	0/0	0/0	0/0	0/0	0/0	0/0	0/1	0/0	0/0	0/0	0/0	0/0	0/0	0/0	0/0	0/0	0/0	0/0	0/0	0/0	0/0	0/0	0/0	0/0	0/0	0/0	0/0	0/0	0/0	0/0	0/0	0/0	0/0	0/0	0/0	0/0	0/0	0/0
1	chr15	6739955	.	T	A,G	14474	.	.	.	0/0	0/0	0/0	0/0	0/0	0/2	2/2	0/2	1/2	2/2	2/2	2/2	0/0	0/0	0/0	0/2	0/2	0/0	0/0	0/2	0/2	2/2	0/0	0/2	0/0	2/2	0/0	0/0	0/0	0/0	0/0	0/0	0/2	0/0	0/0	0/0	0/0	0/0	0/0	0/0
1	chr15	6739958	.	C	A	2185	.	.	.	0/0	0/0	0/0	0/0	0/0	0/0	1/1	0/0	0/0	0/1	0/1	0/0	0/0	0/0	0/0	0/1	0/0	0/0	0/0	0/0	0/0	0/1	0/0	0/0	0/0	0/0	0/0	0/0	0/0	0/0	0/0	0/0	0/0	0/0	0/0	0/0	0/0	0/0	0/0	0/0
1	chr15	6739961	.	C	T	778	.	.	.	0/0	0/0	0/0	0/0	0/0	0/1	0/0	0/0	0/0	0/0	0/0	0/0	0/0	0/0	0/0	0/0	0/0	0/0	0/0	0/0	0/0	0/0	0/0	0/0	0/0	0/0	0/0	0/0	0/0	0/0	0/0	0/0	0/0	0/0	0/0	0/0	0/0	0/0	0/0	0/0
1	chr15	6739963	.	T	C	507	.	.	.	0/0	0/0	0/0	0/0	0/0	0/0	0/0	0/0	0/0	0/0	0/1	0/0	0/0	0/0	0/0	0/0	0/0	0/0	0/0	0/0	0/0	0/0	0/0	0/0	0/0	0/0	0/0	0/0	0/0	0/0	0/0	0/0	0/0	0/0	0/0	0/0	0/0	0/0	0/0	0/0
1	chr15	6739973	.	T	C	4007	.	.	.	0/0	0/0	0/0	0/0	0/0	0/0	0/0	0/0	0/1	0/0	0/1	0/1	0/0	0/0	0/0	0/0	0/1	0/0	0/0	0/1	0/0	0/1	0/0	0/1	0/0	1/1	0/0	0/0	0/0	0/0	0/0	0/0	0/0	0/0	0/0	0/0	0/0	0/0	0/0	0/0
1	chr15	6739982	.	T	A	959	.	.	.	0/0	0/0	0/0	0/0	0/0	0/0	0/0	0/0	0/0	0/0	0/0	0/0	0/0	0/0	0/0	0/0	0/0	0/0	0/0	0/0	0/0	0/0	0/0	0/0	0/0	0/0	0/0	0/0	0/0	0/0	0/0	0/0	0/0	0/0	0/0	0/0	0/0	0/0	0/0	0/0
1	chr15	6740033	.	G	A	71	.	.	.	0/0	0/0	0/0	0/0	0/0	0/0	0/0	0/0	0/1	0/0	0/0	0/0	0/0	0/0	0/0	0/0	0/0	0/0	0/0	0/0	0/0	0/0	0/0	0/0	0/0	0/0	0/0	0/0	0/0	0/0	0/0	0/0	0/0	0/0	0/0	0/0	0/0	0/0	0/0	0/0
1	chr15	6740045	.	T	C	2932	.	.	.	0/0	0/0	0/0	0/0	0/0	0/0	1/1	0/0	0/1	0/1	0/1	0/0	0/0	0/0	0/0	0/1	0/0	0/0	0/0	0/0	0/0	0/1	0/0	0/0	0/0	0/0	0/0	0/0	0/0	0/0	0/0	0/0	0/0	0/0	0/0	0/0	0/0	0/0	0/0	0/0
1	chr15	6740053	.	A	C	1002	.	.	.	0/0	0/0	0/0	0/0	0/0	0/0	0/0	0/0	0/0	0/0	0/0	0/0	0/0	0/0	0/0	0/0	0/0	0/0	0/0	0/0	0/0	0/0	0/0	0/0	0/0	0/0	0/0	0/0	0/0	0/0	0/0	0/0	0/0	0/0	0/0	0/0	0/0	0/0	0/0	0/0
1	chr15	6740054	.	A	G	5796	.	.	.	0/0	0/0	0/0	0/0	0/0	0/1	1/1	0/0	0/1	0/1	1/1	0/1	0/0	0/0	0/0	0/1	0/0	0/0	0/0	0/0	0/1	0/1	0/0	0/0	0/0	0/0	0/0	0/0	0/0	0/0	0/0	0/0	0/0	0/0	0/0	0/0	0/0	0/0	0/0	0/0
1	chr15	6740084	.	A	G	558	.	.	.	0/0	0/0	0/0	0/0	0/0	0/0	0/0	0/1	0/0	0/0	0/0	0/0	0/0	0/0	0/0	0/0	0/0	0/0	0/0	0/0	0/0	0/0	0/0	0/0	0/0	0/0	0/0	0/0	0/0	0/0	0/0	0/0	0/0	0/0	0/0	0/0	0/0	0/0	0/0	0/0
1	chr15	6740086	.	A	T	2035	.	.	.	0/0	0/0	0/0	0/0	0/0	0/0	1/1	0/0	1/1	1/1	1/1	1/1	0/0	0/0	0/0	0/1	0/0	0/0	0/0	0/0	0/0	0/1	0/0	0/0	0/0	0/0	0/0	0/0	0/0	0/0	0/0	0/0	0/0	0/0	0/0	0/0	0/0	0/0	0/0	0/0
1	chr15	6740087	.	C	T	8301	.	.	.	0/0	0/0	0/0	0/0	0/0	0/1	1/1	0/0	1/1	1/1	1/1	1/1	0/0	0/0	0/0	0/1	0/1	0/0	0/0	0/1	0/1	1/1	0/0	0/1	0/0	1/1	0/0	0/0	0/0	0/0	0/0	0/0	0/0	0/0	0/0	0/0	0/0	0/0	0/0	0/0
1	chr15	6740089	.	A	G	2419	.	.	.	0/0	0/0	0/0	0/0	0/0	0/0	1/1	0/0	0/1	1/1	1/1	1/1	0/0	0/0	0/0	0/1	0/0	0/0	0/0	0/0	0/0	0/1	0/0	0/0	0/0	0/0	0/0	0/0	0/0	0/0	0/0	0/0	0/0	0/0	0/0	0/0	0/0	0/0	0/0	0/0
1	chr15	6740097	.	C	T	3685	.	.	.	0/0	0/0	0/0	0/0	0/0	0/0	1/1	0/0	1/1	1/1	1/1	1/1	0/0	0/0	0/0	0/1	0/0	0/0	0/0	0/0	0/0	1/1	0/0	0/0	0/0	0/0	0/0	0/0	0/0	0/0	0/0	0/0	0/0	0/0	0/0	0/0	0/0	0/0	0/0	0/0
1	chr15	6740103	.	T	C	2067	.	.	.	0/0	0/0	0/0	0/0	0/0	0/0	0/0	0/0	0/0	0/0	0/0	0/0	0/0	0/0	0/0	0/0	0/1	0/0	0/0	0/1	0/0	0/0	0/0	0/1	0/0	1/1	0/0	0/0	0/0	0/0	0/0	0/0	0/0	0/0	0/0	0/0	0/0	0/0	0/0	0/0
1	chr15	6740104	.	G	A	8111	.	.	.	0/0	0/0	0/0	0/0	0/0	0/1	1/1	0/0	1/1	1/1	1/1	1/1	0/0	0/0	0/0	0/1	0/1	0/0	0/0	0/1	0/1	1/1	0/0	0/1	0/0	1/1	0/0	0/0	0/0	0/0	0/0	0/0	0/0	0/0	0/0	0/0	0/0	0/0	0/0	0/0
1	chr15	6740109	.	C	T	259	.	.	.	0/0	0/0	0/0	0/0	0/0	0/0	0/0	0/0	0/0	0/0	0/0	0/0	0/0	0/0	0/0	0/0	0/0	0/0	0/0	0/0	0/0	1/1	0/0	0/0	0/0	0/0	0/0	0/0	0/0	0/0	0/0	0/0	0/0	0/0	0/0	0/0	0/0	0/0	0/0	0/0
1	chr15	6740112	.	A	T	2164	.	.	.	0/0	0/0	0/0	0/0	0/0	0/1	0/0	0/0	0/0	0/0	0/0	0/0	0/0	0/0	0/0	0/0	0/0	0/0	0/0	0/0	0/1	0/0	0/0	0/0	0/0	0/0	0/0	0/0	0/0	0/0	0/0	0/0	0/0	0/0	0/0	0/0	0/0	0/0	0/0	0/0
1	chr15	6740120	.	G	A	638	.	.	.	0/0	0/0	0/0	0/0	0/0	0/0	0/0	0/1	0/0	0/0	0/0	0/0	0/0	0/0	0/0	0/0	0/0	0/0	0/0	0/0	0/0	0/0	0/0	0/0	0/0	0/0	0/0	0/0	0/0	0/0	0/0	0/0	0/0	0/0	0/0	0/0	0/0	0/0	0/0	0/0
1	chr15	6740121	.	G	A	1316	.	.	.	0/0	0/0	0/0	0/0	0/0	0/0	0/0	0/0	1/1	0/1	0/1	1/1	0/0	0/0	0/0	0/0	0/0	0/0	0/0	0/0	0/0	0/0	0/0	0/0	0/0	0/0	0/0	0/0	0/0	0/0	0/0	0/0	0/0	0/0	0/0	0/0	0/0	0/0	0/0	0/0
1	chr15	6740122	.	T	C	412	.	.	.	0/0	./.	0/0	0/0	0/0	0/0	0/0	0/1	0/0	0/0	0/0	0/0	0/0	0/0	0/0	0/0	0/0	0/0	0/0	0/0	0/0	0/0	0/0	0/0	0/0	0/0	0/0	0/0	0/0	0/0	0/0	0/0	0/0	0/0	0/0	0/0	0/0	0/0	0/0	0/0
1	chr15	6740124	.	C	A	2135	.	.	.	0/0	0/0	0/0	0/0	0/0	0/0	1/1	0/0	0/1	1/1	1/1	0/1	0/0	0/0	0/0	0/1	0/0	0/0	0/0	0/0	0/0	1/1	0/0	0/0	0/0	0/0	0/0	0/0	0/0	0/0	0/0	0/0	0/0	0/0	0/0	0/0	0/0	0/0	0/0	0/0
1	chr15	6740126	.	C	T	4751	.	.	.	0/0	0/0	0/0	0/0	0/0	0/0	1/1	0/0	1/1	1/1	1/1	1/1	0/0	0/0	0/0	0/1	0/1	0/0	0/0	0/1	0/1	1/1	0/0	0/1	0/0	1/1	0/0	0/0	0/0	0/0	0/0	0/0	0/0	0/0	0/0	0/0	0/0	0/0	0/0	0/0
1	chr15	6740144	.	C	A	152	.	.	.	0/0	0/0	0/0	0/0	0/0	0/0	1/1	0/0	1/1	1/1	1/1	./.	0/0	0/0	0/0	0/0	0/0	0/0	0/0	0/1	0/0	./.	0/0	0/0	0/0	./.	0/0	0/0	0/0	0/0	0/0	0/0	0/0	0/0	0/0	0/0	0/0	0/0	0/0	0/0
1	chr15	6740148	.	T	G	55718	.	.	.	1/1	1/1	1/1	1/1	1/1	1/1	./.	1/1	./.	./.	./.	./.	1/1	1/1	0/0	1/1	0/1	0/0	1/1	0/0	0/0	./.	0/0	1/1	1/1	./.	0/0	0/0	0/1	1/1	1/1	0/0	1/1	1/1	1/1	1/1	1/1	0/0	0/1	1/1
1	chr15	6740161	.	T	G	1726	.	.	.	0/0	0/0	0/0	0/0	0/0	0/0	0/0	0/0	./.	./.	./.	./.	0/0	0/0	0/0	0/0	0/0	0/0	0/0	0/0	0/0	./.	0/0	0/0	0/0	./.	0/0	0/0	0/0	0/0	0/0	0/0	0/1	0/0	0/0	0/0	0/0	0/0	0/0	0/0
1	chr15	6740169	.	T	C	1908	.	.	.	0/0	./.	0/0	0/0	0/0	0/0	0/0	0/0	./.	./.	./.	./.	0/0	0/0	0/0	0/0	0/0	0/0	0/0	0/0	0/0	./.	0/0	0/0	0/0	./.	0/0	0/0	0/0	0/0	0/0	0/0	0/1	0/0	0/0	0/0	0/0	0/0	0/0	0/0
1	chr15	6740181	.	C	A	2249	.	.	.	0/0	./.	0/0	0/0	0/0	0/0	1/1	0/1	./.	./.	./.	0/0	0/0	0/0	0/0	0/0	0/0	0/0	0/0	0/0	0/0	./.	0/0	0/0	0/0	./.	0/0	0/0	0/0	0/0	0/0	0/1	0/1	0/0	0/0	0/0	0/0	0/0	0/0	0/0
1	chr15	6740204	.	A	T	21020	.	.	.	0/0	./.	0/0	0/0	0/0	0/0	0/0	0/1	./.	0/0	0/0	0/0	0/0	1/1	0/0	1/1	0/0	0/0	1/1	0/0	0/0	./.	0/0	1/1	0/1	./.	0/0	0/0	0/0	0/0	1/1	0/0	0/1	0/0	0/0	1/1	0/0	0/0	0/0	0/1
1	chr15	6740207	.	G	T	93	.	.	.	0/0	./.	0/0	0/0	0/0	0/0	0/1	0/0	./.	1/1	1/1	0/1	0/0	0/0	0/0	0/0	0/0	0/0	0/0	0/0	0/0	./.	0/0	0/0	0/0	./.	0/0	0/0	0/0	0/0	0/0	0/0	0/0	0/0	0/0	0/0	0/0	0/0	0/0	0/0
1	chr15	6740209	.	G	A	124	.	.	.	0/0	./.	0/0	0/0	0/0	0/0	0/1	0/0	./.	1/1	1/1	0/1	0/0	0/0	0/0	0/0	0/0	0/0	0/0	0/0	0/0	./.	0/0	0/0	0/0	./.	0/0	0/0	0/0	0/0	0/0	0/0	0/0	0/0	0/0	0/0	0/0	0/0	0/0	0/0
1	chr15	6740218	.	T	C	631	.	.	.	0/0	./.	0/0	0/0	0/0	0/0	0/1	0/0	0/1	1/1	1/1	0/1	0/0	0/0	0/0	0/0	0/0	0/0	0/0	0/0	0/0	0/0	0/0	0/0	0/0	./.	0/0	0/0	0/0	0/0	0/0	0/0	0/0	0/0	0/0	0/0	0/0	0/0	0/0	0/0
1	chr15	6740220	.	C	T	90	.	.	.	0/0	./.	0/0	0/0	0/0	0/1	0/0	0/0	0/0	0/0	0/0	0/0	0/0	0/0	0/0	0/0	0/0	0/0	0/0	0/0	0/1	0/0	0/0	0/0	0/0	./.	0/0	0/0	0/0	0/0	0/0	0/0	0/0	0/0	0/0	0/0	0/0	0/0	0/0	0/0
1	chr15	6740222	.	G	A	1270	.	.	.	0/0	./.	0/0	0/0	0/0	0/0	0/1	0/0	1/1	1/1	1/1	0/1	0/0	0/0	0/0	0/0	0/0	0/0	0/0	0/0	0/0	1/1	0/0	0/1	0/0	./.	0/0	0/0	0/0	0/0	0/0	0/0	0/0	0/0	0/0	0/0	0/0	0/0	0/0	0/0
1	chr15	6740235	.	A	G	3055	.	.	.	0/0	./.	0/0	0/0	0/0	0/1	0/1	1/1	0/0	0/0	0/0	0/0	0/0	0/0	0/0	0/0	0/0	0/0	./.	0/0	0/1	0/0	0/0	0/0	0/0	./.	0/0	0/0	0/0	0/0	./.	0/0	1/1	0/0	0/0	0/0	0/0	0/0	0/0	0/0
1	chr15	6740238	.	T	C	212	.	.	.	0/0	./.	0/0	0/0	0/0	0/0	0/0	0/0	0/0	0/0	0/0	0/0	0/0	0/0	0/0	0/0	0/0	0/0	0/0	0/0	0/0	0/0	0/0	0/0	0/0	./.	0/0	0/0	0/0	0/0	0/0	0/0	0/0	0/0	0/0	0/0	0/0	0/0	0/0	0/0
1	chr15	6740240	.	T	A,C	2981	.	.	.	0/0	./.	0/0	0/0	0/0	0/2	0/2	0/0	2/2	2/2	2/2	2/2	0/0	0/0	0/0	0/2	0/2	0/0	0/0	0/0	0/2	1/2	0/0	0/2	0/0	./.	0/0	0/0	0/0	0/0	0/0	0/0	0/0	0/0	0/0	0/0	0/0	0/0	0/0	0/0
1	chr15	6740246	.	A	T	702	.	.	.	0/0	./.	0/0	0/0	0/0	0/1	0/0	0/0	0/0	0/0	0/0	0/0	0/0	0/0	0/0	0/0	0/0	0/0	0/0	0/0	0/1	0/0	0/0	0/0	0/0	./.	0/0	0/0	0/0	0/0	0/0	0/0	0/0	0/0	0/0	0/0	0/0	0/0	0/0	0/0
1	chr15	6740250	.	A	T	183	.	.	.	0/0	./.	0/0	0/0	0/0	0/0	0/0	0/0	0/0	0/1	0/0	0/0	0/0	0/0	0/0	0/0	0/0	0/0	0/0	0/0	0/0	0/0	0/0	0/0	0/0	./.	0/0	0/0	0/0	0/0	0/0	0/0	0/0	0/0	0/0	0/0	0/0	0/0	0/0	0/0
1	chr15	6740257	.	C	T	941	.	.	.	0/0	./.	0/0	0/0	0/0	0/1	0/0	0/0	0/0	0/0	0/0	0/0	0/0	0/0	0/0	0/0	0/0	0/0	0/0	0/0	0/1	0/0	0/0	0/0	0/0	./.	0/0	0/0	0/0	0/0	0/0	0/0	0/0	0/0	0/0	0/0	0/0	0/0	0/0	0/0
1	chr15	6740264	.	G	A	5434	.	.	.	0/0	./.	0/0	0/0	0/0	0/1	1/1	0/0	1/1	1/1	1/1	1/1	0/0	0/0	0/0	0/1	0/1	0/0	0/0	0/1	0/1	1/1	0/0	0/1	0/0	./.	0/0	0/0	0/0	0/0	0/0	0/0	0/0	0/0	0/0	0/0	0/0	0/0	0/0	0/0
1	chr15	6740265	.	G	A	5443	.	.	.	0/0	./.	0/0	0/0	0/0	0/1	1/1	0/0	1/1	1/1	1/1	1/1	0/0	0/0	0/0	0/1	0/1	0/0	0/0	0/1	0/1	1/1	0/0	0/1	0/0	./.	0/0	0/0	0/0	0/0	0/1	0/0	0/0	0/0	0/0	0/0	0/0	0/0	0/0	0/0
1	chr15	6740286	.	G	C	1812	.	.	.	0/0	./.	0/0	0/0	0/0	0/0	0/0	0/0	0/0	0/0	0/0	0/0	0/0	0/0	0/0	0/0	0/1	0/0	0/0	0/1	0/0	0/1	0/0	0/1	0/0	1/1	0/0	0/0	0/0	0/0	0/0	0/0	0/0	0/0	0/0	0/0	0/0	0/0	0/0	0/0
1	chr15	6740296	.	T	C	127	.	.	.	0/0	./.	0/0	0/0	0/0	0/0	0/0	0/0	0/0	0/0	0/0	0/0	0/0	0/0	0/0	0/1	0/0	0/0	0/0	0/0	0/0	0/0	0/0	0/0	0/0	0/0	0/0	0/0	0/0	0/0	0/0	0/0	0/0	0/0	0/0	0/0	0/0	0/0	0/0	0/0
1	chr15	6740299	.	T	A	2956	.	.	.	0/0	./.	0/0	0/0	0/0	0/0	1/1	0/0	0/1	1/1	1/1	1/1	0/0	0/0	0/0	0/0	0/0	0/0	0/0	0/0	0/0	0/1	0/0	0/0	0/0	0/0	0/0	0/0	0/0	0/0	0/0	0/0	0/0	0/0	0/0	0/0	0/0	0/0	0/0	0/0
1	chr15	6740307	.	C	G	149	.	.	.	0/0	./.	0/0	0/0	0/0	0/0	1/1	0/0	0/0	0/0	0/0	1/1	0/0	0/0	0/0	0/0	0/0	0/0	0/0	0/0	0/0	0/0	0/0	0/0	0/0	0/0	0/0	0/0	0/0	0/0	0/0	0/0	0/0	0/0	0/0	0/0	0/0	0/0	0/0	0/0
1	chr15	6740311	.	C	T	1492	.	.	.	0/0	./.	0/0	0/0	0/0	0/1	./.	0/1	./.	./.	./.	./.	0/0	0/0	0/0	0/0	0/0	0/0	0/0	0/0	0/1	./.	0/0	0/0	0/0	./.	0/0	0/0	0/0	0/0	0/0	0/0	0/0	0/0	0/0	0/0	0/0	0/0	0/0	0/0
1	chr15	6740312	.	G	A	2342	.	.	.	0/0	./.	0/0	0/0	0/0	0/1	./.	0/1	./.	./.	./.	./.	0/0	0/0	0/0	0/0	0/0	0/0	0/0	0/0	0/1	./.	0/0	0/0	0/0	./.	0/0	0/0	0/0	0/0	0/0	0/0	0/1	0/0	0/0	0/0	0/0	0/0	0/0	0/0
1	chr15	6740314	.	C	G	88	.	.	.	0/0	./.	0/0	0/0	0/0	0/0	./.	0/0	./.	1/1	1/1	1/1	0/0	0/0	0/0	0/0	0/0	0/0	0/0	0/0	0/0	1/1	0/0	0/0	0/0	./.	0/0	0/0	0/0	0/0	0/0	0/0	0/0	0/0	0/0	0/0	0/0	0/0	0/0	0/0
1	chr15	6740324	.	A	T	1424	.	.	.	0/0	./.	0/0	0/0	0/0	0/1	./.	0/1	./.	0/0	0/0	0/0	0/0	0/0	0/0	0/0	0/0	0/0	0/0	0/0	0/1	0/0	0/0	0/0	0/0	./.	0/0	0/0	0/0	0/0	0/0	0/0	0/0	0/0	0/0	0/0	0/0	0/0	0/0	0/0
1	chr15	6740372	.	A	T	21324	.	.	.	0/0	./.	0/0	0/0	0/0	0/0	./.	0/1	0/0	0/0	0/0	0/0	0/0	1/1	0/0	1/1	0/1	0/0	1/1	0/0	0/0	0/0	0/0	0/1	1/1	0/0	0/0	0/0	0/0	0/0	1/1	0/0	0/1	0/0	0/0	1/1	0/1	0/0	0/0	0/1
1	chr15	6740392	.	G	A	965	.	.	.	0/0	./.	0/0	0/0	0/0	0/0	./.	0/0	0/1	0/0	0/0	0/0	0/0	0/0	0/0	0/0	0/1	0/0	0/0	0/0	0/0	0/1	0/0	0/1	0/0	1/1	0/0	0/0	0/0	0/0	0/0	0/0	0/0	./.	./.	0/0	0/0	0/0	0/0	0/0
1	chr15	6740394	.	T	G	39542	.	.	.	1/1	./.	1/1	1/1	1/1	1/1	./.	1/1	1/1	1/1	1/1	1/1	1/1	1/1	0/0	1/1	0/1	0/0	1/1	0/0	0/0	1/1	0/0	1/1	1/1	1/1	0/0	0/0	0/0	1/1	1/1	0/0	1/1	./.	./.	1/1	1/1	0/0	0/1	1/1
1	chr15	6740401	.	T	A	3465	.	.	.	0/0	./.	0/0	0/0	0/0	0/1	1/1	0/0	1/1	1/1	1/1	1/1	0/0	0/0	0/0	0/0	0/1	0/0	0/0	0/0	0/0	1/1	0/0	0/1	0/0	1/1	0/0	0/0	0/0	0/0	0/0	0/0	0/0	./.	./.	0/0	0/0	0/0	0/0	0/0
1	chr15	6740404	.	G	A	3348	.	.	.	0/0	./.	0/0	0/0	0/0	0/0	1/1	0/0	1/1	1/1	1/1	1/1	0/0	0/0	0/0	0/0	0/1	0/0	0/0	0/0	0/0	1/1	0/0	0/1	0/0	1/1	0/0	0/0	0/0	0/0	0/0	0/0	0/0	0/0	./.	0/0	0/0	0/0	0/0	0/0
1	chr15	6740409	.	A	G	3733	.	.	.	0/0	./.	0/0	0/0	0/0	0/1	1/1	0/0	1/1	1/1	1/1	1/1	0/0	0/0	0/0	0/0	0/1	0/0	0/0	0/0	0/0	1/1	0/0	0/1	0/0	1/1	0/0	0/0	0/0	0/0	0/0	0/0	0/0	0/0	./.	0/0	0/0	0/0	0/0	0/0
1	chr15	6740414	.	G	A	3946	.	.	.	0/0	./.	0/0	0/0	0/0	0/1	1/1	0/0	0/1	0/1	1/1	1/1	0/0	0/0	0/0	0/0	0/1	0/0	0/0	0/1	0/0	1/1	0/0	0/1	0/0	1/1	0/0	0/0	0/0	0/0	0/0	0/0	0/0	0/0	0/0	0/0	0/0	0/0	0/0	0/0
1	chr15	6740415	.	C	A	195	.	.	.	0/0	./.	0/0	0/0	0/0	0/1	0/0	0/0	0/0	0/0	0/0	0/0	0/0	0/0	0/0	0/0	0/0	0/0	0/0	0/0	0/0	0/0	0/0	0/0	0/0	0/0	0/0	0/0	0/0	0/0	0/0	0/0	0/0	0/0	0/0	0/0	0/0	0/0	0/0	0/0
1	chr15	6740423	.	C	T	5998	.	.	.	0/0	./.	0/0	0/0	0/0	0/1	1/1	0/0	1/1	1/1	1/1	1/1	0/0	0/0	0/0	0/0	0/1	0/0	0/0	0/1	0/0	1/1	0/0	0/1	0/0	1/1	0/0	0/0	0/0	0/0	0/0	0/0	0/0	0/0	0/0	0/0	0/0	0/0	0/0	0/0
1	chr15	6740425	.	C	T	440	.	.	.	0/0	./.	0/0	0/0	0/0	0/1	0/0	0/0	0/0	0/0	0/1	0/0	0/0	0/0	0/0	0/0	0/0	0/0	0/0	0/0	0/0	0/0	0/0	0/0	0/0	0/0	0/0	0/0	0/0	0/0	0/0	0/0	0/0	0/0	0/0	0/0	0/0	0/0	0/0	0/0
1	chr15	6740426	.	G	A	9158	.	.	.	0/0	./.	0/0	0/0	1/1	0/1	0/0	0/0	0/0	0/0	0/0	0/0	1/1	0/0	0/0	0/0	0/0	0/0	0/0	0/0	0/0	0/0	0/0	0/0	0/0	0/0	0/0	0/0	0/0	1/1	0/0	0/0	0/0	0/0	0/0	0/0	0/1	0/0	0/1	0/0
1	chr15	6740427	.	T	C	2895	.	.	.	0/0	./.	0/0	0/0	0/0	0/0	0/0	0/0	0/0	0/0	0/0	0/0	0/0	0/0	0/0	0/0	0/1	0/0	0/0	0/1	0/0	0/1	0/0	0/1	0/0	1/1	0/0	0/0	0/0	0/0	0/0	0/0	0/0	0/0	0/0	0/0	0/0	0/0	0/0	0/0
1	chr15	6740433	.	T	A	1702	.	.	.	0/0	./.	0/0	0/0	0/0	0/0	0/0	0/1	0/0	0/0	0/0	0/0	0/0	0/0	0/0	0/0	0/0	0/0	0/0	0/0	0/0	0/0	0/0	0/0	0/0	0/0	0/0	0/0	0/0	0/0	0/0	0/0	0/1	0/0	0/0	0/0	0/0	0/0	0/0	0/0
1	chr15	6740436	.	T	A	224	.	.	.	0/0	./.	0/0	0/0	0/0	0/1	0/0	0/0	0/0	0/0	0/0	0/0	0/0	0/0	0/0	0/0	0/0	0/0	0/0	0/0	0/0	0/0	0/0	0/0	0/0	0/0	0/0	0/0	0/0	0/0	0/0	0/0	0/0	0/0	0/0	0/0	0/0	0/0	0/0	0/0
1	chr15	6740445	.	T	C	6018	.	.	.	0/0	./.	0/0	0/0	0/0	0/1	1/1	0/0	1/1	1/1	1/1	0/1	0/0	0/0	0/0	0/0	0/1	0/0	0/0	0/1	0/0	1/1	0/0	0/1	0/0	1/1	0/0	0/0	0/0	0/0	0/0	0/0	0/0	0/0	0/0	0/0	0/0	0/0	0/0	0/0
1	chr15	6740446	.	G	A	5406	.	.	.	0/0	./.	0/0	0/0	0/0	0/0	1/1	0/0	1/1	1/1	1/1	0/1	0/0	0/0	0/0	0/0	0/1	0/0	0/0	0/1	0/0	1/1	0/0	0/1	0/0	1/1	0/0	0/0	0/0	0/0	0/0	0/0	0/0	0/0	0/0	0/0	0/0	0/0	0/0	0/0
1	chr15	6740449	.	A	T	5476	.	.	.	0/0	./.	0/0	0/0	0/0	0/0	1/1	0/0	1/1	1/1	1/1	0/1	0/0	0/0	0/0	0/0	0/1	0/0	0/0	0/0	0/0	1/1	0/0	0/1	0/0	1/1	0/0	0/0	0/0	0/0	0/0	0/0	0/0	0/0	0/0	0/0	0/0	0/0	0/0	0/0
1	chr15	6740452	.	C	T	50	.	.	.	0/0	./.	0/0	0/0	0/0	0/0	0/0	0/0	0/1	0/0	0/0	0/0	0/0	0/0	0/0	0/0	0/0	0/0	0/0	0/0	0/0	0/0	0/0	0/0	0/0	0/0	0/0	0/0	0/0	0/0	0/0	0/0	0/0	0/0	0/0	0/0	0/0	0/0	0/0	0/0
1	chr15	6740454	.	G	A	2444	.	.	.	0/0	./.	0/0	0/0	0/0	0/0	1/1	0/0	0/1	1/1	1/1	0/1	0/0	0/0	0/0	0/0	0/0	0/0	0/0	0/0	0/0	0/1	0/0	0/0	0/0	0/0	0/0	0/0	0/0	0/0	0/0	0/0	0/0	0/0	0/0	0/0	0/0	0/0	0/0	0/0
1	chr15	6740461	.	A	G	889	.	.	.	0/0	./.	0/0	0/0	0/0	0/1	0/0	0/0	0/0	0/0	0/0	0/0	0/0	0/0	0/0	0/0	0/0	0/0	0/0	0/0	0/0	0/0	0/0	0/0	0/0	./.	0/0	0/0	0/0	0/0	0/0	0/0	0/0	0/0	0/0	0/0	0/0	0/0	0/0	0/0
1	chr15	6740473	.	T	A	498	.	.	.	0/0	0/0	0/0	0/0	0/0	0/0	0/0	0/0	0/1	0/1	0/1	0/1	0/0	0/0	0/0	0/0	0/0	0/0	0/0	0/0	0/0	0/0	0/0	0/0	0/0	0/0	0/0	0/0	0/0	0/0	0/0	0/0	0/0	0/0	0/0	0/0	0/0	0/0	0/0	0/0
1	chr15	6740474	.	T	A	1544	.	.	.	0/0	0/0	0/0	0/0	0/0	0/0	1/1	0/0	0/1	1/1	1/1	0/1	0/0	0/0	0/0	0/0	0/0	0/0	0/0	0/0	0/0	0/1	0/0	0/0	0/0	0/0	0/0	0/0	0/0	0/0	0/0	0/0	0/0	0/0	0/0	0/0	0/0	0/0	0/0	0/0
1	chr15	6740477	.	A	G	38	.	.	.	0/0	0/0	0/0	0/0	0/0	0/0	0/0	0/0	0/0	0/0	0/0	0/0	0/0	0/0	0/0	0/0	0/0	0/0	0/0	0/0	0/0	0/0	0/0	0/0	0/0	0/0	0/0	0/0	0/0	0/0	0/0	0/0	0/0	0/0	0/0	0/0	0/0	0/0	0/0	0/0
1	chr15	6740490	.	C	A	49	.	.	.	0/0	0/0	0/0	0/0	0/0	0/0	0/0	0/0	0/1	0/0	0/0	0/0	0/0	0/0	0/0	0/0	0/0	0/0	0/0	0/0	0/0	0/0	0/0	0/1	0/0	0/0	0/0	0/0	0/0	0/0	0/0	0/0	0/0	0/0	0/0	0/0	0/0	0/0	0/0	0/0
1	chr15	6740497	.	A	T	109	.	.	.	0/0	0/0	0/0	0/0	0/0	0/0	1/1	0/0	1/1	1/1	1/1	0/0	0/0	0/0	0/0	0/0	0/0	0/0	0/0	0/0	0/0	./.	0/0	0/0	0/0	./.	0/0	0/0	0/0	0/0	0/0	0/0	0/0	0/0	0/0	0/0	0/0	0/0	0/0	0/0
1	chr15	6740515	.	T	C	7795	.	.	.	0/0	0/0	0/0	0/0	1/1	1/1	./.	0/0	./.	./.	./.	1/1	1/1	0/0	0/0	0/0	0/0	0/0	0/0	0/0	0/0	./.	0/0	0/0	0/0	./.	0/0	0/0	0/0	1/1	0/0	0/0	0/0	0/0	0/0	0/0	1/1	0/0	0/1	0/0
1	chr15	6740522	.	T	A	22928	.	.	.	1/1	0/1	1/1	1/1	0/0	0/0	./.	1/1	./.	./.	./.	0/0	0/0	1/1	0/0	1/1	0/1	0/0	1/1	0/0	0/0	./.	0/0	1/1	1/1	./.	0/0	0/0	0/0	0/0	1/1	0/0	1/1	1/1	1/1	1/1	0/0	0/0	0/0	1/1
1	chr15	6740523	.	T	G	22906	.	.	.	1/1	0/1	1/1	1/1	0/0	0/0	./.	1/1	./.	./.	./.	0/0	0/0	1/1	0/0	1/1	0/1	0/0	1/1	0/0	0/0	./.	0/0	1/1	1/1	./.	0/0	0/0	0/1	0/0	1/1	0/0	1/1	1/1	1/1	1/1	0/0	0/0	0/0	1/1
1	chr15	6740549	.	G	T	210	.	.	.	0/0	0/0	0/0	0/0	0/0	0/0	./.	0/0	./.	./.	./.	./.	0/0	0/0	0/0	0/0	0/0	0/0	0/0	0/0	0/0	./.	0/0	0/0	0/0	./.	0/0	0/0	0/0	0/0	0/0	0/0	0/0	0/0	0/0	0/0	0/0	0/0	0/0	0/0
1	chr15	6740567	.	G	A	361	.	.	.	0/0	0/0	0/0	0/0	0/0	0/0	./.	0/1	./.	./.	./.	./.	0/0	0/0	0/0	0/0	0/0	0/0	0/0	0/0	0/0	./.	0/0	0/0	0/0	./.	0/0	0/0	0/0	0/0	0/0	0/0	0/0	0/0	0/0	0/0	0/0	0/0	0/0	0/0
1	chr15	6740627	.	G	A	34	.	.	.	0/0	0/0	0/0	0/0	0/0	0/0	./.	0/0	./.	./.	./.	./.	0/0	0/0	0/0	0/0	0/0	0/0	0/0	0/0	0/0	./.	0/0	0/0	0/0	./.	0/0	0/0	0/0	0/0	0/0	0/0	0/0	0/0	0/0	0/0	0/0	0/0	0/0	0/0
1	chr15	6740642	.	G	A	159	.	.	.	0/0	0/0	0/0	0/0	0/0	0/0	./.	0/0	./.	./.	./.	./.	0/0	0/0	0/0	0/0	0/0	0/0	0/0	0/0	0/0	./.	0/0	0/0	0/0	./.	0/0	0/0	0/0	0/0	0/0	0/0	0/0	0/0	1/1	0/0	0/0	0/0	0/0	0/0
1	chr15	6740653	.	A	G	45723	.	.	.	1/1	0/1	1/1	1/1	1/1	1/1	1/1	1/1	./.	./.	./.	1/1	1/1	1/1	0/0	1/1	0/1	0/0	1/1	0/0	0/0	./.	0/0	1/1	1/1	./.	0/0	0/0	0/1	1/1	1/1	0/0	1/1	1/1	1/1	1/1	1/1	0/0	0/1	1/1
1	chr15	6740660	.	C	A	46030	.	.	.	1/1	0/1	1/1	1/1	1/1	1/1	1/1	1/1	./.	./.	./.	1/1	1/1	1/1	0/0	1/1	0/1	0/0	1/1	0/0	0/0	./.	0/0	1/1	1/1	./.	0/0	0/0	0/1	1/1	1/1	0/0	1/1	1/1	1/1	1/1	1/1	0/0	0/1	1/1
1	chr15	6740669	.	A	T	45264	.	.	.	1/1	0/1	1/1	1/1	1/1	1/1	0/0	0/1	./.	./.	./.	1/1	1/1	1/1	0/0	1/1	0/1	0/0	1/1	0/0	0/0	./.	0/0	1/1	1/1	./.	0/0	0/0	0/1	1/1	1/1	0/0	0/1	1/1	1/1	1/1	1/1	0/0	0/1	1/1
1	chr15	6740675	.	C	G	35924	.	.	.	1/1	0/1	1/1	1/1	0/0	0/0	0/0	0/1	./.	./.	./.	0/0	0/0	1/1	0/0	1/1	0/1	0/0	1/1	0/0	0/0	./.	0/0	1/1	1/1	./.	0/0	0/0	0/1	0/0	1/1	0/0	0/1	1/1	1/1	1/1	0/0	0/0	0/0	1/1
1	chr15	6740701	.	A	G	51985	.	.	.	1/1	1/1	1/1	1/1	1/1	1/1	1/1	1/1	./.	./.	./.	1/1	1/1	1/1	0/0	1/1	0/1	0/0	1/1	0/0	0/0	./.	0/0	1/1	1/1	./.	0/0	0/0	0/1	1/1	1/1	0/0	1/1	1/1	1/1	1/1	1/1	0/0	0/1	1/1
1	chr15	6740720	.	C	A	219	.	.	.	0/0	0/0	0/0	0/0	0/0	0/1	0/0	0/0	0/1	0/0	0/0	0/0	0/0	0/0	0/0	0/0	0/0	0/0	0/0	0/0	0/0	0/0	0/0	0/0	0/0	0/0	0/0	0/0	0/0	0/0	0/0	0/0	0/0	0/0	0/0	0/0	0/0	0/0	0/0	0/0
1	chr15	6740721	.	T	C	42523	.	.	.	1/1	1/1	1/1	1/1	0/0	0/0	0/0	0/1	0/0	0/0	0/0	0/0	0/0	1/1	0/0	1/1	0/1	0/0	1/1	0/0	0/0	0/0	0/0	1/1	1/1	./.	0/0	0/0	0/1	0/0	1/1	0/0	0/1	1/1	1/1	1/1	0/0	0/0	0/0	1/1
1	chr15	6740725	.	T	C	54393	.	.	.	1/1	1/1	1/1	1/1	1/1	0/1	0/0	0/1	0/0	0/0	0/0	0/0	1/1	1/1	0/0	1/1	0/1	0/0	1/1	0/0	0/0	0/0	0/0	1/1	1/1	0/0	0/0	0/0	0/1	1/1	1/1	0/0	0/1	1/1	1/1	1/1	1/1	0/0	0/1	1/1
1	chr15	6740728	.	G	A	1400	.	.	.	0/0	0/0	0/0	0/0	0/0	0/0	0/0	0/0	0/1	0/0	0/0	0/0	0/0	0/0	0/0	0/0	0/1	0/0	0/0	0/1	0/1	0/1	0/0	0/0	0/0	./.	0/0	0/0	0/0	0/0	0/0	0/0	0/0	0/0	0/0	0/0	0/0	0/0	0/0	0/0
1	chr15	6740735	.	C	A	276	.	.	.	0/0	0/0	0/0	0/0	0/0	0/1	0/0	0/0	0/0	0/0	0/0	0/0	0/0	0/0	0/0	0/0	0/0	0/0	0/0	0/0	0/0	0/0	0/0	0/0	0/0	0/0	0/0	0/0	0/0	0/0	0/0	0/0	0/0	0/0	0/0	0/0	0/0	0/0	0/0	0/0
1	chr15	6740736	.	A	G	1969	.	.	.	0/0	0/0	0/0	0/0	0/0	0/0	0/0	0/0	0/1	0/0	0/0	0/0	0/0	0/0	0/0	0/0	0/1	0/0	0/0	0/1	0/0	0/1	0/0	0/0	0/0	1/1	0/0	0/0	0/0	0/0	0/0	0/0	0/0	0/0	0/0	0/0	0/0	0/0	0/0	0/0
1	chr15	6740744	.	G	A	231	.	.	.	0/0	0/0	0/0	0/0	0/0	0/0	0/0	0/0	0/0	0/0	0/0	0/0	0/0	0/0	0/0	0/0	0/0	0/0	0/0	0/0	0/0	0/1	0/0	0/0	0/0	0/0	0/0	0/0	0/0	0/0	0/0	0/0	0/0	0/0	0/0	0/0	0/0	0/0	0/0	0/0
1	chr15	6740745	.	T	C	314	.	.	.	0/0	0/0	0/0	0/0	0/0	0/1	0/0	0/0	0/0	0/0	0/0	0/0	0/0	0/0	0/0	0/0	0/0	0/0	0/0	0/0	0/0	0/0	0/0	0/0	0/0	0/0	0/0	0/0	0/0	0/0	0/0	0/0	0/0	0/0	0/0	0/0	0/0	0/0	0/0	0/0
1	chr15	6740746	.	C	T	2506	.	.	.	0/0	0/0	0/0	0/0	0/0	0/0	0/0	0/0	0/0	0/0	0/0	0/0	0/0	0/0	0/0	0/0	0/1	0/0	0/0	0/1	0/0	0/1	0/0	0/1	0/0	1/1	0/0	0/0	0/0	0/0	0/0	0/0	0/0	0/0	0/0	0/0	0/0	0/0	0/0	0/0
1	chr15	6740750	.	T	C	4003	.	.	.	0/0	0/0	0/0	0/0	0/0	0/0	1/1	0/0	0/1	1/1	1/1	1/1	0/0	0/0	0/0	0/0	0/0	0/0	0/0	0/0	0/0	0/1	0/0	0/0	0/0	0/0	0/0	0/0	0/0	0/0	0/0	0/0	0/0	0/0	0/0	0/0	0/0	0/0	0/0	0/0
1	chr15	6740758	.	T	G	9007	.	.	.	0/0	0/0	0/0	0/0	0/0	0/1	1/1	0/1	1/1	1/1	1/1	1/1	0/0	0/0	0/0	0/1	0/1	0/0	0/0	0/1	0/1	1/1	0/0	0/1	0/0	1/1	0/0	0/0	0/0	0/0	0/0	0/0	0/0	0/0	0/0	0/0	0/0	0/0	0/0	0/0
1	chr15	6740763	.	G	A	9744	.	.	.	0/0	0/0	0/0	0/0	0/0	0/0	1/1	0/1	1/1	1/1	1/1	1/1	0/0	0/0	0/0	0/1	0/1	0/0	0/0	0/1	0/1	1/1	0/0	0/1	0/0	1/1	0/0	0/0	0/0	0/0	0/0	0/0	0/0	0/0	0/0	0/0	0/0	0/0	0/0	0/0
1	chr15	6740766	.	A	G	633	.	.	.	0/0	0/0	0/0	0/0	0/0	0/0	0/0	0/0	0/1	0/1	0/0	0/0	0/0	0/0	0/0	0/0	0/0	0/0	0/0	0/0	0/0	0/0	0/0	0/0	0/0	0/0	0/0	0/0	0/0	0/0	0/0	0/0	0/0	0/0	0/0	0/0	0/0	0/0	0/0	0/0
1	chr15	6740789	.	G	A,C	15590	.	.	.	0/0	0/0	0/0	0/0	0/0	0/2	2/2	0/2	2/2	2/2	2/2	2/2	0/0	0/0	0/0	0/2	0/2	0/0	0/0	0/2	0/2	2/2	0/0	0/2	0/0	2/2	0/0	0/0	0/0	0/0	0/0	0/0	0/0	0/0	0/0	0/0	0/0	0/0	0/0	0/0
1	chr15	6740794	.	T	C	71120	.	.	.	1/1	1/1	1/1	1/1	1/1	0/1	0/0	0/1	0/1	0/0	0/0	0/0	1/1	1/1	0/0	0/1	0/1	0/0	1/1	0/0	0/0	0/0	0/0	0/1	1/1	0/0	0/0	0/0	0/1	1/1	1/1	0/0	1/1	1/1	1/1	1/1	1/1	0/0	0/1	1/1
1	chr15	6740795	.	T	A	175	.	.	.	0/0	0/0	0/0	0/0	0/0	0/0	0/0	0/0	0/1	0/0	0/0	0/0	0/0	0/0	0/0	0/1	0/0	0/0	0/0	0/0	0/0	0/0	0/0	0/0	0/0	0/0	0/0	0/0	0/0	0/0	0/0	0/0	0/0	0/0	0/0	0/0	0/0	0/0	0/0	0/0
1	chr15	6740796	.	A	T	784	.	.	.	0/0	0/0	0/0	0/0	0/0	0/0	0/0	0/0	0/0	0/0	0/0	0/1	0/0	0/0	0/0	0/0	0/0	0/0	0/0	0/0	0/0	0/0	0/0	0/0	0/0	0/0	0/0	0/0	0/0	0/0	0/0	0/0	0/0	0/0	0/0	0/0	0/0	0/0	0/0	0/0
1	chr15	6740810	.	A	T	8319	.	.	.	0/0	0/0	0/0	0/0	0/0	0/0	1/1	0/0	1/1	1/1	1/1	1/1	0/0	0/0	0/0	0/0	0/0	0/0	0/0	0/0	0/0	0/1	0/0	0/0	0/0	0/0	0/0	0/0	0/0	0/0	0/0	0/0	0/0	0/0	0/0	0/0	0/0	0/0	0/0	0/0
1	chr15	6740814	.	G	A	5858	.	.	.	0/0	0/0	0/0	0/0	0/0	0/0	1/1	0/0	1/1	0/1	0/1	1/1	0/0	0/0	0/0	0/0	0/0	0/0	0/0	0/0	0/0	0/0	0/0	0/0	0/0	0/0	0/0	0/0	0/0	0/0	0/0	0/0	0/0	0/0	0/0	0/0	0/0	0/0	0/0	0/0
1	chr15	6740817	.	G	T	99064	.	.	.	1/1	1/1	1/1	1/1	1/1	1/1	1/1	1/1	1/1	1/1	1/1	1/1	1/1	1/1	0/0	1/1	0/1	0/0	1/1	0/1	0/1	1/1	0/0	1/1	1/1	1/1	0/0	0/0	0/1	1/1	1/1	0/0	1/1	1/1	1/1	1/1	1/1	0/0	0/1	1/1
1	chr15	6740819	.	A	C,T	10724	.	.	.	0/0	0/0	0/0	0/0	0/0	0/2	0/0	0/0	0/0	0/0	0/1	0/1	0/0	0/0	0/0	0/2	0/2	0/0	0/0	0/2	0/0	0/2	0/0	0/2	0/0	2/2	0/0	0/0	0/0	0/0	0/0	0/0	0/0	0/0	0/0	0/0	0/0	0/0	0/0	0/0
1	chr15	6740824	.	T	C	65	.	.	.	0/0	0/0	0/0	0/0	0/0	0/0	0/0	0/0	0/0	0/0	0/0	0/0	0/0	0/0	0/0	0/0	0/0	0/0	0/0	0/0	0/0	0/0	0/0	0/0	0/0	0/0	0/0	0/0	0/0	0/0	0/0	0/0	0/0	0/0	0/0	0/0	0/0	0/0	0/0	0/0
1	chr15	6740830	.	A	G	29221	.	.	.	0/0	0/1	0/0	0/0	0/0	0/0	0/0	0/1	0/0	0/0	0/0	0/0	0/0	1/1	0/0	0/1	0/1	0/0	1/1	0/0	0/0	0/0	0/0	0/1	0/1	0/0	0/0	0/0	0/0	0/0	1/1	0/0	0/1	0/0	0/0	1/1	0/0	0/0	0/0	0/1
1	chr15	6740836	.	T	A	96977	.	.	.	1/1	1/1	1/1	1/1	1/1	1/1	1/1	1/1	1/1	1/1	1/1	1/1	1/1	1/1	0/0	1/1	0/1	0/0	1/1	0/1	0/1	1/1	0/0	1/1	1/1	1/1	0/0	0/0	0/1	1/1	1/1	0/0	1/1	1/1	1/1	1/1	1/1	0/0	0/1	1/1
1	chr15	6740841	.	A	C,T	96170	.	.	.	1/1	1/1	1/1	1/1	1/1	1/2	2/2	1/2	2/2	2/2	2/2	2/2	1/1	1/1	0/0	1/2	0/2	0/0	1/1	0/2	0/2	2/2	0/0	1/2	1/1	2/2	0/0	0/0	0/1	1/1	1/1	0/0	1/1	1/1	1/1	1/1	1/1	0/0	0/1	1/1
1	chr15	6740843	.	A	T	1069	.	.	.	0/0	0/0	0/0	0/0	0/0	0/0	0/0	0/0	0/0	0/1	0/1	0/0	0/0	0/0	0/0	0/0	0/0	0/0	0/0	0/0	0/0	0/0	0/0	0/0	0/0	0/0	0/0	0/0	0/0	0/0	0/0	0/0	0/0	0/0	0/0	0/0	0/0	0/0	0/0	0/0
1	chr15	6740855	.	T	A	1669	.	.	.	0/0	0/0	0/0	0/0	0/0	0/0	0/0	0/1	0/0	0/0	0/0	0/0	0/0	0/0	0/0	0/1	0/0	0/0	0/0	0/0	0/1	0/0	0/0	0/0	0/0	0/0	0/0	0/0	0/0	0/0	0/0	0/0	0/0	0/0	0/0	0/0	0/0	0/0	0/0	0/0
1	chr15	6740860	.	T	G	19853	.	.	.	0/0	0/0	0/0	0/0	0/0	0/1	1/1	0/1	1/1	1/1	1/1	1/1	0/0	0/0	0/0	0/1	0/1	0/0	0/0	0/1	0/1	1/1	0/0	0/1	0/0	1/1	0/0	0/0	0/0	0/0	0/0	0/0	0/0	0/0	0/0	0/0	0/0	0/0	0/0	0/0
1	chr15	6740867	.	C	T	10294	.	.	.	0/0	0/0	0/0	0/0	0/0	0/1	0/0	0/0	0/0	0/0	0/0	0/0	0/0	0/0	0/0	0/0	0/1	0/0	0/0	0/1	0/0	0/1	0/0	0/1	0/0	1/1	0/0	0/0	0/0	0/0	0/0	0/0	0/0	0/0	0/0	0/0	0/0	0/0	0/0	0/0
1	chr15	6740868	.	A	G	693	.	.	.	0/0	0/0	0/0	0/0	0/0	0/0	0/0	0/0	0/0	0/0	0/0	0/0	0/0	0/0	0/0	0/0	0/0	0/0	0/0	0/0	0/0	0/0	0/0	0/0	0/0	0/0	0/0	0/0	0/0	0/0	0/0	0/0	0/0	0/0	0/0	0/0	0/0	0/0	0/0	0/0
1	chr15	6740887	.	A	G	17800	.	.	.	0/0	0/0	0/0	0/0	0/0	0/1	0/1	0/0	0/1	0/1	0/1	1/1	0/0	0/0	0/0	0/0	0/1	0/0	0/0	0/1	0/0	1/1	0/0	0/1	0/0	1/1	0/0	0/0	0/0	0/0	0/0	0/0	0/0	0/0	0/0	0/0	0/0	0/0	0/0	0/0
1	chr15	6740928	.	T	G	20745	.	.	.	0/0	0/0	0/0	0/0	0/0	0/1	1/1	0/1	0/1	1/1	1/1	1/1	0/0	0/0	0/0	0/0	0/1	0/0	0/0	0/1	0/1	1/1	0/0	0/1	0/0	1/1	0/0	0/0	0/0	0/0	0/0	0/0	0/0	0/0	0/0	0/0	0/0	0/0	0/0	0/0
1	chr15	6740929	.	T	C,G	453	.	.	.	0/0	0/0	0/0	0/0	0/0	0/0	0/0	0/0	0/1	0/0	0/0	0/0	0/0	0/0	0/0	0/2	0/0	0/0	0/0	0/0	0/0	0/0	0/0	0/0	0/0	0/0	0/0	0/0	0/0	0/0	0/0	0/0	0/0	0/0	0/0	0/0	0/0	0/0	0/0	0/0
1	chr15	6740944	.	C	T	387	.	.	.	0/0	0/0	0/0	0/0	0/0	0/0	0/0	0/0	0/0	0/0	0/0	0/0	0/0	0/0	0/0	0/1	0/0	0/0	0/0	0/0	0/0	0/0	0/0	0/0	0/0	0/0	0/0	0/0	0/0	0/0	0/0	0/0	0/0	0/0	0/0	0/0	0/0	0/0	0/0	0/0
1	chr15	6740956	.	C	T	97	.	.	.	0/0	0/0	0/0	0/0	0/0	0/0	0/0	0/0	0/0	0/0	0/0	0/0	0/0	0/0	0/0	0/0	0/0	0/0	0/0	0/0	0/0	0/0	0/0	0/0	0/0	0/0	0/0	0/0	0/0	0/0	0/0	0/0	0/0	0/0	0/0	0/0	0/0	0/0	0/0	0/0
1	chr15	6740983	.	A	G	1002	.	.	.	0/0	0/0	0/0	0/0	0/0	0/0	0/0	0/1	0/0	0/0	0/0	0/0	0/0	0/0	0/0	0/1	0/0	0/0	0/0	0/0	0/0	0/0	0/0	0/0	0/0	0/0	0/0	0/0	0/0	0/0	0/0	0/0	0/0	0/0	0/0	0/0	0/0	0/0	0/0	0/0
1	chr15	6740998	.	A	G,T	10122	.	.	.	0/0	0/0	0/0	0/0	0/0	0/1	0/0	0/2	0/0	0/0	0/0	0/0	0/0	0/0	0/0	0/2	0/1	0/0	0/0	0/1	0/0	0/1	0/0	0/1	0/0	1/1	0/0	0/0	0/0	0/0	0/0	0/0	0/0	0/0	0/0	0/0	0/0	0/0	0/0	0/0
1	chr15	6741025	.	G	A	10022	.	.	.	0/0	0/0	0/0	0/0	0/0	0/0	1/1	0/1	0/1	1/1	1/1	1/1	0/0	0/0	0/0	0/0	0/0	0/0	0/0	0/0	0/1	0/1	0/0	0/0	0/0	0/0	0/0	0/0	0/0	0/0	0/0	0/0	0/0	0/0	0/0	0/0	0/0	0/0	0/0	0/0
1	chr15	6741031	.	A	G	10204	.	.	.	0/0	0/0	0/0	0/0	0/0	0/0	1/1	0/1	0/1	1/1	1/1	1/1	0/0	0/0	0/0	0/0	0/0	0/0	0/0	0/0	0/1	0/1	0/0	0/0	0/0	0/0	0/0	0/0	0/0	0/0	0/0	0/0	0/0	0/0	0/0	0/0	0/0	0/0	0/0	0/0
1	chr15	6741040	.	G	A	8282	.	.	.	0/0	0/0	0/0	0/0	0/0	0/0	./.	0/1	0/1	1/1	1/1	1/1	0/0	0/0	0/0	0/0	0/0	0/0	0/0	0/0	0/1	0/0	0/0	0/0	0/0	0/0	0/0	0/0	0/0	0/0	0/0	0/0	0/0	0/0	0/0	0/0	0/0	0/0	0/0	0/0
1	chr15	6741050	.	C	T	135	.	.	.	0/0	0/0	0/0	0/0	0/0	0/0	0/0	0/0	0/1	0/0	0/0	0/0	0/0	0/0	0/0	0/0	0/0	0/0	0/0	0/0	0/0	0/0	0/0	0/0	0/0	0/0	0/0	0/0	0/0	0/0	0/0	0/0	0/0	0/0	0/0	0/0	0/0	0/0	0/0	0/0
1	chr15	6741058	.	G	A	9474	.	.	.	0/0	0/0	0/0	0/0	0/0	0/0	1/1	0/1	0/1	1/1	1/1	1/1	0/0	0/0	0/0	0/0	0/0	0/0	0/0	0/0	0/1	0/0	0/0	0/0	0/0	0/0	0/0	0/0	0/0	0/0	0/0	0/0	0/0	0/0	0/0	0/0	0/0	0/0	0/0	0/0
1	chr15	6741059	.	T	A	76	.	.	.	0/0	0/0	0/0	0/0	0/0	0/0	0/0	0/0	0/1	0/0	0/0	0/0	0/0	0/0	0/0	0/0	0/0	0/0	0/0	0/0	0/0	0/0	0/0	0/0	0/0	0/0	0/0	0/0	0/0	0/0	0/0	0/0	0/0	0/0	0/0	0/0	0/0	0/0	0/0	0/0
1	chr15	6741068	.	C	A	9074	.	.	.	0/0	0/0	0/0	0/0	0/0	0/0	1/1	0/1	0/1	1/1	1/1	1/1	0/0	0/0	0/0	0/0	0/0	0/0	0/0	0/0	0/1	0/1	0/0	0/0	0/0	0/0	0/0	0/0	0/0	0/0	0/0	0/0	0/0	0/0	0/0	0/0	0/0	0/0	0/0	0/0
1	chr15	6741072	.	A	T	70501	.	.	.	1/1	1/1	1/1	1/1	1/1	1/1	0/0	0/1	0/0	0/0	0/0	0/0	1/1	1/1	0/0	1/1	0/1	0/0	1/1	0/1	0/0	0/1	0/0	1/1	1/1	1/1	0/0	0/0	0/1	1/1	1/1	0/0	1/1	1/1	1/1	1/1	1/1	0/0	0/1	1/1
1	chr15	6741073	.	T	A	505	.	.	.	0/0	0/0	0/0	0/0	0/0	0/0	0/0	0/0	0/0	0/0	0/0	0/0	0/0	0/0	0/0	0/0	0/0	0/0	0/0	0/0	0/0	0/1	0/0	0/0	0/0	0/0	0/0	0/0	0/0	0/0	0/0	0/0	0/0	0/0	0/0	0/0	0/0	0/0	0/0	0/0
1	chr15	6741074	.	T	G	389	.	.	.	0/0	0/0	0/0	0/0	0/0	0/0	0/0	0/0	0/0	0/0	0/0	0/0	0/0	0/0	0/0	0/0	0/0	0/0	0/0	0/0	0/0	0/0	0/0	0/0	0/0	0/0	0/0	0/0	0/0	0/0	0/0	0/0	0/0	0/0	0/0	0/0	0/0	0/0	0/0	0/0
1	chr15	6741083	.	A	G	572	.	.	.	0/0	0/0	0/0	0/0	0/0	0/0	0/0	0/0	0/0	0/0	0/0	0/0	0/0	0/0	0/0	0/0	0/0	0/0	0/0	0/0	0/0	0/1	0/0	0/0	0/0	0/0	0/0	0/0	0/0	0/0	0/0	0/0	0/0	0/0	0/0	0/0	0/0	0/0	0/0	0/0
1	chr15	6741085	.	T	C	63162	.	.	.	1/1	1/1	1/1	1/1	1/1	1/1	0/0	1/1	0/1	0/0	0/0	0/0	1/1	1/1	0/0	1/1	0/1	0/0	1/1	0/0	0/0	0/1	0/0	1/1	1/1	1/1	0/0	0/0	0/1	1/1	1/1	0/0	1/1	1/1	1/1	1/1	1/1	0/0	0/1	1/1
1	chr15	6741088	.	G	A,C	51007	.	.	.	1/1	1/1	1/1	1/1	1/1	0/1	0/0	0/1	0/0	0/0	0/0	0/0	1/1	1/1	0/0	0/1	0/1	0/0	1/1	0/0	0/2	0/0	0/0	0/1	1/1	0/0	0/0	0/0	0/1	1/1	1/1	0/0	0/1	1/1	1/1	1/1	1/1	0/0	0/1	1/1
1	chr15	6741089	.	G	T	138	.	.	.	0/0	0/0	0/0	0/0	0/0	0/0	0/0	0/0	0/0	0/0	0/0	0/0	0/0	0/0	0/0	0/0	0/0	0/0	0/0	0/0	0/0	0/1	0/0	0/0	0/0	0/0	0/0	0/0	0/0	0/0	0/0	0/0	0/0	0/0	0/0	0/0	0/0	0/0	0/0	0/0
1	chr15	6741093	.	T	C	338	.	.	.	0/0	0/0	0/0	0/0	0/0	0/0	1/1	0/0	0/0	./.	0/1	0/0	0/0	0/0	0/0	0/0	0/0	0/0	0/0	0/0	0/1	0/0	0/0	0/0	0/0	0/0	0/0	0/0	0/0	0/0	0/0	0/0	0/0	0/0	0/0	0/0	0/0	0/0	0/0	0/0
1	chr15	6741101	.	C	T	7520	.	.	.	0/0	0/0	0/0	0/0	0/0	0/0	1/1	0/1	0/1	1/1	1/1	1/1	0/0	0/0	0/0	0/0	0/0	0/0	0/0	0/0	0/1	0/1	0/0	0/0	0/0	0/0	0/0	0/0	0/0	0/0	0/0	0/0	0/0	0/0	0/0	0/0	0/0	0/0	0/0	0/0
1	chr15	6741108	.	C	T	1130	.	.	.	0/0	0/0	0/0	0/0	0/0	0/1	0/0	0/0	0/0	0/0	0/0	0/0	0/0	0/0	0/0	0/0	0/0	0/0	0/0	0/0	0/0	0/1	0/0	0/0	0/0	0/0	0/0	0/0	0/0	0/0	0/0	0/0	0/0	0/0	0/0	0/0	0/0	0/0	0/0	0/0
1	chr15	6741123	.	T	C	484	.	.	.	0/0	0/0	0/0	0/0	0/0	0/0	0/0	0/0	0/0	0/0	0/0	0/1	0/0	0/0	0/0	0/0	0/0	0/0	0/0	0/0	0/0	0/0	0/0	0/0	0/0	0/0	0/0	0/0	0/0	0/0	0/0	0/0	0/0	0/0	0/0	0/0	0/0	0/0	0/0	0/0
1	chr15	6741125	.	C	A,G	88094	.	.	.	2/2	2/2	2/2	2/2	2/2	1/2	1/1	1/2	1/2	1/1	1/1	1/1	2/2	2/2	0/0	2/2	0/2	0/0	2/2	0/2	0/1	1/2	0/0	2/2	2/2	2/2	0/0	0/0	0/2	2/2	2/2	0/0	2/2	2/2	2/2	2/2	2/2	0/0	0/2	2/2
1	chr15	6741136	.	A	G	8268	.	.	.	0/0	0/0	0/0	0/0	0/0	0/1	1/1	0/1	0/1	1/1	1/1	1/1	0/0	0/0	0/0	0/0	0/0	0/0	0/0	0/0	0/1	0/1	0/0	0/0	0/0	0/0	0/0	0/0	0/0	0/0	0/0	0/0	0/0	0/0	0/0	0/0	0/0	0/0	0/0	0/0
1	chr15	6741140	.	T	G	87	.	.	.	0/0	0/0	0/0	0/0	0/0	0/0	0/0	0/0	0/0	0/0	0/0	0/0	0/0	0/0	0/0	0/0	0/0	0/0	0/0	0/0	0/0	0/1	0/0	0/0	0/0	0/0	0/0	0/0	0/0	0/0	0/0	0/0	0/0	0/0	0/0	0/0	0/0	0/0	0/0	0/0
1	chr15	6741144	.	T	C	61	.	.	.	0/0	0/0	0/0	0/0	0/0	0/0	0/0	0/0	0/0	0/0	0/0	0/0	0/0	0/0	0/0	0/0	0/0	0/0	0/0	0/0	0/0	0/1	0/0	0/0	0/0	0/0	0/0	0/0	0/0	0/0	0/0	0/0	0/0	0/0	0/0	0/0	0/0	0/0	0/0	0/0
1	chr15	6741150	.	T	C	348	.	.	.	0/0	0/0	0/0	0/0	0/0	0/0	1/1	0/0	0/1	1/1	1/1	1/1	0/0	0/0	0/0	0/0	0/0	0/0	0/0	0/0	0/0	0/0	0/0	0/0	0/0	0/0	0/0	0/0	0/0	0/0	0/0	0/0	0/0	0/0	0/0	0/0	0/0	0/0	0/0	0/0
1	chr15	6741155	.	A	T	304	.	.	.	0/0	0/0	0/0	0/0	0/0	0/1	0/0	0/1	0/0	0/0	0/0	0/0	0/0	0/0	0/0	0/0	0/0	0/0	0/0	0/0	0/1	0/0	0/0	0/0	0/0	0/0	0/0	0/0	0/0	0/0	0/0	0/0	0/0	0/0	0/0	0/0	0/0	0/0	0/0	0/0
1	chr15	6741159	.	G	T	5646	.	.	.	0/0	0/0	0/0	0/0	0/0	0/1	1/1	0/1	0/1	1/1	1/1	1/1	0/0	0/0	0/0	0/0	0/0	0/0	0/0	0/0	0/1	0/1	0/0	0/0	0/0	0/0	0/0	0/0	0/0	0/0	0/0	0/0	0/0	0/0	0/0	0/0	0/0	0/0	0/0	0/0
1	chr15	6741160	.	G	T	216	.	.	.	0/0	0/0	0/0	0/0	0/0	0/0	0/0	0/0	0/1	0/0	0/0	0/0	0/0	0/0	0/0	0/0	0/0	0/0	0/0	0/0	0/0	0/0	0/0	0/0	0/0	0/0	0/0	0/0	0/0	0/0	0/0	0/0	0/0	0/0	0/0	0/0	0/0	0/0	0/0	0/0
1	chr15	6741165	.	A	C	99	.	.	.	0/0	0/0	0/0	0/0	0/0	0/0	0/0	0/0	0/0	0/0	0/0	0/0	0/0	0/0	0/0	0/0	0/0	0/0	0/0	0/0	0/0	0/1	0/0	0/0	0/0	0/0	0/0	0/0	0/0	0/0	0/0	0/0	0/0	0/0	0/0	0/0	0/0	0/0	0/0	0/0
1	chr15	6741173	.	T	G	133	.	.	.	0/0	0/0	0/0	0/0	0/0	0/0	0/0	0/0	0/0	0/0	0/0	1/1	0/0	0/0	0/0	0/0	0/0	0/0	0/0	0/0	0/0	0/0	0/0	0/0	0/0	0/0	0/0	0/0	0/0	0/0	0/0	0/0	0/0	0/0	0/0	0/0	0/0	0/0	0/0	0/0
1	chr15	6741174	.	C	T	58	.	.	.	0/0	0/0	0/0	0/0	0/0	0/0	0/0	0/0	0/0	0/0	0/0	0/1	0/0	0/0	0/0	0/0	0/0	0/0	0/0	0/0	0/0	0/0	0/0	0/0	0/0	0/0	0/0	0/0	0/0	0/0	0/0	0/0	0/0	0/0	0/0	0/0	0/0	0/0	0/0	0/0
1	chr15	6741177	.	A	T	206	.	.	.	0/0	0/0	0/0	0/0	0/0	0/0	0/0	0/0	0/0	0/0	0/0	0/0	0/0	0/0	0/0	0/0	0/0	0/0	0/0	0/0	0/0	0/1	0/0	0/0	0/0	0/0	0/0	0/0	0/0	0/0	0/0	0/0	0/0	0/0	0/0	0/0	0/0	0/0	0/0	0/0
1	chr15	6741184	.	T	C	11713	.	.	.	0/0	0/0	0/0	0/0	0/0	0/0	1/1	0/0	0/1	1/1	1/1	1/1	0/0	0/0	0/0	0/0	0/1	0/0	0/0	0/1	0/0	0/1	0/0	0/1	0/0	1/1	0/0	0/0	0/0	0/0	0/0	0/0	0/0	0/0	0/0	0/0	0/0	0/0	0/0	0/0
1	chr15	6741188	.	T	C	85	.	.	.	0/0	0/0	0/0	0/0	0/0	0/0	0/0	0/0	0/0	0/0	0/0	0/0	0/0	0/0	0/0	0/0	0/0	0/0	0/0	0/0	0/0	0/0	0/0	0/0	0/0	0/0	0/0	0/0	0/0	0/0	0/0	0/0	0/0	0/0	0/0	0/0	0/0	0/0	0/0	0/0
1	chr15	6741190	.	T	C	5205	.	.	.	0/0	0/0	0/0	0/0	0/0	0/1	1/1	0/1	0/1	1/1	1/1	1/1	0/0	0/0	0/0	0/0	0/0	0/0	0/0	0/0	0/1	0/1	0/0	0/0	0/0	0/0	0/0	0/0	0/0	0/0	0/0	0/0	0/0	0/0	0/0	0/0	0/0	0/0	0/0	0/0
1	chr15	6741194	.	T	G	213	.	.	.	0/0	0/0	0/0	0/0	0/0	0/0	0/0	0/0	0/0	0/0	0/0	0/0	0/0	0/0	0/0	0/1	0/0	0/0	0/0	0/0	0/0	0/0	0/0	0/0	0/0	0/0	0/0	0/0	0/0	0/0	0/0	0/0	0/0	0/0	0/0	0/0	0/0	0/0	0/0	0/0
1	chr15	6741197	.	G	A	52154	.	.	.	1/1	1/1	1/1	1/1	1/1	0/1	0/0	0/1	0/0	0/0	0/0	0/0	1/1	1/1	0/0	0/1	0/1	0/0	1/1	0/0	0/0	0/0	0/0	0/1	1/1	0/0	0/0	0/0	0/1	1/1	1/1	0/0	0/1	1/1	1/1	1/1	1/1	0/0	0/1	1/1
1	chr15	6741204	.	G	A	8437	.	.	.	0/0	./.	0/0	0/0	0/0	0/0	./.	0/0	0/0	./.	./.	./.	0/0	0/0	0/0	0/0	0/1	0/0	0/0	0/1	0/0	0/1	0/0	0/1	0/0	1/1	0/0	0/0	0/0	0/0	0/0	0/0	0/0	0/0	0/0	0/0	0/0	0/0	0/0	0/0
1	chr15	6741209	.	C	T	8295	.	.	.	0/0	./.	0/0	0/0	0/0	0/0	./.	0/0	0/0	./.	1/1	./.	0/0	0/0	0/0	0/0	0/1	0/0	0/0	0/1	0/0	1/1	0/0	0/1	0/0	1/1	0/0	0/0	0/0	0/0	0/0	0/0	0/0	0/0	0/0	0/0	0/0	0/0	0/0	0/0
1	chr15	6741218	.	A	G	529	.	.	.	0/0	0/0	0/0	0/0	0/0	0/0	./.	0/0	0/0	0/1	0/1	0/0	0/0	0/0	0/0	0/0	0/0	0/0	0/0	0/0	0/0	0/0	0/0	0/0	0/0	0/0	0/0	0/0	0/0	0/0	0/0	0/0	0/0	0/0	0/0	0/0	0/0	0/0	0/0	0/0
1	chr15	6741227	.	C	A	182	.	.	.	0/0	0/0	0/0	0/0	0/0	0/0	0/0	0/0	0/0	0/0	0/0	0/0	0/0	0/0	0/0	0/0	0/0	0/0	0/0	0/0	0/0	0/0	0/0	0/0	0/0	0/0	0/0	0/0	0/0	0/0	0/0	0/0	0/0	0/0	0/0	0/1	0/0	0/0	0/0	0/0
1	chr15	6741232	.	T	C	369	.	.	.	0/0	0/0	0/0	0/0	0/0	0/0	0/0	0/0	0/0	0/0	0/0	0/0	0/0	0/0	0/0	0/0	0/0	0/0	0/0	0/0	0/0	0/1	0/0	0/0	0/0	0/0	0/0	0/0	0/0	0/0	0/0	0/0	0/0	0/0	0/0	0/0	0/0	0/0	0/0	0/0
1	chr15	6741279	.	A	G	31	.	.	.	0/0	0/0	0/0	0/0	0/0	0/0	0/0	0/0	0/0	0/0	0/0	0/0	0/0	0/0	0/0	0/0	0/0	0/0	0/0	0/0	0/0	0/0	0/0	0/0	0/0	0/0	0/0	0/0	0/0	0/0	0/0	0/0	0/0	0/0	0/0	0/0	0/0	0/0	0/0	0/0
1	chr15	6741292	.	C	T	4762	.	.	.	0/0	0/0	0/0	0/0	0/0	0/0	0/0	0/0	0/1	0/1	0/1	1/1	0/0	0/0	0/0	0/0	0/0	0/0	0/0	0/0	0/0	0/0	0/0	0/0	0/0	0/0	0/0	0/0	0/0	0/0	0/0	0/0	0/0	0/0	0/0	0/0	0/0	0/0	0/0	0/0
1	chr15	6741355	.	A	G	52	.	.	.	0/0	0/0	0/0	0/0	0/0	0/0	0/0	0/0	0/0	0/0	0/0	0/0	0/0	0/0	0/0	0/0	0/0	0/0	0/0	0/0	0/0	0/0	0/0	0/0	0/0	0/0	0/0	0/0	0/0	0/0	0/0	0/0	0/0	0/0	0/0	0/0	0/0	0/0	0/0	0/0
1	chr15	6741364	.	G	A	641	.	.	.	0/0	0/0	0/0	0/0	0/0	0/0	0/0	0/0	0/0	0/0	0/0	0/0	0/0	0/0	0/0	0/0	0/0	0/0	0/0	0/0	0/0	0/1	0/0	0/0	0/0	0/0	0/0	0/0	0/0	0/0	0/0	0/0	0/0	0/0	0/0	0/0	0/0	0/0	0/0	0/0
1	chr15	6741367	.	A	T	125	.	.	.	0/0	0/0	0/0	0/0	0/0	0/0	0/0	0/0	0/0	0/0	0/0	0/0	0/0	0/0	0/0	0/0	0/0	0/0	0/0	0/0	0/0	0/0	0/0	0/0	0/0	0/0	0/0	0/0	0/0	0/0	0/0	0/0	0/0	0/0	0/0	0/0	0/0	0/0	0/0	0/0
1	chr15	6741384	.	G	T	1130	.	.	.	0/0	0/0	0/0	0/0	0/0	0/0	0/0	0/0	0/1	0/0	0/0	0/0	0/0	0/0	0/0	0/1	0/0	0/0	0/0	0/0	0/0	0/1	0/0	0/0	0/0	0/0	0/0	0/0	0/0	0/0	0/0	0/0	0/0	0/0	0/0	0/0	0/0	0/0	0/0	0/0
1	chr15	6741388	.	C	A	54605	.	.	.	1/1	0/1	1/1	1/1	1/1	0/1	0/0	0/1	0/0	0/0	0/0	0/0	1/1	1/1	0/0	0/1	0/1	0/0	1/1	0/0	0/0	0/0	0/0	0/1	1/1	0/0	0/0	0/0	0/1	1/1	1/1	0/0	0/1	1/1	1/1	1/1	1/1	0/0	0/1	1/1
1	chr15	6741409	.	G	A	2099	.	.	.	0/0	0/0	0/0	0/0	0/0	0/0	0/0	0/0	0/0	0/0	0/0	0/0	0/0	0/0	0/0	0/0	0/0	0/0	0/0	0/0	0/0	0/0	0/0	0/0	0/0	0/0	0/0	0/0	0/0	0/0	0/0	0/0	0/1	0/0	0/0	0/0	0/0	0/0	0/0	0/0
1	chr15	6741532	.	A	G,T	95549	.	.	.	1/1	0/0	1/1	1/1	1/1	1/1	0/0	1/1	1/1	1/1	1/1	1/1	1/1	1/1	0/0	1/1	0/2	0/0	1/1	0/2	0/1	0/2	0/0	1/2	1/1	2/2	0/0	0/0	0/1	1/1	1/1	0/0	1/1	1/1	1/1	1/1	1/1	0/0	0/1	1/1
1	chr15	6741547	.	C	G	89317	.	.	.	1/1	0/1	1/1	1/1	1/1	0/1	0/0	0/1	1/1	1/1	0/1	0/1	1/1	1/1	0/0	1/1	0/1	0/0	1/1	0/1	0/0	0/1	0/0	1/1	1/1	1/1	0/0	0/0	0/1	1/1	1/1	0/0	1/1	1/1	1/1	1/1	1/1	0/0	0/1	1/1
1	chr15	6741550	.	T	C	292	.	.	.	0/0	0/0	0/0	0/0	0/0	0/0	0/0	0/0	0/0	0/0	0/0	0/0	0/0	0/0	0/0	0/1	0/0	0/0	0/0	0/0	0/0	0/0	0/0	0/0	0/0	0/0	0/0	0/0	0/0	0/0	0/0	0/0	0/0	0/0	0/0	0/0	0/0	0/0	0/0	0/0
1	chr15	6741553	.	A	G	70331	.	.	.	1/1	0/1	1/1	1/1	1/1	0/1	0/0	0/1	0/1	0/1	0/0	0/0	1/1	1/1	0/0	1/1	0/1	0/0	1/1	0/0	0/0	0/0	0/0	0/1	1/1	0/0	0/0	0/0	0/1	1/1	1/1	0/0	1/1	1/1	1/1	1/1	1/1	0/0	0/1	1/1
1	chr15	6741577	.	C	T	115	.	.	.	0/0	0/0	0/0	0/0	0/0	0/0	0/0	0/0	0/0	0/0	0/0	0/0	0/0	0/0	0/0	0/0	0/0	0/0	0/0	0/0	0/0	0/0	0/0	0/0	0/0	0/0	0/0	0/0	0/0	0/0	0/0	0/0	0/0	0/0	0/0	0/0	0/0	0/0	0/0	0/0
1	chr15	6741603	.	T	C	2035	.	.	.	0/0	0/0	0/0	0/0	0/0	0/0	1/1	0/0	0/1	0/0	0/0	0/0	0/0	0/0	0/0	0/0	0/0	0/0	0/0	0/0	0/0	0/0	0/0	0/0	0/0	0/0	0/0	0/0	0/0	0/0	0/0	0/0	0/0	0/0	0/0	0/0	0/0	0/0	0/0	0/0
1	chr15	6741613	.	A	G	64	.	.	.	0/0	0/0	0/0	0/0	0/0	0/0	0/0	0/0	0/0	0/0	0/0	0/0	0/0	0/0	0/0	0/0	0/0	0/0	0/0	0/0	0/1	0/0	0/0	0/0	0/0	0/0	0/0	0/0	0/0	0/0	0/0	0/0	0/0	0/0	0/0	0/0	0/0	0/0	0/0	0/0
1	chr15	6741631	.	T	A	83	.	.	.	0/0	0/0	0/0	0/0	0/0	0/0	0/0	0/0	0/0	0/0	0/0	0/0	0/0	0/0	0/0	0/0	0/0	0/0	0/0	0/0	0/0	0/0	0/0	0/0	0/0	0/0	0/0	0/0	0/0	0/0	0/0	0/0	0/0	0/0	0/0	0/0	0/0	0/0	0/0	0/0
1	chr15	6741646	.	G	A	7596	.	.	.	0/0	0/0	0/0	0/0	0/0	0/0	0/0	0/0	0/0	0/0	0/0	0/0	0/0	0/0	0/0	0/0	0/1	0/0	0/0	0/1	0/0	0/1	0/0	0/1	0/0	1/1	0/0	0/0	0/0	0/0	0/0	0/0	0/0	0/0	0/0	0/0	0/0	0/0	0/0	0/0
1	chr15	6741676	.	C	G	1381	.	.	.	0/0	0/0	0/0	0/0	0/0	0/0	0/0	0/0	0/0	0/0	0/1	0/1	0/0	0/0	0/0	0/0	0/0	0/0	0/0	0/0	0/0	0/0	0/0	0/0	0/0	0/0	0/0	0/0	0/0	0/0	0/0	0/0	0/0	0/0	0/0	0/0	0/0	0/0	0/0	0/0
1	chr15	6741715	.	G	T	428	.	.	.	0/0	0/0	0/0	0/0	0/0	0/0	0/0	0/0	0/0	0/0	0/0	0/0	0/0	0/0	0/0	0/1	0/0	0/0	0/0	0/0	0/0	0/0	0/0	0/0	0/0	0/0	0/0	0/0	0/0	0/0	0/0	0/0	0/0	0/0	0/0	0/0	0/0	0/0	0/0	0/0
1	chr15	6741721	.	T	C	302	.	.	.	0/0	./.	0/0	0/0	0/0	0/0	0/0	0/0	0/1	0/0	0/0	0/0	0/0	0/0	0/0	0/0	0/0	0/0	0/0	0/0	0/0	0/0	0/0	0/0	0/0	0/0	0/0	0/0	0/0	0/0	0/0	0/0	0/0	0/0	0/0	0/0	0/0	0/0	0/0	0/0
1	chr15	6741727	.	T	C	66660	.	.	.	1/1	./.	1/1	1/1	1/1	1/1	0/0	1/1	0/1	0/1	0/1	1/1	1/1	1/1	0/0	1/1	0/1	0/1	1/1	0/0	0/1	0/1	0/0	0/1	1/1	0/0	0/0	0/0	0/1	1/1	1/1	0/0	1/1	1/1	1/1	1/1	1/1	0/0	0/1	1/1
1	chr15	6741739	.	C	T	72237	.	.	.	1/1	./.	1/1	1/1	1/1	1/1	0/0	1/1	0/1	1/1	1/1	1/1	1/1	1/1	0/0	1/1	0/1	0/1	1/1	0/0	0/1	0/1	0/0	0/1	1/1	0/0	0/0	0/0	0/1	1/1	1/1	0/0	1/1	1/1	1/1	1/1	1/1	0/0	0/1	1/1
1	chr15	6741774	.	G	T	479	.	.	.	0/0	./.	0/0	0/0	0/0	0/0	0/0	0/0	0/0	0/0	0/0	0/0	0/0	0/0	0/0	0/0	0/0	0/0	0/0	0/0	0/0	0/1	0/0	0/0	0/0	0/0	0/0	0/0	0/0	0/0	0/0	0/0	0/0	0/0	0/0	0/0	0/0	0/0	0/0	0/0
1	chr15	6741778	.	C	T	9341	.	.	.	0/0	./.	0/0	0/0	0/0	0/0	0/0	0/0	0/0	0/0	0/0	0/0	0/0	0/0	0/0	0/0	0/1	0/0	0/0	0/1	0/0	0/1	0/0	0/1	0/0	1/1	0/0	0/0	0/0	0/0	0/0	0/0	0/0	0/0	0/0	0/0	0/0	0/0	0/0	0/0
1	chr15	6741784	.	T	C	245	.	.	.	0/0	./.	0/0	0/0	0/0	0/0	0/0	0/0	0/0	0/0	0/0	0/0	0/0	0/0	0/0	0/1	0/0	0/0	0/0	0/0	0/0	0/0	0/0	0/0	0/0	0/0	0/0	0/0	0/0	0/0	0/0	0/0	0/0	0/0	0/0	0/0	0/0	0/0	0/0	0/0
1	chr15	6741796	.	C	T	45432	.	.	.	1/1	./.	1/1	1/1	0/0	0/0	0/0	0/1	0/0	0/0	0/0	0/0	0/0	1/1	0/0	0/1	0/0	0/0	1/1	0/0	0/0	0/0	0/0	0/1	1/1	0/0	0/0	0/0	0/1	0/0	1/1	0/0	0/1	1/1	1/1	1/1	0/0	0/0	0/0	1/1
1	chr15	6741802	.	T	A	181	.	.	.	0/0	./.	0/0	0/0	0/0	0/0	0/0	0/0	0/0	0/0	0/0	0/0	0/0	0/0	0/0	0/1	0/0	0/0	0/0	0/0	0/0	0/0	0/0	0/0	0/0	0/0	0/0	0/0	0/0	0/0	0/0	0/0	0/0	0/0	0/0	0/0	0/0	0/0	0/0	0/0
1	chr15	6741812	.	C	A	156	.	.	.	0/0	./.	0/0	0/0	0/0	0/0	0/0	0/0	0/0	0/0	0/0	0/0	0/0	0/0	0/0	0/0	0/0	0/0	0/0	0/0	0/0	0/0	0/0	0/0	0/0	0/0	0/0	0/0	0/0	0/0	0/0	0/0	0/0	0/0	0/0	0/0	0/0	0/0	0/0	0/0
1	chr15	6741821	.	A	G	40	.	.	.	0/0	0/0	0/0	0/0	0/0	0/0	0/0	0/0	0/0	0/0	0/0	0/0	0/0	0/0	0/0	0/0	0/0	0/0	0/0	0/0	0/0	0/0	0/0	0/0	0/0	0/0	0/0	0/0	0/0	0/0	0/0	0/0	0/0	0/0	0/0	0/0	0/0	0/0	0/0	0/0
1	chr15	6741822	.	A	G	1365	.	.	.	0/0	0/0	0/0	0/0	0/0	0/0	0/0	0/0	0/1	0/1	0/0	0/0	0/0	0/0	0/0	0/0	0/0	0/0	0/0	0/0	0/0	0/0	0/0	0/0	0/0	0/0	0/0	0/0	0/0	0/0	0/0	0/0	0/0	0/0	0/0	0/0	0/0	0/0	0/0	0/0
1	chr15	6741823	.	G	A	1751	.	.	.	0/0	0/0	0/0	0/0	0/0	0/0	0/0	0/0	0/0	0/0	0/0	0/0	0/0	0/0	0/0	0/0	0/0	0/0	0/0	0/0	0/0	0/0	0/0	0/0	0/0	0/0	0/0	0/0	0/0	0/0	0/0	0/0	0/1	0/0	0/0	0/0	0/0	0/0	0/0	0/0
1	chr15	6741834	.	A	G	49	.	.	.	0/0	0/0	0/0	0/0	0/0	0/0	0/0	0/0	0/0	0/0	0/0	0/0	0/0	0/0	0/0	0/0	0/0	0/0	0/0	0/0	0/0	0/0	0/0	0/0	0/0	0/0	0/0	0/0	0/0	0/0	0/0	0/0	0/0	0/0	0/0	0/0	0/0	0/0	0/0	0/0
1	chr15	6741856	.	A	G	2206	.	.	.	0/0	0/0	0/0	0/0	0/0	0/0	0/0	0/0	0/0	0/0	0/0	0/1	0/0	0/0	0/0	0/0	0/0	0/0	0/0	0/0	0/0	0/0	0/0	0/0	0/0	0/0	0/0	0/0	0/0	0/0	0/0	0/0	0/0	0/0	0/0	0/0	0/0	0/0	0/0	0/0
1	chr15	6741872	.	T	A	1309	.	.	.	0/0	0/0	0/0	0/0	0/0	0/0	0/0	0/0	0/0	0/1	0/1	0/0	0/0	0/0	0/0	0/0	0/0	0/0	0/0	0/0	0/0	0/0	0/0	0/0	0/0	0/0	0/0	0/0	0/0	0/0	0/0	0/0	0/0	0/0	0/0	0/0	0/0	0/0	0/0	0/0
1	chr15	6741888	.	T	A	167	.	.	.	0/0	0/0	0/0	0/0	0/0	0/0	0/0	0/0	0/1	0/0	0/0	0/0	0/0	0/0	0/0	0/0	0/0	0/0	0/0	0/0	0/0	0/0	0/0	0/0	0/0	0/0	0/0	0/0	0/0	./.	0/0	0/0	0/0	0/0	0/0	0/0	0/0	0/0	0/0	0/0
1	chr15	6741893	.	C	T	1362	.	.	.	0/0	0/0	0/0	0/0	0/0	0/0	1/1	0/0	0/0	0/0	0/0	0/0	0/0	0/0	0/0	0/0	0/0	0/0	0/0	0/0	0/0	0/0	0/0	0/0	0/0	0/0	0/0	0/0	0/0	0/0	0/0	0/0	0/0	0/0	0/0	0/0	0/0	0/0	0/0	0/0
1	chr15	6741898	.	G	A	864	.	.	.	0/0	0/0	0/0	0/0	0/0	0/0	0/0	0/0	0/0	0/0	0/0	0/1	0/0	0/0	0/0	0/0	0/0	0/0	0/0	0/0	0/0	0/0	0/0	0/0	0/0	0/0	0/0	0/0	0/0	0/0	0/0	0/1	0/0	0/0	0/0	0/0	0/0	0/0	0/0	0/0
1	chr15	6741906	.	C	T	47	.	.	.	0/0	0/0	0/0	0/0	0/0	0/0	0/0	0/0	0/0	0/0	0/0	0/0	0/0	0/0	0/0	0/0	0/0	0/0	0/0	0/0	0/0	0/0	0/0	0/0	0/0	0/0	0/0	0/0	0/0	0/0	0/0	0/0	0/0	0/0	0/0	0/0	0/0	0/0	0/0	0/0
1	chr15	6741907	.	G	T	918	.	.	.	0/0	0/0	0/0	0/0	0/0	0/0	0/0	0/0	0/0	0/0	0/0	0/1	0/0	0/0	0/0	0/0	0/0	0/0	0/0	0/0	0/0	0/0	0/0	0/0	0/0	0/0	0/0	0/0	0/0	0/0	0/0	0/0	0/0	0/0	0/0	0/0	0/0	0/0	0/0	0/0
1	chr15	6741912	.	G	A	6701	.	.	.	0/0	0/0	0/0	0/0	0/0	0/0	0/0	0/0	0/0	0/0	0/0	0/0	0/0	0/0	0/0	0/0	0/1	0/0	0/0	0/0	0/0	0/1	0/0	0/1	0/0	1/1	0/0	0/0	0/0	0/0	0/0	0/0	0/0	0/0	0/0	0/0	0/0	0/0	0/0	0/0
1	chr15	6741913	.	T	A	36682	.	.	.	1/1	0/0	1/1	1/1	1/1	0/1	0/0	0/1	0/0	0/0	0/0	0/0	1/1	1/1	0/0	0/1	0/1	0/1	1/1	0/0	0/0	0/1	0/0	0/1	1/1	0/0	0/0	0/0	0/1	1/1	1/1	0/0	0/1	1/1	1/1	1/1	1/1	0/0	0/1	1/1
1	chr15	6741914	.	G	A,C,T	3524	.	.	.	0/0	0/0	0/0	0/0	0/0	0/0	0/0	0/0	1/3	1/2	0/2	0/0	0/0	0/0	0/0	0/1	0/0	0/0	0/0	0/0	0/0	0/0	0/0	0/0	0/0	0/0	0/0	0/0	0/0	0/0	0/0	0/0	0/0	0/0	0/0	0/0	0/0	0/0	0/0	0/0
1	chr15	6741915	.	G	A	36914	.	.	.	1/1	0/0	1/1	1/1	1/1	0/1	0/0	0/1	0/0	0/0	0/0	0/0	1/1	1/1	0/0	0/1	0/1	0/1	1/1	0/0	0/0	0/0	0/0	0/1	1/1	0/0	0/0	0/0	0/1	1/1	1/1	0/0	0/1	1/1	1/1	1/1	1/1	0/0	0/1	1/1
1	chr15	6741920	.	A	C	5541	.	.	.	0/0	0/0	0/0	0/0	0/0	0/0	0/0	0/0	0/0	0/0	0/0	0/0	0/0	0/0	0/0	0/0	0/1	0/0	0/0	0/1	0/0	0/1	0/0	0/1	0/0	1/1	0/0	0/0	0/0	0/0	0/0	0/0	0/0	0/0	0/0	0/0	0/0	0/0	0/0	0/0
1	chr15	6741935	.	T	C	580	.	.	.	0/0	./.	0/0	0/0	0/0	0/0	0/0	0/0	0/0	0/0	0/0	0/0	0/0	0/0	0/0	0/0	0/0	0/0	0/0	0/0	0/0	0/0	0/0	0/0	0/0	0/0	0/0	0/0	0/0	0/0	0/0	0/0	0/0	0/0	0/0	0/1	0/0	0/0	0/0	0/0
1	chr15	6741939	.	G	C	395	.	.	.	0/0	./.	0/0	0/0	0/0	0/0	0/0	0/1	0/0	0/0	0/0	0/0	0/0	0/0	0/0	0/0	0/0	0/0	0/0	0/0	0/0	0/0	0/0	0/0	0/0	0/0	0/0	0/0	0/0	0/0	0/0	0/0	0/0	0/0	0/0	0/0	0/0	0/0	0/0	0/0
1	chr15	6741941	.	G	A	1160	.	.	.	0/0	./.	0/0	0/0	0/0	0/0	1/1	0/0	0/0	0/0	0/0	0/0	0/0	0/0	0/0	0/0	0/0	0/0	0/0	0/0	0/0	0/0	0/0	0/0	0/0	0/0	0/0	0/0	0/0	0/0	0/0	0/0	0/0	0/0	0/0	0/0	0/0	0/0	0/0	0/0
1	chr15	6741951	.	C	T	50673	.	.	.	1/1	./.	1/1	1/1	1/1	1/1	1/1	1/1	1/1	1/1	1/1	1/1	1/1	1/1	0/0	1/1	0/1	0/1	1/1	0/0	0/1	0/1	0/0	0/1	1/1	0/0	0/0	0/0	0/1	1/1	1/1	0/0	1/1	1/1	1/1	1/1	1/1	0/0	0/1	1/1
1	chr15	6741956	.	T	G	949	.	.	.	0/0	./.	0/0	0/0	0/0	0/0	0/0	0/0	0/1	0/1	0/0	0/0	0/0	0/0	0/0	0/0	0/0	0/0	0/0	0/0	0/0	0/0	0/0	0/0	0/0	0/0	0/0	0/0	0/0	0/0	0/0	0/0	0/0	0/0	0/0	0/0	0/0	0/0	0/0	0/0
1	chr15	6741967	.	C	T	269	.	.	.	0/0	./.	0/0	0/0	0/0	0/0	0/0	0/0	0/1	0/0	0/0	0/0	0/0	0/0	0/0	0/0	0/0	0/0	0/0	0/0	0/0	0/0	0/0	0/0	0/0	0/0	0/0	0/0	0/0	0/0	0/0	0/0	0/0	0/0	0/0	0/0	0/0	0/0	0/0	0/0
1	chr15	6741973	.	T	A	42029	.	.	.	1/1	./.	1/1	1/1	1/1	1/1	0/0	1/1	0/0	1/1	1/1	1/1	1/1	1/1	0/0	1/1	0/1	0/0	1/1	0/0	0/1	0/1	0/0	0/1	1/1	0/0	0/0	0/0	0/1	1/1	1/1	0/0	1/1	1/1	1/1	1/1	1/1	0/0	0/1	1/1
1	chr15	6741975	.	T	C	39082	.	.	.	1/1	./.	1/1	1/1	1/1	1/1	0/0	1/1	0/0	0/0	0/0	1/1	1/1	1/1	0/0	0/1	0/1	0/0	1/1	0/0	0/1	0/1	0/0	0/1	1/1	0/0	0/0	0/0	0/1	1/1	1/1	0/0	1/1	1/1	1/1	1/1	1/1	0/0	0/1	1/1
1	chr15	6741979	.	G	A	7215	.	.	.	1/1	./.	1/1	1/1	0/0	0/0	0/0	0/0	0/0	0/0	0/0	0/0	0/0	0/0	0/0	0/0	0/0	0/0	0/0	0/0	0/0	0/0	0/0	0/0	0/1	0/0	0/0	0/0	0/1	0/0	0/0	0/0	0/0	1/1	1/1	0/0	0/0	0/0	0/0	0/1
1	chr15	6741980	.	C	T	41346	.	.	.	1/1	./.	1/1	1/1	1/1	1/1	1/1	1/1	1/1	1/1	1/1	1/1	1/1	1/1	0/0	1/1	0/1	0/0	1/1	0/0	0/1	0/1	0/0	0/1	1/1	0/0	0/0	0/0	0/1	1/1	1/1	0/0	1/1	1/1	1/1	1/1	1/1	0/0	0/1	1/1
1	chr15	6741981	.	G	A	758	.	.	.	0/0	./.	0/0	0/0	0/0	0/0	0/0	0/0	0/0	0/0	0/0	0/0	0/0	0/0	0/0	0/0	0/0	0/0	0/0	0/0	0/0	0/0	0/0	0/0	0/0	0/0	0/0	0/0	0/0	0/0	0/0	0/0	0/1	0/0	0/0	0/0	0/0	0/0	0/0	0/0
1	chr15	6741989	.	G	A	57275	.	.	.	1/1	./.	1/1	1/1	1/1	1/1	1/1	1/1	1/1	1/1	1/1	1/1	1/1	1/1	0/0	1/1	0/1	0/0	1/1	0/1	0/1	1/1	0/0	1/1	1/1	1/1	0/0	0/0	0/1	1/1	1/1	0/0	1/1	1/1	1/1	1/1	1/1	0/0	0/1	1/1
1	chr15	6741995	.	C	T	37	.	.	.	0/0	./.	0/0	0/0	0/0	0/0	0/0	0/0	0/0	0/0	0/0	0/0	0/0	0/0	0/0	0/0	0/0	0/0	0/0	0/0	0/0	0/0	0/0	0/0	0/0	0/0	0/0	0/0	0/0	0/0	0/0	0/0	0/0	0/0	0/0	0/0	0/0	0/0	0/0	0/0
1	chr15	6742004	.	T	C,G	1606	.	.	.	0/0	0/0	0/0	0/0	0/0	0/0	0/0	0/0	0/1	1/2	0/2	0/0	0/0	0/0	0/0	0/0	0/0	0/0	0/0	0/0	0/0	0/0	0/0	0/0	0/0	0/0	0/0	0/0	0/0	0/0	0/0	0/0	0/0	0/0	0/0	0/0	0/0	0/0	0/0	0/0
1	chr15	6742006	.	A	T	62	.	.	.	0/0	0/0	0/0	0/0	0/0	0/0	0/0	0/0	0/0	0/0	0/0	0/0	0/0	0/0	0/0	0/0	0/0	0/0	0/0	0/0	0/0	0/0	0/0	0/0	0/0	0/0	0/0	0/0	0/0	0/0	0/0	0/0	0/0	0/0	0/0	0/0	0/0	0/0	0/0	0/0
1	chr15	6742009	.	A	C	43455	.	.	.	1/1	1/1	1/1	1/1	1/1	1/1	0/0	1/1	0/0	0/1	1/1	1/1	1/1	1/1	0/0	0/1	0/1	0/0	1/1	0/0	0/1	0/1	0/0	0/1	1/1	0/0	0/0	0/0	0/1	1/1	1/1	0/0	1/1	1/1	1/1	1/1	1/1	0/0	0/1	1/1
1	chr15	6742016	.	C	G	32099	.	.	.	1/1	1/1	1/1	1/1	1/1	1/1	0/0	1/1	0/0	0/1	1/1	1/1	1/1	1/1	0/0	0/1	0/0	0/0	1/1	0/0	0/1	0/1	0/0	0/1	1/1	0/0	0/0	0/0	0/1	1/1	1/1	0/0	1/1	1/1	1/1	1/1	1/1	0/0	0/1	1/1
1	chr15	6742018	.	T	A	29894	.	.	.	1/1	1/1	1/1	1/1	1/1	1/1	0/0	0/1	0/0	0/0	0/1	1/1	1/1	1/1	0/0	0/1	0/0	0/0	1/1	0/0	0/1	0/1	0/0	0/1	1/1	0/0	0/0	0/0	0/1	1/1	1/1	0/0	1/1	1/1	1/1	1/1	1/1	0/0	0/1	1/1
1	chr15	6742020	.	G	A	32526	.	.	.	1/1	1/1	1/1	1/1	1/1	1/1	0/0	0/1	0/1	1/1	1/1	1/1	1/1	1/1	0/0	1/1	0/0	0/0	1/1	0/0	0/1	0/1	0/0	0/1	1/1	0/0	0/0	0/0	0/1	1/1	1/1	0/0	1/1	1/1	1/1	1/1	1/1	0/0	0/1	1/1
1	chr15	6742021	.	A	T	1014	.	.	.	0/0	0/0	0/0	0/0	0/0	0/0	1/1	0/0	0/0	0/0	0/0	0/0	0/0	0/0	0/0	0/0	0/0	0/0	0/0	0/0	0/0	0/0	0/0	0/0	0/0	0/0	0/0	0/0	0/0	0/0	0/0	0/0	0/0	0/0	0/0	0/0	0/0	0/0	0/0	0/0
1	chr15	6742024	.	T	A	1939	.	.	.	0/0	0/0	0/0	0/0	0/0	0/0	1/1	0/0	0/1	0/1	0/0	0/0	0/0	0/0	0/0	0/0	0/0	0/0	0/0	0/0	0/0	0/0	0/0	0/0	0/0	0/0	0/0	0/0	0/0	0/0	0/0	0/0	0/0	0/0	0/0	0/0	0/0	0/0	0/0	0/0
1	chr15	6742026	.	A	T	47	.	.	.	0/0	0/0	0/0	0/0	0/0	0/0	0/0	0/0	0/0	0/0	0/0	0/0	0/0	0/0	0/0	0/0	0/0	0/0	0/0	0/0	0/0	0/0	0/0	0/0	0/0	0/0	0/0	0/0	0/0	0/0	0/0	0/0	0/0	0/0	0/0	0/0	0/0	0/0	0/0	0/0
1	chr15	6742056	.	A	T	4427	.	.	.	1/1	./.	1/1	1/1	1/1	0/1	0/0	0/1	0/0	0/0	0/1	1/1	1/1	1/1	0/0	0/1	0/0	0/0	1/1	0/0	0/0	0/1	0/0	0/0	./.	0/0	0/0	0/0	0/0	1/1	./.	0/0	./.	1/1	1/1	1/1	1/1	0/0	0/0	1/1
1	chr15	6742057	.	A	G	4096	.	.	.	1/1	./.	1/1	1/1	1/1	0/1	0/0	0/1	0/0	0/0	0/1	1/1	1/1	1/1	0/0	0/1	0/0	0/0	1/1	0/0	0/0	0/1	0/0	0/0	./.	0/0	0/0	0/0	0/0	1/1	./.	0/0	./.	1/1	1/1	1/1	1/1	0/0	0/0	1/1
1	chr15	6742059	.	T	C	86	.	.	.	0/0	./.	0/0	0/0	0/0	0/0	0/0	0/0	0/0	0/0	0/0	0/0	0/0	0/0	0/0	0/0	0/0	0/0	0/0	0/0	0/0	0/0	0/0	0/0	./.	0/0	0/0	0/0	0/0	0/0	./.	0/0	0/0	0/0	0/0	0/0	0/0	0/0	0/0	0/0
1	chr15	6742062	.	C	T	9329	.	.	.	1/1	./.	1/1	1/1	1/1	0/1	0/0	0/1	0/0	0/1	1/1	1/1	1/1	1/1	0/0	0/1	0/0	0/0	1/1	0/0	0/1	0/1	0/0	0/1	./.	0/0	0/0	0/0	0/1	1/1	./.	0/0	1/1	1/1	1/1	1/1	1/1	0/0	0/1	1/1
1	chr15	6742082	.	T	C	142	.	.	.	0/0	./.	0/0	0/0	0/0	0/0	0/0	0/1	0/0	0/0	0/0	0/0	0/0	0/0	0/0	0/0	0/0	0/0	0/0	0/0	0/0	0/0	0/0	0/0	0/0	0/0	0/0	0/0	0/0	0/0	0/0	0/0	0/0	0/0	0/0	0/0	0/0	0/0	0/0	0/0
1	chr15	6742089	.	A	G	284	.	.	.	1/1	./.	./.	1/1	0/0	0/0	0/0	0/0	0/0	0/0	0/0	0/0	0/0	0/0	0/0	0/0	0/0	0/0	0/0	0/0	0/0	0/0	0/0	0/0	0/1	0/0	0/0	0/0	0/0	0/0	0/0	0/0	0/0	1/1	1/1	0/0	0/0	0/0	0/0	./.
1	chr15	6742090	.	T	A	29688	.	.	.	1/1	./.	./.	1/1	1/1	1/1	./.	1/1	1/1	1/1	1/1	1/1	1/1	1/1	0/0	1/1	0/1	0/0	1/1	0/1	0/1	1/1	0/0	1/1	1/1	1/1	0/0	0/0	0/0	1/1	1/1	0/0	1/1	./.	./.	1/1	1/1	0/0	0/1	./.
1	chr15	6742096	.	T	G	23876	.	.	.	1/1	./.	1/1	1/1	1/1	0/1	0/0	1/1	0/1	0/1	0/1	1/1	1/1	1/1	0/0	0/1	0/0	0/0	1/1	0/0	0/1	0/1	0/0	0/1	1/1	0/0	0/0	0/0	0/1	1/1	1/1	0/0	1/1	1/1	1/1	1/1	1/1	0/0	0/1	1/1
1	chr15	6742098	.	C	G	1173	.	.	.	0/0	./.	0/0	0/0	0/0	0/0	0/0	0/0	0/1	0/0	0/0	1/1	0/0	0/0	0/0	0/0	0/0	0/0	0/0	0/0	0/0	0/0	0/0	0/0	0/0	0/0	0/0	0/0	0/0	0/0	0/0	0/0	0/0	0/0	0/0	0/0	0/0	0/0	0/0	0/0
1	chr15	6742103	.	A	G	250	.	.	.	0/0	./.	0/0	0/0	0/0	0/0	0/0	0/0	0/1	0/0	0/0	0/0	0/0	0/0	0/0	0/0	0/0	0/0	0/0	0/0	0/0	0/0	0/0	0/0	0/0	0/0	0/0	0/0	0/0	0/0	0/0	0/0	0/0	0/0	0/0	0/0	0/0	0/0	0/0	0/0
1	chr15	6742104	.	C	A	26891	.	.	.	1/1	./.	1/1	1/1	1/1	1/1	0/0	1/1	0/1	0/1	0/1	1/1	1/1	1/1	0/0	0/1	0/0	0/0	1/1	0/0	0/1	0/1	0/0	0/1	1/1	0/0	0/0	0/0	0/1	1/1	1/1	0/0	1/1	1/1	1/1	1/1	1/1	0/0	0/1	1/1
1	chr15	6742105	.	T	G	839	.	.	.	0/0	./.	0/0	0/0	0/0	0/0	0/0	0/0	0/0	0/0	0/0	0/0	0/0	0/0	0/0	0/0	0/0	0/0	0/0	0/0	0/0	0/0	0/0	0/0	0/0	0/0	0/0	0/0	0/0	0/0	0/0	0/0	0/1	0/0	0/0	0/0	0/0	0/0	0/0	0/0
1	chr15	6742106	.	T	C	215	.	.	.	0/0	./.	0/0	0/0	0/0	0/0	0/0	0/0	0/0	0/0	0/0	0/0	0/0	0/0	0/0	0/0	0/0	0/0	0/0	0/0	0/0	0/0	0/0	0/0	0/0	0/0	0/0	0/0	0/0	0/0	0/0	0/0	0/0	0/0	0/0	0/0	0/0	0/0	0/0	0/0
1	chr15	6742110	.	T	G	9862	.	.	.	0/0	./.	0/0	0/0	0/0	0/0	0/0	0/0	0/0	0/0	0/0	0/0	0/0	0/0	0/0	0/0	0/1	0/0	0/0	0/1	0/0	0/1	0/0	0/1	0/0	1/1	0/0	0/0	0/0	0/0	0/0	0/0	0/0	0/0	0/0	0/0	0/0	0/0	0/0	0/0
1	chr15	6742112	.	G	A,C	1155	.	.	.	0/0	./.	0/0	0/0	0/0	0/0	0/0	0/0	0/0	0/0	0/0	0/0	0/0	0/0	0/0	0/0	0/0	0/0	0/0	0/0	0/0	0/0	0/0	0/0	0/0	0/0	0/0	0/0	0/0	0/0	0/0	0/0	0/0	0/0	0/0	0/0	0/0	0/0	0/0	0/0
1	chr15	6742115	.	C	G	198	.	.	.	0/0	./.	0/0	0/0	0/0	0/0	0/0	0/0	0/0	0/0	0/0	0/0	0/0	0/0	0/0	0/1	0/0	0/0	0/0	0/0	0/0	0/0	0/0	0/0	0/0	0/0	0/0	0/0	0/0	0/0	0/0	0/0	0/0	0/0	0/0	0/0	0/0	0/0	0/0	0/0
1	chr15	6742121	.	G	A	55	.	.	.	0/0	./.	0/0	0/0	0/0	0/0	0/0	0/0	0/0	0/0	0/0	0/0	0/0	0/0	0/0	0/0	0/0	0/0	0/0	0/0	0/0	0/0	0/0	0/0	0/0	0/0	0/0	0/0	0/0	0/0	0/0	0/0	0/0	0/0	0/0	0/0	0/0	0/0	0/0	0/0
1	chr15	6742133	.	C	T	29959	.	.	.	1/1	./.	1/1	0/1	1/1	1/1	0/0	1/1	0/1	0/1	0/1	1/1	1/1	1/1	0/0	0/1	0/0	0/0	1/1	0/0	0/1	0/1	0/0	0/1	1/1	0/0	0/0	0/0	0/1	1/1	1/1	0/0	1/1	1/1	1/1	1/1	1/1	0/0	0/1	1/1
1	chr15	6742136	.	A	G	28378	.	.	.	1/1	./.	1/1	0/1	1/1	1/1	0/0	1/1	0/1	0/1	0/1	1/1	1/1	1/1	0/0	0/1	0/0	0/0	1/1	0/0	0/1	0/1	0/0	0/1	1/1	0/0	0/0	0/0	0/1	1/1	1/1	0/0	1/1	1/1	1/1	1/1	1/1	0/0	0/1	1/1
1	chr15	6742146	.	G	A	31780	.	.	.	1/1	./.	1/1	1/1	1/1	1/1	0/0	1/1	0/1	0/1	1/1	1/1	1/1	1/1	0/0	0/1	0/0	0/0	1/1	0/0	0/1	0/1	0/0	0/1	1/1	0/0	0/0	0/0	0/1	1/1	1/1	0/0	1/1	1/1	1/1	1/1	1/1	0/0	0/1	1/1
1	chr15	6742148	.	G	A	29981	.	.	.	1/1	./.	1/1	1/1	1/1	1/1	0/0	1/1	0/1	0/0	0/1	1/1	1/1	1/1	0/0	0/1	0/0	0/0	1/1	0/0	0/1	0/1	0/0	0/1	1/1	0/0	0/0	0/0	0/1	1/1	1/1	0/0	1/1	1/1	1/1	1/1	1/1	0/0	0/1	1/1
1	chr15	6742154	.	C	G	44	.	.	.	0/0	0/0	0/0	0/0	0/0	0/0	0/0	0/0	0/0	0/0	0/0	0/0	0/0	0/0	0/0	0/0	0/0	0/0	0/0	0/0	0/0	0/0	0/0	0/0	0/0	0/0	0/0	0/0	0/0	0/0	0/0	0/0	0/0	0/0	0/0	0/0	0/0	0/0	0/0	0/0
1	chr15	6742155	.	T	C	31865	.	.	.	1/1	1/1	1/1	1/1	1/1	1/1	0/0	1/1	0/0	0/1	1/1	0/0	1/1	1/1	0/0	0/1	0/0	0/0	1/1	0/0	0/1	0/1	0/0	0/1	1/1	0/0	0/0	0/0	0/1	1/1	1/1	0/0	1/1	1/1	1/1	1/1	1/1	0/0	0/1	1/1
1	chr15	6742158	.	C	G	49	.	.	.	0/0	0/0	0/0	0/0	0/0	0/0	0/0	0/0	0/0	0/0	0/0	0/0	0/0	0/0	0/0	0/0	0/0	0/0	0/0	0/0	0/0	0/0	0/0	0/0	0/0	0/0	0/0	0/0	0/0	0/0	0/0	0/0	0/0	0/0	0/0	0/0	0/0	0/0	0/0	0/0
1	chr15	6742164	.	T	A	38	.	.	.	0/0	0/0	0/0	0/0	0/0	0/0	0/0	0/0	0/0	0/0	0/0	0/0	0/0	0/0	0/0	0/0	0/0	0/0	0/0	0/0	0/0	0/0	0/0	0/0	0/0	0/0	0/0	0/0	0/0	0/0	0/0	0/0	0/0	0/0	0/0	0/0	0/0	0/0	0/0	0/0
1	chr15	6742168	.	A	G	95	.	.	.	0/0	0/0	0/0	0/0	0/0	0/0	0/0	0/0	0/0	0/0	0/0	0/0	0/0	0/0	0/0	0/0	0/0	0/0	0/0	0/0	0/0	0/0	0/0	0/0	0/0	0/0	0/0	0/0	0/0	0/0	0/0	0/0	0/0	0/0	0/0	0/0	0/0	0/0	0/0	0/0
1	chr15	6742172	.	C	A	1399	.	.	.	0/0	0/0	0/0	0/0	0/0	0/0	1/1	0/0	0/0	0/0	0/0	0/0	0/0	0/0	0/0	0/0	0/0	0/0	0/0	0/0	0/0	0/0	0/0	0/0	0/0	0/0	0/0	0/0	0/0	0/0	0/0	0/0	0/0	0/0	0/0	0/0	0/0	0/0	0/0	0/0
1	chr15	6742174	.	G	A	238	.	.	.	0/0	0/0	0/0	0/1	0/0	0/0	0/0	0/0	0/0	0/0	0/0	0/0	0/0	0/0	0/0	0/1	0/0	0/0	0/0	0/0	0/0	0/0	0/0	0/0	0/0	0/0	0/0	0/0	0/0	0/0	0/0	0/0	0/0	0/0	0/0	0/0	0/0	0/0	0/0	0/0
1	chr15	6742178	.	T	A,G	3885	.	.	.	0/0	0/0	0/0	0/0	2/2	0/2	0/0	0/0	0/0	0/0	0/0	0/0	2/2	0/0	0/0	0/0	0/0	0/0	0/0	0/0	0/0	0/0	0/0	0/0	0/0	0/0	0/0	0/0	0/0	2/2	0/0	0/0	0/0	0/0	0/0	0/0	2/2	0/0	0/2	0/0
1	chr15	6742188	.	C	T	1817	.	.	.	0/0	0/0	0/0	0/0	0/0	0/0	0/0	0/0	1/1	0/1	0/0	0/0	0/0	0/0	0/0	0/0	0/0	0/1	0/0	0/0	0/0	0/0	0/0	0/0	0/0	0/0	0/0	0/0	0/0	0/0	0/0	0/0	0/0	0/0	0/0	0/0	0/0	0/0	0/0	0/0
1	chr15	6742192	.	A	G	844	.	.	.	0/0	0/0	0/0	0/0	0/0	0/0	0/0	0/0	0/0	0/0	0/0	0/0	0/0	0/0	0/0	0/0	0/0	0/0	0/0	0/0	0/0	0/0	0/0	0/0	0/0	0/0	0/0	0/0	0/0	0/0	0/0	0/0	0/1	0/0	0/0	0/0	0/0	0/0	0/0	0/0
1	chr15	6742193	.	T	C	26561	.	.	.	1/1	1/1	1/1	1/1	0/0	0/1	0/0	1/1	0/1	0/1	0/1	1/1	0/0	1/1	0/0	1/1	0/0	0/0	1/1	0/0	0/1	0/1	0/0	0/1	1/1	0/0	0/0	0/0	0/0	0/0	1/1	0/0	1/1	1/1	1/1	1/1	0/0	0/0	0/0	1/1
1	chr15	6742196	.	A	C,T	2526	.	.	.	0/0	0/0	0/0	0/0	0/0	0/0	1/1	0/0	0/1	0/2	0/2	0/0	0/0	0/0	0/0	0/0	0/0	0/0	0/0	0/0	0/0	0/0	0/0	0/0	0/0	0/0	0/0	0/0	0/0	0/0	0/0	0/0	0/0	0/0	0/0	0/0	0/0	0/0	0/0	0/0
1	chr15	6742198	.	T	C	1082	.	.	.	0/0	0/0	0/0	0/0	0/0	0/0	1/1	0/0	0/0	0/0	0/0	0/0	0/0	0/0	0/0	0/0	0/0	0/0	0/0	0/0	0/0	0/0	0/0	0/0	0/0	0/0	0/0	0/0	0/0	0/0	0/0	0/0	0/0	0/0	0/0	0/0	0/0	0/0	0/0	0/0
1	chr15	6742201	.	A	T	1648	.	.	.	0/0	0/0	0/0	0/0	0/0	0/0	0/0	0/0	0/1	0/1	0/0	0/0	0/0	0/0	0/0	0/0	0/0	0/0	0/0	0/0	0/0	0/0	0/0	0/0	0/0	0/0	0/0	0/0	0/0	0/0	0/0	0/0	0/0	0/0	0/0	0/0	0/0	0/0	0/0	0/0
1	chr15	6742208	.	G	A,T	25751	.	.	.	1/1	1/1	1/1	1/1	1/1	1/1	0/0	1/1	0/0	0/0	0/1	1/1	1/1	1/1	0/0	1/1	0/0	0/0	1/1	0/0	0/1	0/1	0/0	0/1	1/1	0/0	0/0	0/0	0/0	1/1	1/1	0/0	1/1	1/1	1/1	1/1	1/1	0/0	0/1	1/1
1	chr15	6742251	.	C	T	1814	.	.	.	0/0	0/0	0/0	0/0	0/0	0/0	0/0	0/0	0/1	0/1	0/0	0/0	0/0	0/0	0/0	0/0	0/0	0/0	0/0	0/0	0/0	0/0	0/0	0/0	0/0	0/0	0/0	0/0	0/0	0/0	0/0	0/0	0/0	0/0	0/0	0/0	0/0	0/0	0/0	0/0
1	chr15	6742266	.	C	G	1889	.	.	.	0/0	0/0	0/0	0/0	0/0	0/0	0/0	0/0	0/1	0/1	0/0	0/0	0/0	0/0	0/0	0/0	0/0	0/0	0/0	0/0	0/0	0/0	0/0	0/0	0/0	0/0	0/0	0/0	0/0	0/0	0/0	0/0	0/0	0/0	0/0	0/0	0/0	0/0	0/0	0/0
1	chr15	6742269	.	C	A,T	3156	.	.	.	0/0	0/0	0/0	0/0	0/0	0/0	0/0	0/0	0/2	1/2	0/1	0/0	0/0	0/0	0/0	0/0	0/0	0/0	0/0	0/0	0/0	0/0	0/0	0/0	0/0	0/0	0/0	0/0	0/0	0/0	0/0	0/0	0/0	0/0	0/0	0/0	0/0	0/0	0/0	0/0
1	chr15	6742287	.	T	C	43169	.	.	.	1/1	1/1	1/1	1/1	1/1	1/1	1/1	1/1	1/1	1/1	1/1	1/1	1/1	1/1	0/0	1/1	0/1	0/0	1/1	0/1	0/0	1/1	0/0	1/1	1/1	1/1	0/0	0/0	0/1	1/1	1/1	0/0	1/1	1/1	1/1	1/1	1/1	0/0	0/1	0/1
1	chr15	6742293	.	A	C	8609	.	.	.	0/0	0/0	0/0	0/0	0/0	0/0	0/0	0/0	0/0	0/0	0/0	0/0	0/0	0/0	0/0	0/0	0/1	0/0	0/0	0/1	0/0	0/1	0/0	0/1	0/0	1/1	0/0	0/0	0/0	0/0	0/0	0/0	0/0	0/0	0/0	0/0	0/0	0/0	0/0	0/0
1	chr15	6742308	.	C	G	40508	.	.	.	1/1	1/1	1/1	1/1	1/1	1/1	1/1	1/1	0/1	0/1	1/1	1/1	1/1	1/1	0/0	1/1	0/1	0/0	1/1	0/1	0/1	1/1	0/0	1/1	1/1	1/1	0/0	0/0	0/1	1/1	1/1	0/0	1/1	1/1	1/1	1/1	1/1	0/0	0/1	0/1
1	chr15	6742314	.	G	A	55	.	.	.	0/0	0/0	0/0	0/0	0/0	0/0	0/0	0/0	0/1	0/0	0/0	0/0	0/0	0/0	0/0	0/0	0/0	0/0	0/0	0/0	0/0	0/0	0/0	0/0	0/0	0/0	0/0	0/0	0/0	0/0	0/0	0/0	0/0	0/0	0/0	0/0	0/0	0/0	0/0	0/0
1	chr15	6742317	.	G	A	8292	.	.	.	0/0	0/0	0/0	0/0	0/0	0/0	0/0	0/0	0/0	0/0	0/0	0/0	0/0	0/0	0/0	0/0	0/1	0/0	0/0	0/1	0/0	0/1	0/0	0/1	0/0	1/1	0/0	0/0	0/0	0/0	0/0	0/0	0/0	0/0	0/0	0/0	0/0	0/0	0/0	0/0
1	chr15	6742329	.	G	A	47	.	.	.	0/0	0/0	0/0	0/0	0/0	0/0	0/0	0/0	0/0	0/0	0/0	0/0	0/0	0/0	0/0	0/0	0/0	0/0	0/0	0/0	0/0	0/0	0/0	0/0	0/0	0/0	0/0	0/0	0/0	0/0	0/0	0/0	0/0	0/0	0/0	0/0	0/0	0/0	0/0	0/0
1	chr15	6742362	.	C	G	14475	.	.	.	1/1	1/1	1/1	1/1	1/1	0/1	0/0	0/1	0/0	0/0	0/0	0/0	1/1	1/1	0/0	0/1	0/0	0/0	1/1	0/0	0/0	0/1	0/0	0/1	1/1	0/0	0/0	0/0	0/1	1/1	1/1	0/0	0/0	1/1	1/1	1/1	1/1	0/0	0/1	0/1
1	chr15	6742399	.	T	A,C	934	.	.	.	0/0	0/0	0/0	0/0	0/0	0/0	0/0	0/0	0/0	0/0	0/0	0/0	0/0	./.	0/0	0/0	0/0	0/0	0/0	0/0	0/0	0/0	0/0	0/0	0/0	0/0	0/0	0/0	0/0	./.	0/0	0/0	0/0	0/0	./.	0/0	./.	0/0	0/0	0/0
1	chr15	6742402	.	C	G	1386	.	.	.	0/0	0/0	0/0	0/0	0/0	0/0	0/0	0/1	0/0	0/0	0/0	0/0	0/0	./.	0/0	0/0	0/0	0/0	0/0	0/0	0/0	0/0	0/0	0/0	0/0	0/0	0/0	0/0	0/0	./.	0/0	0/0	1/1	0/0	./.	0/0	0/0	0/0	0/0	0/0
1	chr15	6742406	.	T	A	131	.	.	.	0/0	0/0	0/0	0/0	0/0	0/0	0/0	0/0	0/0	0/0	0/0	0/0	0/0	./.	0/0	0/0	0/0	0/0	0/0	0/0	0/0	0/0	0/0	0/0	0/0	0/0	0/0	0/0	0/0	0/0	0/0	0/0	0/0	0/0	./.	0/0	0/0	0/0	0/0	0/0
1	chr15	6742409	.	T	C	100	.	.	.	0/0	0/0	0/0	0/0	0/0	0/0	0/0	0/0	0/1	0/0	0/0	0/1	0/0	0/0	0/0	0/0	0/0	0/0	0/0	0/0	0/0	0/0	0/0	0/0	0/0	0/0	0/0	0/0	0/0	0/0	0/0	0/0	0/0	0/0	./.	0/0	0/0	0/0	0/0	0/0
1	chr15	6742412	.	C	T	7410	.	.	.	0/0	0/0	0/0	0/0	0/0	0/0	0/0	0/1	0/0	0/0	0/0	0/0	0/0	0/0	0/0	0/0	0/1	0/0	0/0	0/1	0/0	1/1	0/0	0/1	0/0	1/1	0/0	0/0	0/0	0/0	0/0	0/0	0/0	0/0	./.	0/0	0/0	0/0	0/0	0/0
1	chr15	6742416	.	C	T	124	.	.	.	0/0	0/0	0/0	0/0	0/0	0/0	0/0	0/0	0/1	0/0	0/0	0/0	0/0	0/0	0/0	0/0	0/0	0/0	0/0	0/0	0/0	0/0	0/0	0/0	0/0	0/0	0/0	0/0	0/0	0/0	0/0	0/0	0/0	0/0	0/0	0/0	0/0	0/0	0/0	0/0
1	chr15	6742421	.	A	G	508	.	.	.	0/0	0/0	0/0	0/0	0/0	0/0	0/0	0/0	0/0	0/0	0/0	0/0	0/0	0/0	0/0	0/1	0/0	0/0	0/0	0/0	0/0	0/0	0/0	0/0	0/0	0/0	0/0	0/0	0/0	0/0	0/0	0/0	0/0	0/0	0/0	0/0	0/0	0/0	0/0	0/0
1	chr15	6742425	.	A	C	262	.	.	.	0/0	0/0	0/0	0/0	0/0	0/0	0/0	0/0	0/0	0/0	0/0	0/0	0/0	0/0	0/0	0/0	0/0	0/1	0/0	0/0	0/0	0/0	0/0	0/0	0/0	0/0	0/0	0/0	0/0	0/0	0/0	0/0	0/0	0/0	0/0	0/0	0/0	0/0	0/0	0/0
1	chr15	6742426	.	T	C	534	.	.	.	0/0	./.	0/0	0/0	0/0	0/0	0/0	0/0	0/0	0/0	0/0	0/0	0/0	0/0	0/0	0/1	0/0	0/0	0/0	0/0	0/0	0/0	0/0	0/0	0/0	0/0	0/0	0/0	0/0	0/0	0/0	0/0	0/0	0/0	0/0	0/0	0/0	0/0	0/0	0/0
1	chr15	6742427	.	C	A	4308	.	.	.	0/0	0/0	0/0	0/0	0/0	0/0	0/0	0/0	0/0	0/0	0/0	0/0	0/0	0/0	1/1	0/0	0/0	0/0	0/0	0/0	0/0	0/0	0/0	0/0	0/0	0/0	1/1	1/1	0/0	0/0	0/0	0/0	0/0	0/0	0/0	0/0	0/0	0/0	0/0	0/0
1	chr15	6742435	.	G	A	3947	.	.	.	0/0	0/0	0/0	0/0	0/0	0/0	0/0	0/0	0/0	0/0	0/0	0/0	0/0	0/0	1/1	0/0	0/0	0/0	0/0	0/0	0/0	0/0	0/0	0/0	0/0	0/0	1/1	1/1	0/0	0/0	0/0	0/0	0/0	0/0	0/0	0/0	0/0	0/0	0/0	0/0
1	chr15	6742437	.	A	C	6504	.	.	.	0/0	0/0	0/0	0/0	0/0	0/0	0/0	0/0	0/0	0/0	0/0	0/0	0/0	0/0	0/0	0/0	0/1	0/0	0/0	0/1	0/0	0/1	0/0	0/1	0/0	1/1	0/0	0/0	0/0	0/0	0/0	0/0	0/0	0/0	0/0	0/0	0/0	0/0	0/0	0/0
1	chr15	6742439	.	G	A,T	2535	.	.	.	0/0	0/0	0/0	0/0	0/0	0/0	0/0	0/0	0/1	0/1	0/0	0/0	0/0	0/0	0/0	0/2	0/0	0/2	0/0	0/0	0/0	0/0	0/0	0/0	0/0	0/0	0/0	0/0	0/0	0/0	0/0	0/0	1/1	0/0	0/0	0/0	0/0	0/0	0/0	0/0
1	chr15	6742452	.	A	T	61	.	.	.	0/0	0/0	0/0	0/0	0/0	0/0	0/0	0/0	0/1	0/0	0/0	0/0	0/0	0/0	0/0	0/0	0/0	0/0	0/0	0/0	0/0	0/0	0/0	0/0	0/0	0/0	0/0	0/0	0/0	0/0	0/0	0/0	0/0	0/0	0/0	0/0	0/0	0/0	0/0	0/0
1	chr15	6742456	.	G	A	2326	.	.	.	0/0	0/0	0/0	0/0	0/0	0/0	0/0	0/0	0/1	0/1	0/0	0/0	0/0	0/0	0/0	0/0	0/0	0/0	0/0	0/0	0/0	0/0	0/0	0/0	0/0	0/0	0/0	0/0	0/0	0/0	0/0	0/0	0/1	0/0	0/0	0/0	0/0	0/0	0/0	0/0
1	chr15	6742478	.	G	A	35949	.	.	.	1/1	1/1	1/1	1/1	1/1	1/1	0/0	0/1	1/1	1/1	1/1	1/1	1/1	1/1	0/0	1/1	0/1	0/0	1/1	0/1	0/1	1/1	0/0	1/1	1/1	1/1	0/0	0/0	0/1	1/1	1/1	0/0	1/1	1/1	1/1	1/1	1/1	0/0	0/1	0/1
1	chr15	6742482	.	C	T	8868	.	.	.	0/0	0/0	0/0	0/0	0/0	0/0	0/0	0/0	0/0	0/1	0/1	0/0	0/0	0/0	0/0	0/0	0/1	0/0	0/0	0/1	0/0	0/1	0/0	0/1	0/0	1/1	0/0	0/0	0/0	0/0	0/0	0/0	0/0	0/0	0/0	0/0	0/0	0/0	0/0	0/0
1	chr15	6742487	.	G	T	86	.	.	.	0/0	0/0	0/0	0/0	0/0	0/0	0/0	0/0	0/0	0/0	0/0	0/0	0/0	0/0	0/0	0/0	0/0	0/0	0/0	0/0	0/0	0/0	0/0	0/0	0/0	0/0	0/0	0/0	0/0	0/0	0/0	0/0	0/0	0/0	0/0	0/0	0/0	0/0	0/0	0/0
1	chr15	6742496	.	A	C	311	.	.	.	0/0	0/0	0/0	0/0	0/0	0/0	0/0	0/0	0/0	0/0	0/0	0/0	0/0	0/0	0/0	0/0	0/0	0/0	0/0	0/0	0/0	0/0	0/0	0/0	0/0	0/0	0/0	0/0	0/0	0/0	0/0	0/0	0/0	0/0	0/0	0/0	0/0	0/0	0/0	0/0
1	chr15	6742500	.	A	G	233	.	.	.	0/0	./.	0/0	0/0	0/0	0/0	0/0	0/0	0/0	0/0	0/0	0/0	0/0	0/0	0/0	0/1	0/0	0/0	0/0	0/0	0/0	0/0	0/0	0/0	0/0	./.	0/0	0/0	0/0	0/0	0/0	0/0	0/0	0/0	0/0	0/0	0/0	0/0	0/0	0/0
1	chr15	6742507	.	G	A	56	.	.	.	0/0	./.	0/0	0/0	0/0	0/0	0/0	0/0	0/0	0/0	0/0	0/0	0/0	0/0	0/0	0/0	0/0	0/0	0/0	0/0	0/0	0/0	0/0	0/0	0/0	0/0	0/0	0/0	0/0	0/0	0/0	0/0	0/0	0/0	0/0	0/0	0/0	0/0	0/0	0/0
1	chr15	6742510	.	G	A	3609	.	.	.	0/0	./.	0/0	0/0	0/0	0/1	0/0	0/0	0/1	0/1	0/0	0/0	0/0	0/0	0/0	0/0	0/0	0/0	0/0	0/0	0/1	0/0	0/0	0/0	0/0	0/0	0/0	0/0	0/0	0/0	0/0	0/0	0/1	0/0	0/0	0/0	0/0	0/0	0/0	0/0
1	chr15	6742511	.	G	A	8536	.	.	.	0/0	./.	0/0	0/0	0/0	0/0	0/0	0/0	0/0	0/0	0/0	0/0	0/0	0/0	0/0	0/0	0/1	0/0	0/0	0/1	0/0	0/1	0/0	0/1	0/0	1/1	0/0	0/0	0/0	0/0	0/0	0/0	0/0	0/0	0/0	0/0	0/0	0/0	0/0	0/0
1	chr15	6742515	.	C	G	9522	.	.	.	0/0	./.	0/0	0/0	0/0	0/0	0/0	0/0	0/0	0/1	0/1	0/0	0/0	0/0	0/0	0/0	0/1	0/0	0/0	0/1	0/0	0/1	0/0	0/1	0/0	1/1	0/0	0/0	0/0	0/0	0/0	0/0	0/0	0/0	0/0	0/0	0/0	0/0	0/0	0/0
1	chr15	6742520	.	C	A	120	.	.	.	0/0	./.	0/0	0/0	0/0	0/0	0/0	0/0	0/0	0/0	0/0	0/0	0/0	0/0	0/0	0/0	0/0	0/0	0/0	0/0	0/0	0/0	0/0	0/0	0/0	0/0	0/0	0/0	0/0	0/0	0/0	0/0	0/0	0/0	0/0	0/0	0/0	0/0	0/0	0/0
1	chr15	6742528	.	T	C	43515	.	.	.	1/1	./.	1/1	1/1	1/1	1/1	0/0	0/1	1/1	1/1	1/1	1/1	1/1	1/1	0/0	0/1	0/1	0/0	1/1	0/1	0/1	1/1	0/0	1/1	1/1	1/1	0/0	0/0	0/1	1/1	1/1	0/0	1/1	1/1	1/1	1/1	1/1	0/0	0/1	0/1
1	chr15	6742536	.	C	G	3686	.	.	.	0/0	./.	0/0	0/0	0/0	0/1	0/0	0/0	0/1	0/1	0/0	0/0	0/0	0/0	0/0	0/0	0/0	0/0	0/0	0/0	0/1	0/1	0/0	0/0	0/0	0/0	0/0	0/0	0/0	0/0	0/0	0/0	0/1	0/0	0/0	0/0	0/0	0/0	0/0	0/0
1	chr15	6742540	.	G	A,T	9245	.	.	.	0/0	./.	0/0	0/0	0/0	0/0	0/0	0/0	0/1	0/0	0/0	0/0	0/0	0/0	0/0	0/0	0/2	0/1	0/0	0/2	0/0	0/2	0/0	0/2	0/0	2/2	0/0	0/0	0/0	0/0	0/0	0/0	0/0	0/0	0/0	0/0	0/0	0/0	0/0	0/0
1	chr15	6742545	.	T	C	41632	.	.	.	1/1	./.	1/1	1/1	1/1	1/1	0/0	0/1	0/1	1/1	1/1	1/1	1/1	1/1	0/0	0/1	0/1	0/0	1/1	0/1	0/1	1/1	0/0	1/1	1/1	1/1	0/0	0/0	0/1	1/1	1/1	0/0	1/1	1/1	1/1	1/1	1/1	0/0	0/1	0/1
1	chr15	6742549	.	T	G	1112	.	.	.	0/0	./.	0/0	0/0	0/0	0/0	0/0	0/0	0/1	0/0	0/0	0/0	0/0	0/0	0/0	0/1	0/0	0/0	0/0	0/0	0/0	0/0	0/0	0/0	0/0	0/0	0/0	0/0	0/0	0/0	0/0	0/0	0/0	0/0	0/0	0/0	0/0	0/0	0/0	0/0
1	chr15	6742553	.	A	G	257	.	.	.	0/0	./.	0/0	0/0	0/0	0/0	0/0	0/0	0/0	0/0	0/0	0/0	0/0	0/0	0/0	0/0	0/0	0/0	0/0	0/0	0/0	0/0	0/0	0/0	0/0	0/0	0/0	0/0	0/0	0/0	0/0	0/0	0/0	0/0	0/0	0/0	0/0	0/0	0/0	0/0
1	chr15	6742569	.	A	C	104	.	.	.	0/0	./.	0/0	0/0	0/0	0/0	0/0	0/0	0/0	0/0	0/0	0/0	0/0	0/0	0/0	0/0	0/0	0/0	0/0	0/0	0/0	0/0	0/0	0/0	0/0	0/0	0/0	0/0	0/0	0/0	0/0	0/0	0/0	0/0	0/0	0/0	0/0	0/0	0/0	0/0
1	chr15	6742570	.	A	T	45289	.	.	.	1/1	./.	1/1	1/1	1/1	1/1	0/0	0/1	1/1	1/1	1/1	1/1	1/1	1/1	0/0	1/1	0/1	0/0	1/1	0/1	0/1	1/1	0/0	1/1	1/1	1/1	0/0	0/0	0/1	1/1	1/1	0/0	1/1	1/1	1/1	1/1	1/1	0/0	0/1	0/1
1	chr15	6742581	.	A	T	3525	.	.	.	0/0	./.	0/0	0/0	1/1	0/1	0/0	0/0	0/0	0/0	0/0	0/0	1/1	0/0	0/0	0/0	0/0	0/0	0/0	0/0	0/0	0/0	0/0	0/0	0/0	0/0	0/0	0/0	0/0	1/1	0/0	0/0	0/0	0/0	0/0	0/0	0/1	0/0	0/1	0/0
1	chr15	6742582	.	T	G	7307	.	.	.	0/0	./.	0/0	0/0	0/0	0/0	0/0	0/0	0/0	0/0	0/0	0/0	0/0	0/0	0/0	0/0	0/1	0/0	0/0	0/1	0/0	1/1	0/0	0/1	0/0	1/1	0/0	0/0	0/0	0/0	0/0	0/0	0/0	0/0	0/0	0/0	0/0	0/0	0/0	0/0
1	chr15	6742589	.	A	C	462	.	.	.	0/0	./.	0/0	0/0	0/0	0/0	0/1	0/0	0/0	0/0	0/0	0/0	0/0	0/0	0/0	0/0	0/0	0/0	0/0	0/0	0/0	0/0	0/0	0/0	0/0	0/0	0/0	0/0	0/0	0/0	0/0	0/0	0/0	0/0	0/0	0/0	0/0	0/0	0/0	0/0
1	chr15	6742615	.	A	C	1118	.	.	.	0/0	./.	0/0	0/0	0/0	0/0	1/1	0/0	0/0	0/0	0/0	0/0	0/0	0/0	0/0	0/0	0/0	0/0	0/0	0/0	0/0	0/0	0/0	0/0	0/0	0/0	0/0	0/0	0/0	0/0	0/0	0/0	0/0	0/0	0/0	0/0	0/0	0/0	0/0	0/0
1	chr15	6742625	.	C	A	741	.	.	.	0/0	./.	0/0	0/0	0/0	0/0	0/0	0/0	0/0	0/0	0/0	0/1	0/0	0/0	0/0	0/0	0/0	0/0	0/0	0/0	0/0	0/0	0/0	0/0	0/0	0/0	0/0	0/0	0/0	0/0	0/0	0/0	0/0	0/0	0/0	0/0	0/0	0/0	0/0	0/0
1	chr15	6742629	.	T	A	920	.	.	.	0/0	./.	0/0	0/0	0/0	0/0	0/0	0/1	0/0	0/0	0/1	0/1	0/0	0/0	0/0	0/0	0/0	0/0	0/0	0/0	0/0	0/0	0/0	0/0	0/0	0/0	0/0	0/0	0/0	0/0	0/0	0/0	0/0	0/0	0/0	0/0	0/0	0/0	0/0	0/0
1	chr15	6742632	.	C	T	7754	.	.	.	0/0	./.	0/0	0/0	0/0	0/0	0/0	0/0	0/0	0/0	0/0	0/0	0/0	0/0	0/0	0/0	0/1	0/0	0/0	0/1	0/0	0/1	0/0	0/1	0/0	1/1	0/0	0/0	0/0	0/0	0/0	0/0	0/0	0/0	0/0	0/0	0/0	0/0	0/0	0/0
1	chr15	6742642	.	T	C	49	.	.	.	0/0	./.	0/0	0/0	0/0	0/0	0/0	0/0	0/0	0/0	0/0	0/0	0/0	0/0	0/0	0/0	0/0	0/0	0/0	0/0	0/0	0/0	0/0	0/0	0/0	0/0	0/0	0/0	0/0	0/0	0/0	0/0	0/0	0/0	0/0	0/0	0/0	0/0	0/0	0/0
1	chr15	6742644	.	A	G	1703	.	.	.	0/0	./.	0/0	0/0	0/0	0/0	1/1	0/0	0/0	0/0	0/0	0/0	0/0	0/0	0/0	0/0	0/0	0/0	0/0	0/0	0/0	0/0	0/0	0/0	0/0	0/0	0/0	0/0	0/0	0/0	0/0	0/0	0/0	0/0	0/0	0/0	0/0	0/0	0/0	0/0
1	chr15	6742649	.	C	T	1085	.	.	.	0/0	./.	0/0	0/0	0/0	0/0	0/0	0/0	0/1	0/0	0/0	0/0	0/0	0/0	0/0	0/0	0/0	0/0	0/0	0/0	0/0	0/0	0/0	0/0	0/0	0/0	0/0	0/0	0/0	0/0	0/0	0/0	0/0	0/0	0/0	0/0	0/0	0/0	0/0	0/0
1	chr15	6742654	.	C	T	52346	.	.	.	1/1	./.	1/1	1/1	1/1	1/1	0/0	1/1	1/1	0/1	0/1	1/1	1/1	1/1	0/0	1/1	0/0	0/0	1/1	0/0	0/1	0/1	0/0	0/1	1/1	0/0	0/0	0/0	0/1	1/1	1/1	0/0	1/1	1/1	1/1	1/1	1/1	0/0	0/1	1/1
1	chr15	6742660	.	C	G	967	.	.	.	0/0	./.	0/0	0/0	0/0	0/0	0/0	0/0	0/1	0/1	0/0	0/0	0/0	0/0	0/0	0/0	0/0	0/0	0/0	0/0	0/0	0/0	0/0	0/0	0/0	0/0	0/0	0/0	0/0	0/0	0/0	0/0	0/0	0/0	0/0	0/0	0/0	0/0	0/0	0/0
1	chr15	6742661	.	C	A	1035	.	.	.	0/0	./.	0/0	0/0	0/0	0/0	0/0	0/0	0/1	0/0	0/0	0/0	0/0	0/0	0/0	0/0	0/0	0/0	0/0	0/0	0/0	0/0	0/0	0/0	0/0	0/0	0/0	0/0	0/0	0/0	0/0	0/0	0/0	0/0	0/0	0/0	0/0	0/0	0/0	0/0
1	chr15	6742662	.	T	A	32	.	.	.	0/0	./.	0/0	0/0	0/0	0/0	0/0	0/0	0/0	0/0	0/0	0/0	0/0	0/0	0/0	0/0	0/0	0/0	0/0	0/0	0/0	0/0	0/0	0/0	0/0	0/0	0/0	0/0	0/0	0/0	0/0	0/0	0/0	0/0	0/0	0/0	0/0	0/0	0/0	0/0
1	chr15	6742664	.	T	A	823	.	.	.	0/0	./.	0/0	0/0	0/0	0/0	0/0	0/0	0/1	0/1	0/0	0/0	0/0	0/0	0/0	0/0	0/0	0/0	0/0	0/0	0/0	0/0	0/0	0/0	0/0	0/0	0/0	0/0	0/0	0/0	0/0	0/0	0/0	0/0	0/0	0/0	0/0	0/0	0/0	0/0
1	chr15	6742666	.	T	G	41169	.	.	.	1/1	./.	1/1	1/1	1/1	1/1	0/0	1/1	0/0	0/0	0/1	1/1	1/1	1/1	0/0	0/1	0/0	0/0	1/1	0/0	0/1	0/1	0/0	0/1	1/1	0/0	0/0	0/0	0/1	1/1	1/1	0/0	1/1	1/1	1/1	1/1	1/1	0/0	0/1	0/1
1	chr15	6742669	.	C	G	37295	.	.	.	1/1	./.	1/1	1/1	1/1	1/1	0/0	0/1	0/0	0/0	0/0	0/0	1/1	1/1	0/0	0/1	0/0	0/0	1/1	0/0	0/1	0/1	0/0	0/1	1/1	0/0	0/0	0/0	0/1	1/1	1/1	0/0	1/1	1/1	1/1	1/1	1/1	0/0	0/1	1/1
1	chr15	6742672	.	C	T	814	.	.	.	0/0	./.	0/0	0/0	0/0	0/0	0/0	0/0	0/0	0/0	0/0	0/0	0/0	0/0	0/0	0/0	0/0	0/0	0/0	0/0	0/0	0/0	0/0	0/0	0/0	0/0	0/0	0/0	0/0	0/0	0/0	0/0	0/0	0/0	0/0	0/0	0/0	0/0	0/0	0/0
1	chr15	6742676	.	A	G	41160	.	.	.	1/1	./.	1/1	1/1	1/1	1/1	0/0	1/1	1/1	1/1	1/1	1/1	1/1	1/1	0/0	1/1	0/0	0/0	1/1	0/0	0/1	0/1	0/0	0/1	1/1	0/0	0/0	0/0	0/1	1/1	1/1	0/0	1/1	1/1	1/1	1/1	1/1	0/0	0/1	0/1
1	chr15	6742677	.	C	T	986	.	.	.	0/0	./.	0/0	0/0	0/0	0/0	0/0	0/0	0/0	0/0	0/0	0/1	0/0	0/0	0/0	0/0	0/0	0/0	0/0	0/0	0/1	0/0	0/0	0/0	0/0	0/0	0/0	0/0	0/0	0/0	0/0	0/0	0/0	0/0	0/0	0/0	0/0	0/0	0/0	0/0
1	chr15	6742679	.	T	C	32029	.	.	.	1/1	./.	1/1	1/1	1/1	0/1	0/0	0/1	0/0	0/0	0/0	0/0	1/1	1/1	0/0	0/1	0/0	0/0	1/1	0/0	0/0	0/0	0/0	0/1	1/1	0/0	0/0	0/0	0/1	1/1	1/1	0/0	0/1	1/1	1/1	1/1	1/1	0/0	0/1	0/1
1	chr15	6742686	.	T	C	44412	.	.	.	1/1	./.	1/1	1/1	1/1	1/1	0/0	0/1	0/1	0/1	0/1	0/1	1/1	1/1	0/0	1/1	0/0	0/0	1/1	0/0	0/1	0/1	0/0	0/1	1/1	0/0	0/0	0/0	0/1	1/1	1/1	0/0	1/1	1/1	1/1	1/1	1/1	0/0	0/1	0/1
1	chr15	6742688	.	C	A	894	.	.	.	0/0	./.	0/0	0/0	0/0	0/0	0/0	0/0	0/1	0/0	0/0	0/0	0/0	0/0	0/0	0/0	0/0	0/0	0/0	0/0	0/0	0/0	0/0	0/0	0/0	0/0	0/0	0/0	0/0	0/0	0/0	0/0	0/0	0/0	0/0	0/0	0/0	0/0	0/0	0/0
1	chr15	6742701	.	T	C	44537	.	.	.	1/1	./.	1/1	1/1	1/1	1/1	0/0	0/1	1/1	0/1	0/1	0/1	1/1	1/1	0/0	1/1	0/0	0/0	1/1	0/0	0/1	0/1	0/0	0/1	1/1	0/0	0/0	0/0	0/1	1/1	1/1	0/0	1/1	1/1	1/1	1/1	1/1	0/0	0/1	0/1
1	chr15	6742705	.	C	T	43821	.	.	.	1/1	./.	1/1	1/1	1/1	1/1	0/0	0/1	0/1	0/1	0/1	0/1	1/1	1/1	0/0	1/1	0/0	0/0	1/1	0/0	0/1	0/1	0/0	0/1	1/1	0/0	0/0	0/0	0/1	1/1	1/1	0/0	1/1	1/1	1/1	1/1	1/1	0/0	0/1	0/1
1	chr15	6742714	.	T	G	107	.	.	.	0/0	./.	0/0	0/0	0/0	0/0	0/0	0/0	0/0	0/0	0/0	0/0	0/0	0/0	0/0	0/0	0/0	0/0	0/0	0/0	0/0	0/0	0/0	0/0	0/0	0/0	0/0	0/0	0/0	0/0	0/0	0/0	0/0	0/0	0/0	0/0	0/0	0/0	0/0	0/0
1	chr15	6742716	.	C	T	237	.	.	.	0/0	./.	0/0	0/0	0/0	0/0	0/0	0/0	0/1	0/1	0/0	0/0	0/0	0/0	0/0	0/0	0/0	0/0	0/0	0/0	0/0	0/0	0/0	0/0	0/0	0/0	0/0	0/0	0/0	0/0	0/0	0/0	0/0	0/0	0/0	0/0	0/0	0/0	0/0	0/0
1	chr15	6742717	.	G	T	37012	.	.	.	1/1	./.	1/1	1/1	1/1	1/1	0/0	0/1	0/0	0/0	0/1	0/1	1/1	1/1	0/0	0/1	0/0	0/0	1/1	0/0	0/1	0/1	0/0	0/1	1/1	0/0	0/0	0/0	0/1	1/1	1/1	0/0	1/1	1/1	1/1	1/1	1/1	0/0	0/1	0/1
1	chr15	6742719	.	G	A	1372	.	.	.	0/0	./.	0/0	0/0	0/0	0/0	0/0	0/0	0/0	0/1	0/1	0/0	0/0	0/0	0/0	0/0	0/0	0/0	0/0	0/0	0/0	0/0	0/0	0/0	0/0	0/0	0/0	0/0	0/0	0/0	0/0	0/0	0/0	0/0	0/0	0/0	0/0	0/0	0/0	0/0
1	chr15	6742739	.	G	A	23736	.	.	.	1/1	./.	1/1	1/1	1/1	0/1	0/0	0/1	1/1	0/1	0/1	0/1	1/1	1/1	0/0	1/1	0/0	0/0	1/1	0/0	0/1	0/1	0/0	0/1	1/1	0/0	0/0	0/0	0/1	1/1	1/1	0/0	1/1	1/1	1/1	1/1	1/1	0/0	0/1	1/1
1	chr15	6742741	.	C	G	90	.	.	.	0/0	./.	0/0	0/0	0/0	0/0	0/0	0/1	0/0	0/0	0/1	0/1	0/0	0/0	0/0	0/0	0/0	0/0	0/0	0/0	0/0	0/0	0/0	0/0	0/0	0/0	0/0	0/0	0/0	0/0	0/0	0/0	0/0	0/0	0/0	0/0	0/0	0/0	0/0	0/0
1	chr15	6742744	.	T	C	566	.	.	.	0/0	./.	0/0	0/0	0/0	0/0	0/0	0/0	0/0	0/0	0/0	1/1	0/0	0/0	0/0	0/0	0/0	0/0	0/0	0/0	0/0	0/0	0/0	0/0	0/0	0/0	0/0	0/0	0/0	0/0	0/0	0/0	0/0	0/0	0/0	0/0	0/0	0/0	0/0	0/0
1	chr15	6742752	.	T	A	9151	.	.	.	0/0	./.	0/0	0/0	0/0	0/0	0/0	0/1	0/0	0/0	0/0	0/0	0/0	1/1	0/0	0/1	0/0	0/0	1/1	0/0	0/0	0/0	0/0	0/1	0/1	0/0	0/0	0/0	0/0	0/0	1/1	0/0	0/1	0/0	0/0	1/1	0/0	0/0	0/0	0/1
1	chr15	6742773	.	G	A	27270	.	.	.	1/1	./.	1/1	1/1	1/1	1/1	0/0	0/1	0/0	0/0	0/0	0/0	1/1	1/1	0/0	0/1	0/0	0/0	1/1	0/0	0/1	0/1	0/0	0/1	1/1	0/0	0/0	0/0	0/1	1/1	1/1	0/0	1/1	1/1	1/1	1/1	1/1	0/0	0/1	1/1
1	chr15	6742781	.	T	C	31535	.	.	.	1/1	./.	1/1	1/1	1/1	1/1	0/0	0/1	0/1	0/1	0/1	0/1	1/1	1/1	0/0	1/1	0/0	0/0	1/1	0/0	0/1	0/1	0/0	0/1	1/1	0/0	0/0	0/0	0/1	1/1	1/1	0/0	1/1	1/1	1/1	1/1	1/1	0/0	0/1	1/1
1	chr15	6742787	.	T	C	32857	.	.	.	1/1	./.	1/1	1/1	1/1	1/1	0/0	0/1	1/1	0/1	0/1	0/1	1/1	1/1	0/0	1/1	0/0	0/0	1/1	0/0	0/1	0/1	0/0	0/1	1/1	0/0	0/0	0/0	0/1	1/1	1/1	0/0	1/1	1/1	1/1	1/1	1/1	0/0	0/1	1/1
1	chr15	6742793	.	T	C	797	.	.	.	0/0	./.	0/0	0/0	0/0	0/0	0/0	0/0	0/1	0/0	0/0	0/0	0/0	0/0	0/0	0/0	0/0	0/0	0/0	0/0	0/0	0/0	0/0	0/0	0/0	0/0	0/0	0/0	0/0	0/0	0/0	0/0	0/0	0/0	0/0	0/0	0/0	0/0	0/0	0/0
1	chr15	6742794	.	G	A	53	.	.	.	0/0	./.	0/0	0/0	0/0	0/0	0/0	0/0	0/1	0/0	0/0	0/0	0/0	0/0	0/0	0/0	0/0	0/0	0/0	0/0	0/0	0/0	0/0	0/0	0/0	0/0	0/0	0/0	0/0	0/0	0/0	0/0	0/0	0/0	0/0	0/0	0/0	0/0	0/0	0/0
1	chr15	6742800	.	A	G,T	34048	.	.	.	2/2	./.	2/2	2/2	2/2	2/2	0/0	0/2	0/1	0/0	0/2	0/2	2/2	2/2	0/0	2/2	0/0	0/0	2/2	0/0	0/2	0/2	0/0	0/2	2/2	0/0	0/0	0/0	0/2	2/2	2/2	0/0	2/2	2/2	2/2	2/2	2/2	0/0	0/2	2/2
1	chr15	6742802	.	A	G	48	.	.	.	0/0	./.	0/0	0/0	0/0	0/0	0/0	0/0	0/0	0/0	0/0	0/0	0/0	0/0	0/0	0/0	0/0	0/0	0/0	0/0	0/0	0/0	0/0	0/0	0/0	0/0	0/0	0/0	0/0	0/0	0/0	0/0	0/0	0/0	0/0	0/0	0/0	0/0	0/0	0/0
1	chr15	6742805	.	G	T	37621	.	.	.	1/1	./.	1/1	1/1	1/1	1/1	0/0	0/1	0/0	0/0	0/1	0/1	1/1	1/1	0/0	1/1	0/0	0/0	1/1	0/0	0/1	0/0	0/0	0/1	1/1	0/0	0/0	0/0	0/1	1/1	1/1	0/0	1/1	1/1	1/1	1/1	1/1	0/0	0/1	1/1
1	chr15	6742835	.	A	T	36	.	.	.	0/0	0/0	0/0	0/0	0/0	0/0	0/0	0/0	0/0	0/0	0/0	0/0	0/0	0/0	0/0	0/0	0/0	0/0	0/0	0/0	0/0	0/0	0/0	0/0	0/0	0/0	0/0	0/0	0/0	0/0	0/0	0/0	0/0	0/0	0/0	0/0	0/0	0/0	0/0	0/0
1	chr15	6742854	.	C	T	994	.	.	.	0/0	0/0	0/0	0/0	0/0	0/0	0/0	0/0	0/1	0/0	0/0	0/0	0/0	0/0	0/0	0/0	0/0	0/0	0/0	0/0	0/0	0/0	0/0	0/0	0/0	0/0	0/0	0/0	0/0	0/0	0/0	0/0	0/0	0/0	0/0	0/0	0/0	0/0	0/0	0/0
1	chr15	6742870	.	G	A	89	.	.	.	0/0	0/0	0/0	0/0	0/0	0/0	0/0	0/0	0/0	0/0	0/0	0/0	0/0	0/0	0/0	0/0	0/0	0/0	0/0	0/0	0/0	0/0	0/0	0/0	0/0	0/0	0/0	0/0	0/0	0/0	0/0	0/0	0/0	0/0	0/0	0/0	0/0	0/0	0/0	0/0
1	chr15	6742912	.	C	T	70	.	.	.	0/0	0/0	0/0	0/0	0/0	0/0	0/0	0/0	0/0	0/0	0/0	0/0	0/0	0/0	0/0	0/0	0/0	0/0	0/0	0/0	0/0	0/0	0/0	0/0	0/0	0/0	0/0	0/0	0/0	0/0	0/0	0/0	0/0	0/0	0/0	0/0	0/0	0/0	0/0	0/0
1	chr15	6742921	.	T	A	61760	.	.	.	1/1	./.	1/1	1/1	1/1	1/1	0/0	1/1	1/1	1/1	1/1	1/1	1/1	1/1	0/0	1/1	0/1	0/0	1/1	0/1	0/1	1/1	0/0	1/1	1/1	1/1	0/0	0/0	0/1	1/1	1/1	0/0	1/1	1/1	1/1	1/1	1/1	0/0	0/1	1/1
1	chr15	6742924	.	C	A	467	.	.	.	0/0	./.	0/0	0/0	0/0	0/0	0/0	0/0	0/0	0/0	0/0	0/0	0/0	0/0	0/0	0/0	0/0	0/0	0/0	0/0	0/0	0/1	0/0	0/0	0/0	0/0	0/0	0/0	0/0	0/0	0/0	0/0	0/0	0/0	0/0	0/0	0/0	0/0	0/0	0/0
1	chr15	6742928	.	C	G	1096	.	.	.	0/0	./.	0/0	0/0	0/0	0/0	0/0	0/0	0/1	0/0	0/0	0/0	0/0	0/0	0/0	0/0	0/0	0/0	0/0	0/0	0/0	0/0	0/0	0/0	0/0	0/0	0/0	0/0	0/0	0/0	0/0	0/0	0/0	0/0	0/0	0/0	0/0	0/0	0/0	0/0
1	chr15	6742931	.	G	A,T	34976	.	.	.	2/2	./.	2/2	2/2	1/1	0/1	0/0	0/2	0/0	1/1	1/1	1/1	1/1	2/2	0/0	2/2	0/0	0/0	2/2	0/1	0/1	0/0	0/0	2/2	2/2	1/1	0/0	0/0	0/2	1/1	2/2	0/0	1/2	2/2	2/2	2/2	1/1	0/0	0/0	2/2
1	chr15	6742933	.	A	T	636	.	.	.	0/0	./.	0/0	0/0	0/0	0/0	0/0	0/0	0/0	0/0	0/0	0/0	0/0	0/0	0/0	0/0	0/0	0/0	0/0	0/0	0/0	0/0	0/0	0/0	0/0	0/0	0/0	0/0	0/0	0/0	0/0	0/0	0/0	0/0	0/0	0/0	0/0	0/0	0/0	0/0
1	chr15	6742948	.	A	C	9743	.	.	.	1/1	./.	1/1	1/1	0/0	0/0	0/0	0/0	0/0	0/0	0/0	0/0	0/0	0/0	0/0	0/0	0/0	0/0	0/0	0/0	0/0	0/0	0/0	0/0	0/1	0/0	0/0	0/0	0/1	0/0	0/0	0/0	0/0	1/1	1/1	0/0	0/0	0/0	0/0	0/1
1	chr15	6742952	.	A	C	90	.	.	.	0/0	./.	0/0	0/0	0/0	0/0	0/0	0/0	0/1	0/0	0/0	0/0	0/0	0/0	0/0	0/0	0/0	0/0	0/0	0/0	0/0	0/0	0/0	0/0	0/0	0/0	0/0	0/0	0/0	0/0	0/0	0/0	0/0	0/0	0/0	0/0	0/0	0/0	0/0	0/0
1	chr15	6742953	.	A	T	62	.	.	.	0/0	./.	0/0	0/0	0/0	0/0	0/0	0/0	0/0	0/0	0/0	0/0	0/0	0/0	0/0	0/0	0/0	0/0	0/0	0/0	0/0	0/0	0/0	0/0	0/0	0/0	0/0	0/0	0/0	0/0	0/0	0/0	0/0	0/0	0/0	0/0	0/0	0/0	0/0	0/0
1	chr15	6742956	.	T	A	44830	.	.	.	1/1	./.	1/1	1/1	1/1	1/1	./.	1/1	0/1	1/1	1/1	1/1	1/1	1/1	0/0	1/1	0/0	0/0	1/1	0/0	0/1	0/1	0/0	0/1	1/1	0/0	0/0	0/0	0/1	1/1	1/1	0/0	1/1	1/1	1/1	1/1	1/1	0/0	0/1	1/1
1	chr15	6742957	.	A	T	87	.	.	.	0/0	./.	0/0	0/0	0/0	0/0	./.	0/0	0/0	0/0	0/0	0/0	0/0	0/0	0/0	0/0	0/0	0/0	0/0	0/0	0/0	0/0	0/0	0/0	0/0	0/0	0/0	0/0	0/0	0/0	0/0	0/0	0/0	0/0	0/0	0/0	0/0	0/0	0/0	0/0
1	chr15	6742965	.	T	A	53174	.	.	.	1/1	./.	1/1	1/1	1/1	1/1	0/0	1/1	1/1	1/1	1/1	1/1	1/1	1/1	0/0	1/1	0/1	0/0	1/1	0/1	0/1	1/1	0/0	1/1	1/1	1/1	0/0	0/0	0/1	1/1	1/1	0/0	1/1	1/1	1/1	1/1	1/1	0/0	0/1	1/1
1	chr15	6742966	.	G	A	367	.	.	.	0/0	./.	0/0	0/0	0/0	0/0	0/0	0/0	0/0	0/0	0/1	1/1	0/0	0/0	0/0	0/0	0/0	0/0	0/0	0/0	0/0	0/0	0/0	0/0	0/0	0/0	0/0	0/0	0/0	0/0	0/0	0/0	0/0	0/0	0/0	0/0	0/0	0/0	0/0	0/0
1	chr15	6742967	.	T	G	432	.	.	.	0/0	./.	0/0	0/0	0/0	0/0	0/0	0/0	0/0	0/0	0/0	0/0	0/0	0/0	0/0	0/0	0/0	0/0	0/0	0/0	0/0	0/1	0/0	0/0	0/0	0/0	0/0	0/0	0/0	0/0	0/0	0/0	0/0	0/0	0/0	0/0	0/0	0/0	0/0	0/0
1	chr15	6742976	.	G	A	56434	.	.	.	1/1	./.	1/1	1/1	1/1	1/1	0/0	1/1	1/1	1/1	1/1	1/1	1/1	1/1	0/0	1/1	0/1	0/0	1/1	0/1	0/1	1/1	0/0	1/1	1/1	1/1	0/0	0/0	0/1	1/1	1/1	0/0	1/1	1/1	1/1	1/1	1/1	0/0	0/1	1/1
1	chr15	6742995	.	A	C	51965	.	.	.	1/1	./.	1/1	1/1	1/1	1/1	1/1	1/1	1/1	1/1	1/1	1/1	1/1	1/1	0/0	1/1	0/1	0/0	1/1	0/1	0/1	1/1	0/0	1/1	1/1	1/1	0/0	0/0	0/1	1/1	1/1	0/0	1/1	1/1	1/1	1/1	1/1	0/0	0/1	1/1
1	chr15	6742996	.	A	C	241	.	.	.	0/0	./.	0/0	0/0	0/0	0/0	0/0	0/0	0/0	0/0	0/0	0/0	0/0	0/0	0/0	0/0	0/0	0/0	0/0	0/0	0/0	0/1	0/0	0/0	0/0	0/0	0/0	0/0	0/0	0/0	0/0	0/0	0/0	0/0	0/0	0/0	0/0	0/0	0/0	0/0
1	chr15	6743006	.	G	A	33	.	.	.	0/0	./.	0/0	0/0	0/0	0/0	0/0	0/0	0/0	0/0	0/0	0/0	0/0	0/0	0/0	0/0	0/0	0/0	0/0	0/0	0/0	0/0	0/0	0/0	0/0	0/0	0/0	0/0	0/0	0/0	0/0	0/0	0/0	0/0	0/0	0/0	0/0	0/0	0/0	0/0
1	chr15	6743012	.	T	A	39020	.	.	.	1/1	./.	1/1	1/1	1/1	1/1	0/0	1/1	1/1	1/1	1/1	1/1	1/1	1/1	0/0	1/1	0/1	0/0	1/1	0/1	0/1	1/1	0/0	1/1	1/1	1/1	0/0	0/0	0/1	1/1	1/1	0/0	1/1	1/1	1/1	1/1	1/1	0/0	0/1	1/1
1	chr15	6743013	.	C	G	38887	.	.	.	1/1	./.	1/1	1/1	1/1	1/1	1/1	1/1	0/1	1/1	1/1	1/1	1/1	1/1	0/0	1/1	0/1	0/0	1/1	0/1	0/1	1/1	0/0	1/1	1/1	1/1	0/0	0/0	0/1	1/1	1/1	0/0	1/1	1/1	1/1	1/1	1/1	0/0	0/1	1/1
1	chr15	6743044	.	A	G	936	.	.	.	0/0	./.	0/0	0/0	0/0	0/0	0/0	0/0	0/0	0/0	0/0	0/0	0/0	0/0	0/0	0/0	0/0	0/0	0/0	0/0	0/0	0/0	0/0	0/0	0/0	0/0	0/0	0/0	0/0	0/0	0/0	0/0	0/0	0/0	0/0	0/0	0/0	0/0	0/0	0/0
1	chr15	6743077	.	T	C	29386	.	.	.	1/1	0/0	1/1	1/1	1/1	1/1	0/0	1/1	1/1	1/1	1/1	1/1	1/1	1/1	0/0	1/1	0/1	0/0	1/1	0/1	0/1	1/1	0/0	1/1	1/1	1/1	0/0	0/0	0/1	1/1	1/1	0/0	1/1	1/1	1/1	1/1	1/1	0/0	0/1	1/1
1	chr15	6743091	.	T	A	2285	.	.	.	0/0	0/0	0/0	0/0	0/0	0/0	0/0	0/0	0/0	0/0	0/0	0/0	0/0	0/0	0/0	0/0	0/1	0/0	0/0	0/1	0/0	0/1	0/0	0/1	0/0	1/1	0/0	0/0	0/0	0/0	0/0	0/0	0/0	0/0	0/0	0/0	0/0	0/0	0/0	0/0
1	chr15	6743092	.	C	A	2941	.	.	.	0/0	0/0	0/0	0/0	1/1	0/1	0/0	0/0	0/0	0/0	0/0	0/0	1/1	0/0	0/0	0/0	0/0	0/0	0/0	0/0	0/0	0/0	0/0	0/0	0/0	0/0	0/0	0/0	0/0	1/1	0/0	0/0	0/0	0/0	0/0	0/0	1/1	0/0	0/1	0/0
1	chr15	6743105	.	C	A	22758	.	.	.	1/1	0/0	1/1	1/1	1/1	1/1	1/1	1/1	1/1	1/1	1/1	1/1	1/1	1/1	0/0	1/1	0/1	0/0	1/1	0/1	0/1	1/1	0/0	1/1	1/1	1/1	0/0	0/0	0/0	1/1	1/1	0/0	1/1	1/1	1/1	1/1	1/1	0/0	0/1	1/1
1	chr15	6743112	.	A	C,T	12435	.	.	.	2/2	0/0	2/2	2/2	2/2	1/2	1/1	1/2	1/1	1/1	1/1	1/1	2/2	2/2	0/0	1/2	0/1	0/0	./.	0/1	0/1	1/1	0/0	1/2	2/2	1/1	0/0	0/0	0/0	2/2	2/2	0/0	2/2	./.	2/2	2/2	2/2	0/0	0/0	2/2
1	chr15	6743119	.	A	T	8825	.	.	.	1/1	0/0	1/1	1/1	1/1	0/1	0/0	0/1	0/0	0/0	0/0	0/0	1/1	1/1	0/0	0/1	0/0	0/0	1/1	0/0	0/0	0/0	0/0	0/1	1/1	0/0	0/0	0/0	0/0	1/1	1/1	0/0	1/1	./.	1/1	1/1	1/1	0/0	0/1	1/1
1	chr15	6743137	.	T	C	7123	.	.	.	1/1	0/0	1/1	./.	./.	./.	0/0	1/1	./.	1/1	1/1	1/1	1/1	./.	0/0	1/1	0/0	0/0	1/1	0/0	0/1	1/1	0/0	1/1	1/1	1/1	0/0	0/0	0/0	1/1	1/1	0/0	./.	./.	1/1	1/1	1/1	0/0	0/1	1/1
1	chr15	6743240	.	C	A	198	.	.	.	0/0	0/0	0/0	0/0	0/0	./.	0/0	0/1	0/0	./.	./.	1/1	0/0	0/0	0/0	0/0	0/0	0/0	0/0	0/0	0/0	0/0	0/0	0/0	0/0	./.	0/0	0/0	0/0	0/0	0/0	0/0	0/0	0/0	0/0	0/0	0/0	0/0	0/0	./.
1	chr15	6743244	.	A	G	7543	.	.	.	1/1	0/0	1/1	1/1	0/0	./.	0/0	0/1	0/0	./.	./.	0/0	1/1	1/1	0/0	1/1	0/0	0/0	1/1	0/1	0/1	1/1	0/0	1/1	1/1	./.	0/0	0/0	0/1	1/1	1/1	0/0	1/1	1/1	1/1	1/1	1/1	0/0	0/0	./.
1	chr15	6743281	.	T	A	34	.	.	.	0/0	0/0	0/0	0/0	0/1	0/0	0/0	0/0	0/0	0/0	0/0	0/0	0/0	0/1	0/0	0/0	0/0	0/0	0/0	0/0	0/0	0/0	0/0	0/0	0/0	0/0	0/0	0/0	0/0	0/0	0/0	0/0	0/0	0/0	0/0	0/0	0/0	0/0	0/0	0/0
1	chr15	6743283	.	G	A	23543	.	.	.	1/1	0/0	1/1	1/1	0/1	1/1	0/0	1/1	0/1	1/1	1/1	1/1	1/1	0/1	0/0	1/1	0/1	0/0	1/1	0/1	0/1	1/1	0/0	1/1	1/1	1/1	0/0	0/0	0/1	1/1	1/1	0/0	1/1	1/1	1/1	1/1	1/1	0/0	0/1	1/1
1	chr15	6743286	.	A	T	154	.	.	.	0/0	0/0	0/0	0/0	0/0	0/0	0/0	0/0	0/0	0/0	0/0	0/0	0/0	0/0	0/0	0/0	0/0	0/0	0/0	0/0	0/0	0/0	0/0	0/0	0/0	0/0	0/0	0/0	0/0	0/0	0/0	0/0	0/0	0/0	0/0	0/0	0/0	0/0	0/0	0/0
1	chr15	6743289	.	A	G	174	.	.	.	0/0	0/0	0/0	0/0	0/0	0/0	0/0	0/0	0/0	0/0	0/0	0/0	0/0	0/0	0/0	0/0	0/0	0/0	0/0	0/0	0/0	0/0	0/0	0/0	0/0	0/0	0/0	0/0	0/0	0/0	0/0	0/0	0/0	0/0	0/0	0/0	0/0	0/0	0/0	0/0
1	chr15	6743290	.	T	C	26647	.	.	.	1/1	0/0	1/1	1/1	0/1	1/1	1/1	1/1	1/1	1/1	1/1	1/1	1/1	0/1	0/1	1/1	0/1	0/0	1/1	0/1	0/1	1/1	0/0	1/1	1/1	1/1	0/0	0/0	0/1	1/1	1/1	0/0	1/1	1/1	1/1	1/1	1/1	0/0	0/1	1/1
1	chr15	6743292	.	G	A	318	.	.	.	0/0	0/0	0/0	0/0	0/0	0/0	1/1	0/0	0/0	0/0	0/0	0/0	0/0	0/0	0/0	0/0	0/0	0/0	0/0	0/0	0/0	0/0	0/0	0/0	0/0	0/0	0/0	0/0	0/0	0/0	0/0	0/0	0/0	0/0	0/0	0/0	0/0	0/0	0/0	0/0
1	chr15	6743304	.	A	T	72	.	.	.	0/0	0/0	0/0	0/0	0/0	0/0	0/0	0/0	0/1	0/0	0/0	0/0	0/0	0/0	0/0	0/0	0/0	0/0	0/0	0/0	0/0	0/0	0/0	0/0	0/0	0/0	0/0	0/0	0/0	0/0	0/0	0/0	0/0	0/0	0/0	0/0	0/0	0/0	0/0	0/0
1	chr15	6743308	.	C	A	65	.	.	.	0/0	0/0	0/0	0/0	0/0	0/0	0/0	0/1	0/0	0/0	0/0	0/0	0/0	0/0	0/0	0/0	0/0	0/0	0/0	0/0	0/0	0/0	0/0	0/0	0/0	0/0	0/0	0/0	0/0	0/0	0/0	0/0	0/0	0/0	0/0	0/0	0/0	0/0	0/0	0/0
1	chr15	6743310	.	C	G	27225	.	.	.	1/1	0/0	1/1	1/1	0/1	0/1	0/0	0/1	0/0	0/1	0/1	0/1	1/1	0/1	0/0	1/1	0/1	0/0	1/1	0/0	0/0	0/0	0/0	0/1	1/1	0/0	0/0	0/0	0/1	1/1	1/1	0/0	1/1	1/1	1/1	1/1	1/1	0/0	0/1	1/1
1	chr15	6743312	.	G	T	62	.	.	.	0/0	0/0	0/0	0/0	0/0	0/0	0/0	0/0	0/0	0/0	0/0	0/0	0/0	0/0	0/0	0/0	0/0	0/0	0/0	0/0	0/0	0/0	0/0	0/0	0/0	0/0	0/0	0/0	0/0	0/0	0/0	0/0	0/0	0/0	0/0	0/0	0/0	0/0	0/0	0/0
1	chr15	6743321	.	T	C	1619	.	.	.	0/0	0/0	0/0	0/0	0/0	0/0	0/0	0/0	0/0	0/1	0/1	0/1	0/0	0/0	0/0	0/0	0/0	0/0	0/0	0/0	0/0	0/0	0/0	0/0	0/0	0/0	0/0	0/0	0/0	0/0	0/0	0/0	0/0	0/0	0/0	0/0	0/0	0/0	0/0	0/0
1	chr15	6743323	.	T	A	54	.	.	.	0/0	0/0	0/0	0/0	0/0	0/0	1/1	0/0	0/0	0/0	0/0	0/0	0/0	0/0	0/0	0/0	0/0	0/0	0/0	0/0	0/0	0/0	0/0	0/0	0/0	0/0	0/0	0/0	0/0	0/0	0/0	0/0	0/0	0/0	0/0	0/0	0/0	0/0	0/0	0/0
1	chr15	6743327	.	A	G	366	.	.	.	0/0	0/0	0/0	0/0	0/0	0/0	0/0	0/0	0/0	0/0	0/0	0/0	0/0	0/0	0/0	0/0	0/0	0/0	0/0	0/0	0/0	0/1	0/0	0/0	0/0	0/0	0/0	0/0	0/0	0/0	0/0	0/0	0/0	0/0	0/0	0/0	0/0	0/0	0/0	0/0
1	chr15	6743372	.	C	T	12095	.	.	.	1/1	0/1	1/1	1/1	0/0	0/0	0/0	0/0	0/1	0/0	0/0	0/0	0/0	0/0	0/0	0/0	0/0	0/0	0/0	0/0	0/1	0/0	0/0	0/0	0/1	0/0	0/0	0/0	0/1	0/0	0/0	0/0	0/0	1/1	1/1	0/0	0/0	0/0	0/0	0/1
1	chr15	6743373	.	C	T	292	.	.	.	0/0	0/0	0/0	0/0	0/0	0/0	0/0	0/0	0/0	0/0	0/0	0/0	0/0	0/0	0/0	0/0	0/0	0/0	0/0	0/0	0/0	0/0	0/0	0/0	0/0	0/0	0/0	0/0	0/0	0/0	0/0	0/0	0/0	0/0	0/0	0/0	0/0	0/0	0/0	0/0
1	chr15	6743377	.	G	T	2467	.	.	.	0/0	0/0	0/0	0/0	0/0	0/0	0/0	0/0	0/0	0/1	0/1	0/1	0/0	0/0	0/0	0/0	0/0	0/0	0/0	0/0	0/0	0/0	0/0	0/0	0/0	0/0	0/0	0/0	0/0	0/0	0/0	0/0	0/0	0/0	0/0	0/0	0/0	0/0	0/0	0/0
1	chr15	6743395	.	G	A	1562	.	.	.	0/0	0/0	0/0	0/0	0/0	0/0	0/0	0/1	0/1	0/0	0/1	0/1	0/0	0/0	0/0	0/0	0/0	0/0	0/0	0/0	0/0	0/0	0/0	0/0	0/0	0/0	0/0	0/0	0/0	0/0	0/0	0/0	0/0	0/0	0/0	0/0	0/0	0/0	0/0	0/0
1	chr15	6743404	.	C	A	303	.	.	.	0/0	0/0	0/0	0/0	0/0	0/0	0/0	0/1	0/0	0/0	0/0	0/0	0/0	0/0	0/0	0/0	0/0	0/0	0/0	0/0	0/0	0/0	0/0	0/0	0/0	0/0	0/0	0/0	0/0	0/0	0/0	0/0	0/0	0/0	0/0	0/0	0/0	0/0	0/0	0/0
1	chr15	6743419	.	T	C	106	.	.	.	0/0	0/0	0/0	0/0	0/0	0/0	0/0	0/0	0/1	0/0	0/0	0/0	0/0	0/0	0/0	0/0	0/0	0/0	0/0	0/0	0/0	0/0	0/0	0/0	0/0	0/0	0/0	0/0	0/0	0/0	0/0	0/0	0/0	0/0	0/0	0/0	0/0	0/0	0/0	0/0
1	chr15	6743423	.	T	C	296	.	.	.	0/0	0/0	0/0	0/0	0/0	0/0	0/0	0/0	0/0	0/0	0/0	0/0	0/0	0/0	0/0	0/1	0/0	0/0	0/0	0/0	0/0	0/0	0/0	0/0	0/0	0/0	0/0	0/0	0/0	0/0	0/0	0/0	0/0	0/0	0/0	0/0	0/0	0/0	0/0	0/0
1	chr15	6743438	.	A	G	44388	.	.	.	1/1	0/1	1/1	1/1	1/1	1/1	1/1	0/1	0/1	0/1	0/1	0/1	1/1	1/1	0/0	0/1	0/0	0/0	1/1	0/0	0/1	0/1	0/0	0/1	1/1	0/0	0/0	0/0	0/1	1/1	1/1	0/0	1/1	1/1	1/1	1/1	1/1	0/0	0/1	1/1
1	chr15	6743465	.	A	G	43507	.	.	.	1/1	0/1	1/1	1/1	1/1	0/1	1/1	1/1	0/1	0/1	1/1	1/1	1/1	1/1	0/0	0/1	0/1	0/0	1/1	0/0	0/0	0/0	0/0	0/1	1/1	0/0	0/0	0/0	0/1	1/1	1/1	0/0	1/1	1/1	1/1	1/1	1/1	0/0	0/1	1/1
1	chr15	6743477	.	A	T	43	.	.	.	0/0	0/0	0/0	0/0	0/0	0/0	0/0	0/0	0/0	0/0	0/0	0/0	0/0	0/0	0/0	0/0	0/0	0/0	0/0	0/0	0/0	0/0	0/0	0/0	0/0	0/0	0/0	0/0	0/0	0/0	0/0	0/0	0/0	0/0	0/0	0/0	0/0	0/0	0/0	0/0
1	chr15	6743516	.	A	G,T	18090	.	.	.	0/0	0/2	0/0	0/0	0/0	0/0	0/0	0/2	0/0	0/0	0/0	0/0	0/0	2/2	0/0	0/2	0/0	0/0	2/2	0/0	0/0	0/0	0/0	0/2	0/2	0/0	0/0	0/0	0/0	0/0	2/2	0/0	0/2	0/0	0/0	2/2	0/0	0/0	0/0	0/2
1	chr15	6743525	.	T	G	18104	.	.	.	0/0	0/1	0/0	0/0	0/0	0/0	0/0	0/1	0/0	0/0	0/0	0/0	0/0	1/1	0/0	0/1	0/0	0/0	1/1	0/0	0/0	0/0	0/0	0/1	0/1	0/0	0/0	0/0	0/0	0/0	1/1	0/0	0/1	0/0	0/0	1/1	0/0	0/0	0/0	0/1
1	chr15	6743534	.	T	A	4720	.	.	.	0/0	0/0	0/0	0/0	0/0	0/0	0/0	0/0	0/0	0/0	0/0	0/0	0/0	0/0	0/0	0/0	0/1	0/0	0/0	0/1	0/0	0/1	0/0	0/1	0/0	1/1	0/0	0/0	0/0	0/0	0/0	0/0	0/0	0/0	0/0	0/0	0/0	0/0	0/0	0/0
1	chr15	6743564	.	C	T	46944	.	.	.	1/1	0/1	1/1	1/1	1/1	0/1	0/0	0/1	0/1	0/1	0/1	0/1	1/1	1/1	0/0	1/1	0/0	0/0	1/1	0/0	0/0	0/0	0/0	0/1	1/1	0/0	0/0	0/0	0/1	1/1	1/1	0/0	1/1	1/1	1/1	1/1	1/1	0/0	0/1	1/1
1	chr15	6743575	.	G	A	781	.	.	.	0/0	0/0	0/0	0/0	0/0	0/0	0/1	0/0	0/1	0/0	0/0	0/0	0/0	0/0	0/0	0/0	0/0	0/0	0/0	0/0	0/0	0/0	0/0	0/0	0/0	0/0	0/0	0/0	0/0	0/0	0/0	0/0	0/0	0/0	0/0	0/0	0/0	0/0	0/0	0/0
1	chr15	6743576	.	G	A	8272	.	.	.	0/0	0/0	0/0	0/0	0/0	0/1	1/1	0/1	0/1	0/0	0/1	0/1	0/0	0/0	0/0	0/0	0/0	0/0	0/0	0/0	0/1	0/1	0/0	0/0	0/0	0/0	0/0	0/0	0/0	0/0	0/0	0/0	0/0	0/0	0/0	0/0	0/0	0/0	0/0	0/0
1	chr15	6743588	.	G	A,T	44163	.	.	.	1/1	0/1	1/1	1/1	1/1	0/1	0/2	0/1	0/1	1/1	0/1	0/1	1/1	1/1	0/0	1/1	0/0	0/0	1/1	0/0	0/0	0/0	0/0	0/1	1/1	0/0	0/0	0/0	0/1	1/1	1/1	0/0	1/1	1/1	1/1	1/1	1/1	0/0	0/1	1/1
1	chr15	6743593	.	A	T	208	.	.	.	0/0	0/0	0/0	0/0	0/0	0/0	0/0	0/0	0/0	0/0	0/0	0/0	0/0	0/0	0/0	0/1	0/0	0/0	0/0	0/0	0/0	0/0	0/0	0/0	0/0	0/0	0/0	0/0	0/0	0/0	0/0	0/0	0/0	0/0	0/0	0/0	0/0	0/0	0/0	0/0
1	chr15	6743597	.	T	G	5612	.	.	.	0/0	0/0	0/0	0/0	0/0	0/0	0/0	0/0	0/0	0/0	0/0	0/0	0/0	0/0	0/0	0/0	0/1	0/0	0/0	0/1	0/0	0/1	0/0	0/1	0/0	1/1	0/0	0/0	0/0	0/0	0/0	0/0	0/0	0/0	0/0	0/0	0/0	0/0	0/0	0/0
1	chr15	6743615	.	C	T	353	.	.	.	0/0	0/0	0/0	0/0	0/0	0/0	0/0	0/1	0/0	0/0	0/1	0/1	0/0	0/0	0/0	0/0	0/0	0/0	0/0	0/0	0/0	0/0	0/0	0/0	0/0	0/0	0/0	0/0	0/0	0/0	0/0	0/0	0/0	0/0	0/0	0/0	0/0	0/0	0/0	0/0
1	chr15	6743627	.	G	A	186	.	.	.	0/0	0/0	0/0	0/0	0/0	0/0	0/0	0/0	0/0	0/0	0/0	0/0	0/0	0/0	0/0	0/0	0/0	0/0	0/0	0/0	0/0	0/1	0/0	0/0	0/0	0/0	0/0	0/0	0/0	0/0	0/0	0/0	0/0	0/0	0/0	0/0	0/0	0/0	0/0	0/0
1	chr15	6743644	.	C	A	43186	.	.	.	1/1	1/1	1/1	1/1	1/1	0/1	0/0	0/1	0/0	0/1	0/1	0/1	1/1	1/1	0/0	0/1	0/0	0/0	1/1	0/0	0/0	0/0	0/0	0/1	1/1	0/0	0/0	0/0	0/1	1/1	1/1	0/0	1/1	1/1	1/1	1/1	1/1	0/0	0/1	1/1
1	chr15	6743652	.	A	G	623	.	.	.	0/0	0/0	0/0	0/0	0/0	0/0	0/0	0/0	0/0	0/0	0/0	0/1	0/0	0/0	0/0	0/0	0/0	0/0	0/0	0/0	0/0	0/0	0/0	0/0	0/0	0/0	0/0	0/0	0/0	0/0	0/0	0/0	0/0	0/0	0/0	0/0	0/0	0/0	0/0	0/0
1	chr15	6743669	.	T	C	68963	.	.	.	1/1	1/1	1/1	1/1	1/1	1/1	1/1	0/1	1/1	1/1	0/1	0/1	1/1	1/1	0/0	1/1	0/1	0/0	1/1	0/1	0/1	1/1	0/0	1/1	1/1	1/1	0/0	0/0	0/1	1/1	1/1	0/0	1/1	1/1	1/1	1/1	1/1	0/0	0/1	1/1
1	chr15	6743672	.	G	A	1541	.	.	.	0/0	0/0	0/0	0/0	0/0	0/0	0/0	0/0	0/1	0/1	0/0	0/0	0/0	0/0	0/0	0/0	0/0	0/0	0/0	0/0	0/0	0/0	0/0	0/0	0/0	0/0	0/0	0/0	0/0	0/0	0/0	0/0	0/0	0/0	0/0	0/0	0/0	0/0	0/0	0/0
1	chr15	6743681	.	A	G	5420	.	.	.	0/0	0/0	0/0	0/0	0/0	0/0	0/0	0/0	0/0	0/0	0/0	0/0	0/0	0/0	0/0	0/0	0/1	0/0	0/0	0/1	0/0	0/1	0/0	0/1	0/0	1/1	0/0	0/0	0/0	0/0	0/0	0/0	0/0	0/0	0/0	0/0	0/0	0/0	0/0	0/0
1	chr15	6743682	.	C	T	63462	.	.	.	1/1	0/1	1/1	1/1	1/1	0/1	0/0	0/1	0/0	0/1	0/1	0/1	1/1	1/1	0/0	1/1	0/1	0/0	1/1	0/1	0/0	0/1	0/0	1/1	1/1	1/1	0/0	0/0	0/1	1/1	1/1	0/0	1/1	1/1	1/1	1/1	1/1	0/0	0/1	1/1
1	chr15	6743687	.	G	T	64512	.	.	.	1/1	0/1	1/1	1/1	1/1	0/1	0/0	0/1	0/0	0/1	0/1	0/1	1/1	1/1	0/0	1/1	0/1	0/0	1/1	0/1	0/0	0/1	0/0	1/1	1/1	1/1	0/0	0/0	0/1	1/1	1/1	0/0	1/1	1/1	1/1	1/1	1/1	0/0	0/1	1/1
1	chr15	6743693	.	G	A	1577	.	.	.	0/0	0/0	0/0	0/0	0/0	0/0	0/0	0/0	0/1	0/1	0/0	0/0	0/0	0/0	0/0	0/0	0/0	0/0	0/0	0/0	0/0	0/0	0/0	0/0	0/0	0/0	0/0	0/0	0/0	0/0	0/0	0/0	0/0	0/0	0/0	0/0	0/0	0/0	0/0	0/0
1	chr15	6743698	.	G	A	65	.	.	.	0/0	0/0	0/0	0/0	0/0	0/0	0/0	0/0	0/0	0/0	0/0	0/0	0/0	0/0	0/0	0/0	0/0	0/0	0/0	0/0	0/0	0/0	0/0	0/0	0/0	0/0	0/0	0/0	0/0	0/0	0/0	0/0	0/0	0/0	0/0	0/0	0/0	0/0	0/0	0/0
1	chr15	6743704	.	C	G	38	.	.	.	0/0	0/0	0/0	0/0	0/0	0/0	0/0	0/0	0/0	0/0	0/0	0/0	0/0	0/0	0/0	0/0	0/0	0/0	0/0	0/0	0/0	0/0	0/0	0/0	0/0	0/0	0/0	0/0	0/0	0/0	0/0	0/0	0/0	0/0	0/0	0/0	0/0	0/0	0/0	0/0
1	chr15	6743708	.	C	T	59981	.	.	.	1/1	0/1	1/1	1/1	1/1	0/1	0/0	0/1	0/1	1/1	0/1	0/1	1/1	1/1	0/0	1/1	0/0	0/0	1/1	0/0	0/0	0/0	0/0	0/1	1/1	0/0	0/0	0/0	0/1	1/1	1/1	0/0	1/1	1/1	1/1	1/1	1/1	0/0	0/1	1/1
1	chr15	6743718	.	C	T	2295	.	.	.	0/0	0/0	0/0	0/0	0/0	0/0	1/1	0/0	0/0	0/0	0/0	0/0	0/0	0/0	0/0	0/0	0/0	0/0	0/0	0/0	0/0	0/0	0/0	0/0	0/0	0/0	0/0	0/0	0/0	0/0	0/0	0/0	0/0	0/0	0/0	0/0	0/0	0/0	0/0	0/0
1	chr15	6743724	.	C	G,T	72479	.	.	.	1/1	0/1	1/1	1/1	1/1	1/1	0/0	0/1	0/2	2/2	0/2	0/2	1/1	1/1	0/0	0/1	0/2	0/0	1/1	0/2	0/0	2/2	0/0	1/2	1/1	2/2	0/0	0/0	0/1	1/1	1/1	0/0	1/1	1/1	1/1	1/1	1/1	0/0	0/1	1/1
1	chr15	6743730	.	A	C	856	.	.	.	0/0	0/0	0/0	0/0	0/0	0/0	0/0	0/0	0/0	0/0	0/0	0/0	0/0	0/0	0/0	0/0	0/0	0/0	0/0	0/0	0/0	0/0	0/0	0/0	0/0	0/0	0/0	0/0	0/0	0/0	0/0	0/0	0/0	0/0	0/0	0/0	0/0	0/0	0/0	0/0
1	chr15	6743746	.	C	T	77400	.	.	.	1/1	0/1	1/1	1/1	1/1	0/1	0/0	0/1	0/1	1/1	0/1	0/1	1/1	1/1	0/0	0/1	0/1	0/0	1/1	0/1	0/0	0/1	0/0	1/1	1/1	1/1	0/0	0/0	0/1	1/1	1/1	0/0	1/1	1/1	1/1	1/1	1/1	0/0	0/1	1/1
1	chr15	6743753	.	A	G	6064	.	.	.	0/0	0/0	0/0	0/0	0/0	0/0	0/0	0/0	0/0	0/0	0/0	0/0	0/0	0/0	0/0	0/0	0/1	0/0	0/0	0/1	0/0	0/1	0/0	0/1	0/0	1/1	0/0	0/0	0/0	0/0	0/0	0/0	0/0	0/0	0/0	0/0	0/0	0/0	0/0	0/0
1	chr15	6743757	.	A	G	66053	.	.	.	1/1	0/1	1/1	1/1	1/1	0/1	0/0	0/1	0/1	1/1	0/1	0/1	1/1	1/1	0/0	0/1	0/0	0/0	1/1	0/0	0/0	0/0	0/0	0/1	1/1	0/0	0/0	0/0	0/1	0/1	1/1	0/0	1/1	1/1	1/1	1/1	1/1	0/0	0/1	1/1
1	chr15	6743759	.	G	C	6650	.	.	.	0/0	0/0	0/0	0/0	0/0	0/0	0/0	0/0	0/0	0/0	0/0	0/0	0/0	0/0	0/0	0/0	0/1	0/0	0/0	0/1	0/0	0/1	0/0	0/1	0/0	1/1	0/0	0/0	0/0	0/0	0/0	0/0	0/0	0/0	0/0	0/0	0/0	0/0	0/0	0/0
1	chr15	6743762	.	C	A	1666	.	.	.	0/0	0/0	0/0	0/0	0/0	0/1	0/0	0/0	0/0	0/0	0/0	0/0	0/0	0/0	0/0	0/0	0/0	0/0	0/0	0/0	0/1	0/1	0/0	0/0	0/0	0/0	0/0	0/0	0/0	0/0	0/0	0/0	0/0	0/0	0/0	0/0	0/0	0/0	0/0	0/0
1	chr15	6743780	.	C	T	370	.	.	.	0/0	0/0	0/0	0/0	0/0	0/0	0/0	0/0	0/0	0/0	0/0	0/0	0/0	0/0	0/0	0/1	0/0	0/0	0/0	0/0	0/0	0/0	0/0	0/0	0/0	0/0	0/0	0/0	0/0	0/0	0/0	0/0	0/0	0/0	0/0	0/0	0/0	0/0	0/0	0/0
1	chr15	6743787	.	T	C	6219	.	.	.	0/0	0/0	0/0	0/0	0/0	0/0	1/1	0/1	0/0	0/0	0/1	0/1	0/0	0/0	0/0	0/0	0/0	0/0	0/0	0/0	0/0	0/0	0/0	0/0	0/0	0/0	0/0	0/0	0/0	0/0	0/0	0/0	0/0	0/0	0/0	0/0	0/0	0/0	0/0	0/0
2	chr14	4245600	.	A	G	67	.	.	.	0/0	0/0	0/0	0/0	0/0	0/0	0/0	0/0	0/0	0/0	0/0	0/0	0/0	0/0	0/0	0/0	0/0	0/0	0/0	0/0	0/1	0/0	0/0	0/0	0/0	0/0	0/0	0/0	0/0	0/0	0/0	0/0	0/0	0/0	0/0	0/0	0/0	0/0	0/0	0/0
2	chr14	4245609	.	A	G	10043	.	.	.	0/0	0/0	0/0	0/0	0/0	0/0	0/1	0/0	0/1	0/0	0/0	0/0	0/0	0/0	0/0	1/1	0/1	0/0	0/0	0/0	0/0	0/0	0/0	0/0	0/0	0/0	0/0	1/1	0/0	0/0	0/0	0/0	0/0	0/0	0/0	0/0	0/0	0/0	0/0	0/0
2	chr14	4245612	.	T	A,C	66532	.	.	.	0/1	1/1	1/1	0/0	1/1	1/1	1/1	1/1	1/1	1/1	0/1	0/0	1/1	1/1	1/1	1/1	0/1	1/1	1/1	0/0	1/1	1/1	1/1	0/0	1/1	1/1	1/1	1/1	1/1	0/0	1/1	0/0	0/1	1/1	1/1	1/1	1/1	1/1	1/1	0/2
2	chr14	4245630	.	A	G	127	.	.	.	0/0	0/0	0/0	0/0	0/0	0/0	0/0	0/0	0/0	0/0	0/0	0/0	0/0	0/0	0/0	0/0	0/0	./.	0/0	0/0	0/0	0/0	./.	0/0	./.	0/0	./.	0/0	0/0	0/0	0/0	0/0	0/0	0/0	0/0	./.	0/1	0/0	1/1	0/0
2	chr14	4245631	.	G	T	14512	.	.	.	0/0	0/0	0/0	0/0	0/0	0/0	1/1	0/0	0/1	0/0	0/1	0/0	0/0	0/0	0/0	1/1	0/1	1/1	0/0	0/0	0/0	0/0	./.	0/0	./.	0/0	./.	1/1	0/0	1/1	0/0	0/0	0/0	0/0	0/0	1/1	0/0	0/0	./.	0/0
2	chr14	4245633	.	G	A	31	.	.	.	0/0	0/0	0/0	0/0	0/0	0/0	0/0	0/0	0/0	0/0	0/0	0/0	0/0	0/0	0/0	0/0	0/0	0/0	0/0	0/0	0/0	0/0	0/0	0/0	0/0	0/0	0/0	0/0	0/0	0/0	0/0	0/0	0/0	0/0	0/0	0/0	0/0	0/0	0/0	0/0
2	chr14	4245634	.	G	A	236	.	.	.	0/0	0/0	0/0	0/0	0/0	0/0	0/0	0/0	0/0	0/0	0/0	0/0	0/0	0/0	0/0	0/0	0/0	0/0	0/0	0/0	0/0	0/0	0/0	0/0	0/0	0/0	0/0	0/0	0/0	0/0	0/0	0/0	0/0	0/0	0/0	0/0	0/0	0/0	0/0	0/0
2	chr14	4245639	.	A	T	28261	.	.	.	0/1	1/1	1/1	0/0	1/1	0/1	0/0	1/1	0/1	0/0	0/1	0/1	0/1	1/1	1/1	0/0	0/1	0/0	1/1	0/0	1/1	0/1	0/0	1/1	0/0	1/1	0/0	0/0	1/1	0/0	1/1	0/0	0/1	1/1	1/1	0/0	0/1	0/1	0/0	0/1
2	chr14	4245641	.	T	C	52543	.	.	.	0/1	1/1	1/1	0/0	1/1	1/1	1/1	1/1	1/1	1/1	1/1	0/1	1/1	1/1	1/1	1/1	0/1	1/1	1/1	0/0	1/1	1/1	1/1	1/1	1/1	1/1	1/1	1/1	1/1	1/1	1/1	0/0	0/1	1/1	1/1	1/1	1/1	1/1	1/1	0/1
2	chr14	4245642	.	A	G	27365	.	.	.	0/1	1/1	1/1	0/0	1/1	0/1	0/0	1/1	0/1	0/0	0/1	0/1	0/1	1/1	1/1	0/0	0/1	0/0	1/1	0/0	1/1	0/1	0/0	1/1	0/0	1/1	0/0	0/0	1/1	0/0	1/1	0/0	0/1	1/1	1/1	0/0	0/1	0/1	0/0	0/1
2	chr14	4245663	.	A	G	44601	.	.	.	0/1	1/1	1/1	0/0	1/1	0/1	0/1	1/1	0/1	0/0	0/1	0/0	0/1	0/1	1/1	0/0	0/1	0/0	1/1	0/0	1/1	0/1	0/0	1/1	0/0	1/1	0/0	0/0	1/1	0/0	1/1	0/0	0/1	1/1	1/1	0/0	0/1	0/1	0/0	0/1
2	chr14	4245666	.	A	G	5125	.	.	.	0/1	0/1	1/1	0/0	0/0	0/0	0/0	0/0	0/1	0/0	0/0	0/0	0/0	0/0	0/0	0/0	0/0	0/0	0/0	0/0	0/0	0/0	0/0	0/0	0/0	0/0	0/0	0/0	0/0	0/0	0/0	0/0	0/1	0/0	0/0	0/0	0/0	0/1	0/0	0/0
2	chr14	4245672	.	A	G	64474	.	.	.	0/1	1/1	1/1	0/0	1/1	0/1	1/1	1/1	1/1	0/0	0/1	0/1	1/1	1/1	1/1	1/1	0/1	1/1	1/1	0/0	1/1	1/1	1/1	1/1	1/1	1/1	1/1	1/1	1/1	0/0	1/1	0/0	0/1	1/1	1/1	1/1	1/1	1/1	1/1	0/1
2	chr14	4245677	.	T	C	10463	.	.	.	0/1	0/1	1/1	0/0	0/0	0/0	0/1	0/0	0/1	0/0	0/0	0/1	0/1	0/0	0/0	0/0	0/0	1/1	0/0	0/0	0/0	0/1	1/1	0/0	1/1	0/0	1/1	0/0	0/0	0/0	0/0	0/0	0/1	0/0	0/0	1/1	0/1	1/1	1/1	0/1
2	chr14	4245679	.	A	G	9394	.	.	.	0/1	0/1	1/1	0/0	0/0	0/0	0/1	0/0	0/1	0/0	0/0	0/1	0/1	0/0	0/0	0/0	0/0	1/1	0/0	0/0	0/0	0/1	1/1	0/0	1/1	0/0	1/1	0/0	0/0	0/0	0/0	0/0	0/1	0/0	0/0	1/1	0/1	1/1	1/1	0/1
2	chr14	4245681	.	A	C	9672	.	.	.	0/1	0/1	1/1	0/0	0/0	0/0	0/1	0/0	0/1	0/0	0/0	0/1	0/1	0/0	0/0	0/0	0/0	1/1	0/0	0/0	0/0	0/1	1/1	0/0	1/1	0/0	1/1	0/0	0/0	0/0	0/0	0/0	0/1	0/0	0/0	1/1	0/1	1/1	1/1	0/1
2	chr14	4245683	.	C	T	599	.	.	.	0/0	0/0	0/0	0/0	0/0	0/0	0/0	0/0	0/0	0/0	0/0	0/0	0/0	0/0	0/0	0/0	0/0	0/0	0/0	0/0	0/0	0/0	0/0	0/0	0/0	0/0	0/0	0/0	0/0	0/0	0/0	0/0	0/0	0/0	0/0	0/0	0/0	0/0	0/0	0/1
2	chr14	4245688	.	C	T	31357	.	.	.	0/0	0/1	0/0	0/0	1/1	0/1	0/0	1/1	0/1	0/0	0/0	0/0	0/1	1/1	1/1	0/0	0/1	0/0	1/1	0/0	1/1	0/1	0/0	0/0	0/0	1/1	0/0	0/0	1/1	0/0	1/1	0/0	0/0	1/1	1/1	0/0	0/1	0/0	0/0	0/0
2	chr14	4245696	.	A	T	6085	.	.	.	0/1	0/1	1/1	0/0	0/0	0/0	0/1	0/0	0/1	0/0	0/0	0/1	0/0	0/0	0/0	0/0	0/0	0/0	0/0	0/0	0/0	0/0	0/0	0/0	0/0	0/0	0/0	0/0	0/0	0/0	0/0	0/0	0/1	0/0	0/0	0/0	0/0	0/1	0/0	0/0
2	chr14	4245699	.	C	G	131	.	.	.	0/0	0/0	0/0	0/0	0/0	0/0	0/0	0/0	0/1	0/0	0/0	0/0	0/0	0/0	0/0	0/0	0/0	0/0	0/0	0/0	0/0	0/0	0/0	0/0	0/0	0/0	0/0	0/0	0/0	0/0	0/0	0/0	0/0	0/0	0/0	0/0	0/0	0/0	0/0	0/0
2	chr14	4245701	.	A	C	3222	.	.	.	0/0	0/0	0/0	0/0	0/0	0/0	0/0	0/0	0/0	0/0	0/0	0/0	0/1	0/0	0/0	0/0	0/0	1/1	0/0	0/0	0/0	0/1	1/1	0/0	1/1	0/0	1/1	0/0	0/0	0/0	0/0	0/0	0/0	0/0	0/0	1/1	0/1	0/1	1/1	0/0
2	chr14	4245719	.	C	T	4199	.	.	.	0/0	0/0	0/0	0/0	0/0	0/0	0/0	0/0	0/0	0/0	0/0	0/0	0/1	0/0	0/0	0/0	0/0	1/1	0/0	0/0	0/0	0/1	1/1	0/0	1/1	0/0	1/1	0/0	0/0	0/0	0/0	0/0	0/0	0/0	0/0	1/1	0/1	0/1	1/1	0/0
2	chr14	4245723	.	C	T	2140	.	.	.	0/0	0/0	0/0	0/0	0/0	0/1	0/0	0/0	0/0	1/1	0/0	0/0	0/0	0/0	0/0	0/0	0/0	0/0	0/0	0/0	0/0	0/0	0/0	0/0	0/0	0/0	0/0	0/0	0/0	0/0	0/0	0/0	0/0	0/0	0/0	0/0	0/0	0/0	0/0	0/0
2	chr14	4245724	.	C	T	4279	.	.	.	0/0	0/0	0/0	0/0	0/0	0/0	0/1	0/0	0/1	0/0	0/0	0/0	0/1	0/0	0/0	0/0	0/0	1/1	0/0	0/0	0/0	0/1	1/1	0/0	1/1	0/0	1/1	0/0	0/0	0/0	0/0	0/0	0/0	0/0	0/0	1/1	0/1	0/1	1/1	0/1
2	chr14	4245732	.	C	G	671	.	.	.	0/0	0/0	0/0	0/0	0/0	0/0	0/0	0/0	0/0	0/0	0/0	0/0	0/0	0/0	0/0	0/0	0/0	0/0	0/0	0/0	0/0	0/0	0/0	1/1	0/0	0/0	0/0	0/0	0/0	0/0	0/0	0/0	0/0	0/0	0/0	0/0	0/0	0/0	0/0	0/0
2	chr14	4245733	.	T	A,C	4046	.	.	.	0/0	0/0	0/0	0/0	0/0	0/0	0/2	0/0	0/2	0/0	0/0	0/0	0/2	0/0	0/0	0/0	0/0	2/2	0/0	0/0	0/0	0/2	2/2	1/1	2/2	0/0	2/2	0/0	0/0	0/0	0/0	0/0	0/0	0/0	0/0	2/2	0/2	0/2	2/2	0/2
2	chr14	4245737	.	C	T	3097	.	.	.	0/0	0/0	0/0	0/0	0/0	0/0	0/1	0/0	0/1	0/0	0/0	0/0	0/1	0/0	0/0	0/0	0/0	1/1	0/0	0/0	0/0	0/1	1/1	./.	1/1	0/0	1/1	0/0	0/0	0/0	0/0	0/0	0/0	0/0	0/0	1/1	0/1	0/1	1/1	0/1
2	chr14	4245739	.	C	A	171	.	.	.	0/0	0/0	0/0	0/0	0/0	0/0	0/0	0/0	0/0	0/0	0/0	0/0	0/0	0/0	0/0	0/0	0/0	0/0	0/0	0/0	0/0	0/0	0/0	0/0	0/0	0/0	0/0	0/0	0/0	0/0	0/0	0/0	0/0	0/0	0/0	0/0	0/0	0/0	0/0	0/1
2	chr14	4245741	.	T	C	2870	.	.	.	0/0	0/0	0/0	0/0	0/0	0/0	0/1	0/0	0/1	0/0	0/0	0/0	0/1	0/0	0/0	0/0	0/0	1/1	0/0	0/0	0/0	0/1	1/1	./.	1/1	0/0	1/1	0/0	0/0	0/0	0/0	0/0	0/0	0/0	0/0	1/1	0/1	0/1	1/1	0/1
2	chr14	4245752	.	C	T	161	.	.	.	0/0	0/0	0/0	0/0	0/0	0/0	0/0	0/0	0/0	0/0	0/0	0/0	0/1	0/0	0/0	0/0	0/0	./.	0/0	0/0	0/0	0/0	./.	0/0	./.	0/0	1/1	0/0	0/0	0/0	0/0	0/0	0/0	0/0	0/0	./.	0/1	0/0	./.	0/1
2	chr14	4245778	.	C	T	12896	.	.	.	0/0	0/0	0/0	0/0	0/0	0/0	1/1	0/0	0/0	0/0	0/0	0/1	0/0	0/0	0/0	1/1	0/1	./.	0/0	0/0	0/0	0/0	./.	0/0	./.	0/0	./.	1/1	0/0	0/0	0/0	0/0	0/0	0/0	0/0	./.	0/0	0/0	./.	0/0
2	chr14	4245782	.	G	A	938	.	.	.	0/0	0/0	0/0	0/0	0/0	0/0	1/1	0/0	0/0	0/0	0/0	0/0	0/0	0/0	0/0	0/0	0/0	./.	0/0	0/0	0/0	0/0	./.	0/0	./.	0/0	./.	0/0	0/0	0/0	0/0	0/0	0/0	0/0	0/0	./.	0/0	0/0	./.	0/0
2	chr14	4245787	.	A	G	50170	.	.	.	0/1	1/1	1/1	0/0	1/1	0/1	1/1	1/1	1/1	0/0	1/1	0/1	1/1	1/1	1/1	1/1	0/1	./.	1/1	0/0	1/1	1/1	./.	1/1	./.	1/1	./.	1/1	1/1	1/1	1/1	0/0	0/1	1/1	1/1	./.	1/1	1/1	./.	0/0
2	chr14	4245788	.	T	C	22782	.	.	.	0/0	0/1	0/0	0/0	1/1	0/0	0/0	1/1	0/1	0/0	0/0	0/0	1/1	1/1	1/1	0/0	0/1	./.	1/1	0/0	1/1	1/1	./.	0/0	./.	1/1	./.	0/0	1/1	0/0	1/1	0/0	0/0	1/1	1/1	./.	1/1	0/0	./.	0/0
2	chr14	4245791	.	G	A	5019	.	.	.	0/0	0/0	0/0	0/0	0/0	0/1	0/0	0/0	0/0	0/0	0/1	0/0	0/0	0/0	0/0	0/0	0/0	./.	0/0	0/0	0/0	0/0	./.	0/0	./.	0/0	./.	0/0	0/0	1/1	0/0	0/0	0/0	0/0	0/0	./.	0/0	0/0	./.	0/0
2	chr14	4245813	.	T	C	1057	.	.	.	0/0	0/0	0/0	0/0	0/0	0/0	./.	0/0	0/0	0/0	0/0	0/1	0/0	0/0	0/0	0/0	0/0	./.	0/0	0/0	0/0	0/0	./.	0/0	./.	0/0	./.	0/0	0/0	0/0	0/0	0/0	0/0	0/0	0/0	./.	0/0	0/0	./.	0/0
2	chr14	4245816	.	T	A	56330	.	.	.	0/1	1/1	1/1	0/0	1/1	1/1	1/1	1/1	1/1	1/1	1/1	0/1	1/1	1/1	1/1	1/1	0/1	./.	1/1	0/0	1/1	1/1	./.	1/1	./.	1/1	./.	1/1	1/1	1/1	1/1	0/0	0/1	1/1	1/1	./.	1/1	1/1	./.	0/0
2	chr14	4245823	.	C	T	85	.	.	.	0/0	0/0	0/0	0/0	0/0	0/0	0/0	0/0	0/1	0/0	0/0	0/0	0/0	0/0	0/0	0/0	0/0	./.	0/0	0/0	0/0	0/0	./.	0/0	./.	0/0	./.	0/0	0/0	0/0	0/0	0/0	0/0	0/0	0/0	./.	0/0	0/0	./.	0/0
2	chr14	4245841	.	T	G	50676	.	.	.	0/1	1/1	1/1	0/0	1/1	1/1	1/1	1/1	1/1	1/1	1/1	0/1	1/1	1/1	1/1	1/1	0/1	./.	1/1	0/0	1/1	1/1	./.	1/1	./.	1/1	./.	1/1	1/1	1/1	1/1	0/0	0/1	1/1	1/1	./.	1/1	1/1	./.	0/0
2	chr14	4245842	.	A	C	536	.	.	.	0/0	0/0	0/0	0/0	0/0	0/0	0/0	0/0	0/0	0/0	0/0	0/0	0/0	0/0	0/0	0/0	0/0	./.	0/0	0/0	0/0	0/0	./.	1/1	./.	0/0	./.	0/0	0/0	0/0	0/0	0/0	0/0	0/0	0/0	./.	0/0	0/0	./.	0/0
2	chr14	4245849	.	T	C,G	29586	.	.	.	0/1	1/2	1/1	0/0	2/2	0/1	0/0	2/2	0/1	1/1	0/0	0/1	2/2	2/2	2/2	0/0	0/2	./.	2/2	0/0	2/2	2/2	./.	1/1	./.	2/2	./.	0/0	2/2	0/0	2/2	0/0	0/1	2/2	2/2	./.	2/2	1/1	./.	0/0
2	chr14	4245851	.	C	T	607	.	.	.	0/0	0/0	0/0	0/0	0/0	0/0	1/1	0/0	0/0	0/0	0/0	0/0	0/0	0/0	0/0	0/0	0/0	./.	0/0	0/0	0/0	0/0	./.	0/0	./.	0/0	./.	0/0	0/0	0/0	0/0	0/0	0/0	0/0	0/0	./.	0/0	0/0	./.	0/0
2	chr14	4245859	.	T	C	577	.	.	.	0/0	0/0	0/0	0/0	0/0	0/0	0/0	0/0	0/0	0/0	0/0	0/0	0/0	0/0	0/0	0/0	0/0	./.	0/0	0/0	0/0	0/0	./.	1/1	./.	0/0	./.	0/0	0/0	0/0	0/0	0/0	0/0	0/0	0/0	./.	0/0	0/0	./.	0/0
2	chr14	4245862	.	T	C,G	44653	.	.	.	0/1	1/1	1/1	0/0	1/1	1/1	2/2	1/1	1/1	1/1	1/1	0/1	1/1	1/1	1/1	1/1	0/1	./.	1/1	0/0	1/1	1/1	./.	./.	./.	1/1	./.	1/1	1/1	1/1	1/1	0/0	0/1	1/1	1/1	./.	1/1	1/1	./.	0/0
2	chr14	4245879	.	G	A	22739	.	.	.	0/0	0/1	0/0	0/0	1/1	0/0	1/1	1/1	0/1	0/0	0/0	0/0	0/1	1/1	1/1	0/0	0/1	./.	1/1	0/0	1/1	1/1	./.	0/0	./.	1/1	./.	0/0	1/1	0/0	1/1	0/0	0/0	1/1	1/1	./.	1/1	0/0	./.	0/0
2	chr14	4245891	.	G	T	8073	.	.	.	0/0	0/0	0/0	0/0	0/0	0/0	0/0	0/0	0/0	0/0	0/0	0/0	0/0	0/0	0/0	1/1	0/1	./.	0/0	0/0	0/0	0/0	./.	0/0	./.	0/0	./.	1/1	0/0	0/0	0/0	0/0	0/0	0/0	0/0	./.	0/0	0/0	./.	0/0
2	chr14	4245895	.	C	A	120	.	.	.	0/0	0/0	0/0	0/0	0/0	0/0	0/0	0/0	0/0	0/0	0/0	0/0	0/0	0/0	0/0	0/0	0/0	./.	0/0	0/0	0/0	0/0	./.	0/0	./.	0/0	./.	0/0	0/0	0/0	0/0	0/0	0/0	0/0	0/0	./.	0/0	0/0	./.	0/0
2	chr14	4245896	.	T	G	242	.	.	.	0/0	0/0	0/0	0/0	0/0	0/0	0/0	0/0	0/0	0/0	0/0	0/1	0/0	0/0	0/0	0/0	0/0	./.	0/0	0/0	0/0	0/0	./.	0/0	./.	0/0	./.	0/0	0/0	0/0	0/0	0/0	0/0	0/0	0/0	./.	0/0	0/0	./.	0/0
2	chr14	4245899	.	A	G	26633	.	.	.	0/0	0/1	0/0	0/0	1/1	0/1	0/0	1/1	0/1	0/0	0/1	0/1	1/1	1/1	1/1	0/0	0/1	./.	1/1	0/0	1/1	1/1	./.	0/0	./.	1/1	./.	0/0	1/1	1/1	1/1	0/0	0/0	1/1	1/1	./.	1/1	0/0	./.	0/0
2	chr14	4245902	.	G	A,C	961	.	.	.	0/0	0/0	0/0	0/0	0/0	0/0	2/2	0/0	0/0	0/0	0/0	0/1	0/0	0/0	0/0	0/0	0/0	./.	0/0	0/0	0/0	0/0	./.	0/0	./.	0/0	./.	0/0	0/0	0/0	0/0	0/0	0/0	0/0	0/0	./.	0/0	0/0	./.	0/0
2	chr14	4245904	.	A	G	630	.	.	.	0/0	0/0	0/0	0/0	0/0	0/0	1/1	0/0	0/0	0/0	0/0	0/0	0/0	0/0	0/0	0/0	0/0	./.	0/0	0/0	0/0	0/0	./.	0/0	./.	0/0	./.	0/0	0/0	0/0	0/0	0/0	0/0	0/0	0/0	./.	0/0	0/0	./.	0/0
2	chr14	4245905	.	A	C,T	18679	.	.	.	0/0	0/1	0/0	0/0	1/1	0/0	0/0	1/1	0/1	0/0	0/0	0/0	1/1	1/1	1/1	0/0	0/1	./.	1/1	0/0	1/1	1/1	./.	0/0	./.	1/1	./.	0/0	1/1	0/0	1/1	0/0	0/0	1/1	1/1	./.	1/1	0/0	./.	0/0
2	chr14	4245906	.	T	G	17549	.	.	.	0/0	0/1	0/0	0/0	1/1	0/0	0/0	1/1	0/1	0/0	0/0	0/0	1/1	1/1	1/1	0/0	0/1	./.	1/1	0/0	1/1	1/1	./.	0/0	./.	1/1	./.	0/0	1/1	0/0	1/1	0/0	0/0	1/1	1/1	./.	1/1	0/0	./.	0/0
2	chr14	4245907	.	G	A	1743	.	.	.	0/0	0/0	0/0	0/0	0/0	0/0	0/0	0/0	0/0	0/0	0/1	0/0	0/0	0/0	0/0	0/0	0/0	./.	0/0	0/0	0/0	0/0	./.	0/0	./.	0/0	./.	0/0	0/0	0/0	0/0	0/0	0/0	0/0	0/0	./.	0/0	0/0	./.	0/0
2	chr14	4245908	.	T	C,G	36909	.	.	.	0/0	0/1	0/0	0/0	1/1	1/1	1/1	1/1	0/1	1/1	1/1	0/0	1/1	1/1	1/1	1/1	0/1	./.	1/1	0/0	1/1	1/1	./.	1/1	./.	1/1	./.	1/1	1/1	1/1	1/1	0/0	0/0	1/1	1/1	./.	1/1	0/0	./.	0/0
2	chr14	4245913	.	G	T	282	.	.	.	0/0	0/0	0/0	0/0	0/0	0/0	0/0	0/0	0/0	0/0	0/0	0/0	0/0	0/0	0/0	0/0	0/0	./.	0/0	0/0	0/0	0/0	./.	0/0	./.	0/0	./.	0/0	0/0	0/0	0/0	0/0	0/0	0/0	0/0	./.	0/0	0/0	./.	0/0
2	chr14	4245925	.	C	G	4940	.	.	.	0/1	0/1	1/1	0/0	0/0	0/0	0/0	0/0	0/0	0/0	0/0	0/1	0/0	0/0	0/0	0/0	0/0	./.	0/0	0/0	0/0	0/0	./.	0/0	./.	0/0	./.	0/0	0/0	0/0	0/0	0/0	0/1	0/0	0/0	./.	0/0	1/1	./.	0/0
2	chr14	4245935	.	T	A	457	.	.	.	0/0	0/0	0/0	0/0	0/0	0/0	0/0	0/0	0/0	0/0	0/0	0/1	0/0	0/0	0/0	0/0	0/0	./.	0/0	0/0	0/0	0/0	./.	0/0	./.	0/0	./.	0/0	0/0	0/0	0/0	0/0	0/0	0/0	0/0	./.	0/0	0/0	./.	0/0
2	chr14	4245938	.	C	T	26989	.	.	.	0/1	1/1	1/1	0/0	1/1	0/0	0/0	1/1	0/1	0/0	0/0	0/1	1/1	1/1	1/1	0/0	0/0	./.	1/1	0/0	1/1	1/1	./.	0/0	./.	0/1	./.	0/0	1/1	0/0	1/1	0/0	0/1	1/1	1/1	./.	1/1	1/1	./.	0/0
2	chr14	4245952	.	C	T	944	.	.	.	0/0	0/0	0/0	0/0	0/0	0/0	0/0	0/0	0/0	0/0	0/0	0/0	0/0	0/0	0/0	0/0	0/0	./.	0/0	0/0	0/0	0/0	./.	0/0	./.	0/0	./.	0/0	0/0	0/0	0/0	0/0	0/0	0/0	0/1	./.	0/0	0/0	./.	0/0
2	chr14	4245980	.	C	T	4675	.	.	.	0/1	0/1	1/1	0/0	0/0	0/0	0/0	0/0	0/1	0/0	0/0	0/0	0/0	0/0	0/0	0/0	0/0	./.	0/0	0/0	0/0	0/0	./.	0/0	./.	0/0	./.	0/0	0/0	0/0	0/0	0/0	0/1	0/0	0/0	./.	0/0	1/1	./.	0/0
2	chr14	4245992	.	C	T	12693	.	.	.	0/0	0/0	0/0	0/0	0/0	0/1	0/0	0/0	0/0	0/0	1/1	0/0	0/0	0/0	0/0	1/1	0/1	./.	0/0	0/0	0/0	0/0	./.	0/0	./.	0/0	./.	1/1	0/0	1/1	0/0	0/0	0/0	0/0	0/0	./.	0/0	0/0	./.	0/0
2	chr14	4245994	.	C	T	496	.	.	.	0/0	0/0	0/0	0/0	0/0	0/0	0/0	0/0	0/0	0/0	0/0	0/1	0/0	0/0	0/0	0/0	0/0	./.	0/0	0/0	0/0	0/0	./.	0/0	./.	0/0	./.	0/0	0/0	0/0	0/0	0/0	0/0	0/0	0/0	./.	0/0	0/0	./.	0/0
2	chr14	4245997	.	G	A	469	.	.	.	0/0	0/0	0/0	0/0	0/0	0/0	0/0	0/0	0/0	0/0	0/0	0/1	0/0	0/0	0/0	0/0	0/0	./.	0/0	0/0	0/0	0/0	./.	0/0	./.	0/0	./.	0/0	0/0	0/0	0/0	0/0	0/0	0/0	0/0	./.	0/0	0/0	./.	0/0
2	chr14	4246029	.	C	A	1609	.	.	.	0/0	0/0	0/0	0/0	0/0	0/1	0/0	0/0	0/0	1/1	0/0	0/0	0/0	0/0	0/0	0/0	0/0	./.	0/0	0/0	0/0	0/0	./.	0/0	./.	0/0	./.	0/0	0/0	0/0	0/0	0/0	0/0	0/0	0/0	./.	0/0	0/0	./.	0/0
2	chr14	4246046	.	C	G	12401	.	.	.	0/0	0/0	0/0	0/0	0/0	0/1	0/0	0/0	0/0	0/0	1/1	0/0	0/0	0/0	0/0	1/1	0/1	./.	0/0	0/0	0/0	0/0	./.	0/0	./.	0/0	./.	1/1	0/0	1/1	0/0	0/0	0/0	0/0	0/0	./.	0/0	0/0	./.	0/0
2	chr14	4246048	.	C	T	4712	.	.	.	0/1	0/0	1/1	0/0	0/0	0/0	0/0	0/0	0/1	0/0	0/0	0/0	0/0	0/0	0/0	0/0	0/0	./.	0/0	0/0	0/0	0/0	./.	0/0	./.	0/0	./.	0/0	0/0	0/0	0/0	0/0	0/1	0/0	0/0	./.	0/0	1/1	./.	0/0
2	chr14	4246056	.	C	A	138	.	.	.	0/0	0/0	0/0	0/0	0/0	0/0	0/0	0/0	0/0	0/0	0/0	0/0	0/0	0/0	0/0	0/0	0/0	./.	0/0	0/0	0/0	0/0	./.	0/0	./.	0/0	./.	0/0	0/0	0/0	0/0	0/0	0/0	0/0	0/0	./.	0/0	0/0	./.	0/0
2	chr14	4246061	.	G	A	67	.	.	.	0/0	0/0	0/0	0/0	0/0	0/0	0/0	0/0	0/0	0/0	0/0	0/0	0/0	0/0	0/0	0/0	0/0	./.	0/0	0/0	0/0	0/0	./.	0/0	./.	0/0	./.	0/0	0/0	0/0	0/0	0/0	0/0	0/0	0/0	./.	0/0	0/0	./.	0/0
2	chr14	4246067	.	T	G	65	.	.	.	0/0	0/0	0/0	0/0	0/0	0/0	0/0	0/0	0/0	0/0	0/0	0/0	0/0	0/0	0/0	0/0	0/0	./.	0/0	0/0	0/0	0/0	./.	0/0	./.	0/0	./.	0/0	0/0	0/0	0/0	0/0	0/0	0/0	0/0	./.	0/0	0/0	./.	0/0
2	chr14	4246079	.	T	A	4408	.	.	.	0/0	0/0	0/0	0/0	0/0	0/0	0/0	0/0	0/0	0/0	0/0	0/1	1/1	0/0	0/0	0/0	0/0	./.	0/0	0/0	1/1	0/0	./.	0/0	./.	0/0	./.	0/0	1/1	0/0	0/1	0/0	0/0	0/0	0/1	./.	1/1	0/0	./.	0/0
2	chr14	4246083	.	G	A	7379	.	.	.	0/0	0/0	0/0	0/0	0/0	0/0	0/0	0/0	0/0	0/0	0/0	0/0	0/0	0/0	0/0	1/1	0/1	./.	0/0	0/0	0/0	0/0	./.	0/0	./.	0/0	./.	1/1	0/0	0/0	0/0	0/0	0/0	0/0	0/0	./.	0/0	0/0	./.	0/0
2	chr14	4246088	.	T	G	3540	.	.	.	0/0	0/0	0/0	0/0	0/0	0/0	0/0	0/0	0/0	0/0	0/0	0/0	1/1	0/0	0/0	0/0	0/0	./.	0/0	0/0	1/1	0/0	./.	0/0	./.	0/0	./.	0/0	1/1	0/0	0/1	0/0	0/0	0/0	0/1	./.	1/1	0/0	./.	0/0
2	chr14	4246091	.	C	T	4302	.	.	.	0/0	0/0	0/0	0/0	0/0	0/0	0/0	0/0	0/0	0/0	0/0	0/1	1/1	0/0	0/0	0/0	0/0	./.	0/0	0/0	1/1	0/0	./.	0/0	./.	0/0	./.	0/0	1/1	0/0	0/1	0/0	0/0	0/0	0/1	./.	1/1	0/0	./.	0/0
2	chr14	4246097	.	A	G	15392	.	.	.	0/0	0/0	0/0	0/0	0/0	0/1	0/0	0/0	0/1	0/0	1/1	0/0	0/0	0/0	0/0	1/1	0/1	./.	0/0	0/0	0/0	0/0	./.	0/0	./.	0/0	./.	1/1	0/0	1/1	0/0	0/0	0/0	0/0	0/0	./.	0/0	0/0	./.	0/0
2	chr14	4246101	.	C	T	874	.	.	.	0/0	0/0	0/0	0/0	0/0	0/0	0/0	0/0	0/0	0/0	0/0	0/0	0/0	0/0	0/0	0/0	0/0	./.	0/0	0/0	0/0	0/0	./.	1/1	./.	0/0	./.	0/0	0/0	0/0	0/0	0/0	0/0	0/0	0/0	./.	0/0	0/0	./.	0/0
2	chr14	4246105	.	T	C	7976	.	.	.	0/0	0/0	0/0	0/0	0/0	0/0	0/0	0/0	0/0	0/0	0/0	0/0	0/0	0/0	0/0	1/1	0/1	./.	0/0	0/0	0/0	0/0	./.	0/0	./.	0/0	./.	1/1	0/0	0/0	0/0	0/0	0/0	0/0	0/0	./.	0/0	0/0	./.	0/0
2	chr14	4246118	.	C	T	8482	.	.	.	0/0	0/0	0/0	0/0	0/0	0/0	0/0	0/0	0/0	0/0	0/1	0/1	1/1	0/0	0/0	0/0	0/0	./.	0/0	0/0	1/1	0/0	./.	0/0	./.	0/0	./.	0/0	1/1	0/0	0/1	0/0	0/0	0/0	0/1	./.	1/1	0/0	./.	0/0
2	chr14	4246126	.	C	T	11110	.	.	.	0/0	0/0	0/0	0/0	0/0	0/1	0/1	0/0	0/1	0/0	0/1	0/0	0/0	0/0	0/0	1/1	0/1	./.	0/0	0/0	0/0	0/0	./.	0/0	./.	0/0	./.	1/1	0/0	1/1	0/0	0/0	0/0	0/0	0/0	./.	0/0	0/0	./.	0/0
2	chr14	4246130	.	T	C	780	.	.	.	0/0	0/0	0/0	0/0	0/0	0/0	0/0	0/0	0/0	0/0	0/1	0/0	0/0	0/0	0/0	0/0	0/0	./.	0/0	0/0	0/0	0/0	./.	0/0	./.	0/0	./.	0/0	0/0	0/0	0/0	0/0	0/0	0/0	0/0	./.	0/0	0/0	./.	0/0
2	chr14	4246141	.	A	G	52691	.	.	.	0/1	1/1	1/1	0/0	1/1	0/1	1/1	1/1	1/1	1/1	1/1	0/1	1/1	1/1	1/1	1/1	0/1	./.	1/1	0/0	1/1	1/1	./.	1/1	./.	1/1	./.	1/1	1/1	0/0	1/1	0/0	0/1	1/1	1/1	./.	1/1	1/1	./.	0/0
2	chr14	4246145	.	A	T	110	.	.	.	0/0	0/0	0/0	0/0	0/0	0/0	0/0	0/0	0/0	0/0	0/0	0/0	0/0	0/0	0/0	0/0	0/0	./.	0/0	0/0	0/0	0/0	./.	0/0	./.	0/0	./.	0/0	0/0	0/0	0/0	0/0	0/0	0/0	0/0	./.	0/0	0/0	./.	0/0
2	chr14	4246149	.	C	T	820	.	.	.	0/0	0/0	0/0	0/0	0/0	0/1	0/0	0/0	0/0	0/0	0/0	0/0	0/0	0/0	0/0	0/0	0/0	./.	0/0	0/0	0/0	0/0	./.	0/0	./.	0/0	./.	./.	0/0	0/0	0/0	0/0	0/0	0/0	0/0	./.	0/0	0/0	./.	0/0
2	chr14	4246153	.	G	A,T	8086	.	.	.	0/0	0/0	0/0	0/0	0/0	0/0	0/0	0/0	0/0	0/0	0/2	0/1	1/1	0/0	0/0	0/0	0/0	./.	0/0	0/0	1/1	0/0	./.	0/0	./.	0/0	./.	0/0	1/1	0/0	0/1	0/0	0/0	0/0	0/1	./.	1/1	0/0	./.	0/0
2	chr14	4246174	.	T	G	46655	.	.	.	0/1	1/1	1/1	0/0	1/1	1/1	1/1	1/1	1/1	1/1	1/1	0/1	1/1	1/1	1/1	1/1	0/1	./.	1/1	0/0	1/1	1/1	./.	1/1	./.	1/1	./.	1/1	1/1	1/1	1/1	0/0	0/1	1/1	1/1	./.	1/1	1/1	./.	0/0
2	chr14	4246181	.	T	C	5905	.	.	.	0/1	0/0	1/1	0/0	0/0	0/0	0/1	0/0	0/0	0/0	0/0	0/0	0/0	0/0	0/0	1/1	0/1	./.	0/0	0/0	0/0	0/0	./.	0/0	./.	0/0	./.	1/1	0/0	0/0	0/0	0/0	0/1	0/0	0/0	./.	0/0	1/1	./.	0/0
2	chr14	4246188	.	T	A	4797	.	.	.	0/1	0/1	1/1	0/0	0/0	0/0	0/1	0/0	0/0	0/0	0/0	0/0	0/0	0/0	0/0	1/1	0/1	./.	0/0	0/0	0/1	0/0	./.	0/0	./.	0/0	./.	1/1	0/0	0/0	0/0	0/0	0/1	0/0	0/0	./.	0/0	1/1	./.	0/0
2	chr14	4246197	.	G	T	1670	.	.	.	0/1	0/0	0/1	0/0	0/0	0/0	0/0	0/0	0/0	0/0	0/0	0/0	0/0	0/0	0/0	1/1	0/0	./.	0/0	0/0	0/0	0/0	./.	0/0	./.	0/0	./.	1/1	0/0	0/0	0/0	0/0	0/1	0/0	0/0	./.	0/0	1/1	./.	0/0
2	chr14	4246202	.	G	A	4357	.	.	.	0/0	0/0	0/0	0/0	0/0	0/0	0/0	0/0	0/1	0/0	0/0	0/1	1/1	0/0	0/0	0/0	0/0	./.	0/0	0/0	1/1	0/0	./.	0/0	./.	0/0	./.	0/0	1/1	0/0	0/1	0/0	0/0	0/0	0/1	./.	1/1	./.	./.	0/0
2	chr14	4246205	.	T	A	875	.	.	.	0/0	0/0	0/0	0/0	0/0	0/1	0/0	0/0	0/0	0/0	0/0	0/0	0/0	0/0	0/0	0/0	0/0	./.	0/0	0/0	0/0	0/0	./.	0/0	./.	0/0	./.	0/0	0/0	1/1	0/0	0/0	0/0	0/0	0/0	./.	0/0	./.	./.	0/0
2	chr14	4246207	.	C	T	862	.	.	.	0/0	0/0	0/1	0/0	0/0	0/0	1/1	0/0	0/0	0/0	0/0	0/0	0/0	0/0	0/0	1/1	0/0	./.	0/0	0/0	0/0	0/0	./.	0/0	./.	0/0	./.	1/1	0/0	0/0	0/0	0/0	0/1	0/0	0/0	./.	0/0	./.	./.	0/0
2	chr14	4246210	.	C	T	969	.	.	.	0/0	0/0	0/1	0/0	0/0	0/0	0/0	0/0	0/0	0/0	0/0	0/0	0/0	0/0	0/0	1/1	0/0	./.	0/0	0/0	0/0	0/0	./.	0/0	./.	0/0	./.	1/1	0/0	0/0	0/0	0/0	0/1	0/0	0/0	./.	0/0	./.	./.	0/0
2	chr14	4246211	.	G	A	4543	.	.	.	0/0	0/0	0/0	0/0	0/0	0/1	0/0	0/0	0/0	0/0	0/0	0/0	1/1	0/0	0/0	0/0	0/0	./.	0/0	0/0	1/1	0/0	./.	0/0	./.	0/0	./.	0/0	1/1	1/1	0/1	0/0	0/0	0/0	0/1	./.	1/1	./.	./.	0/0
2	chr14	4246214	.	G	A	3740	.	.	.	0/0	0/0	0/0	0/0	0/0	0/0	0/0	0/0	0/0	0/0	0/0	0/0	1/1	0/0	0/0	0/0	0/0	./.	0/0	0/0	1/1	0/0	./.	0/0	./.	0/0	./.	0/0	1/1	0/0	0/1	0/0	0/0	0/0	0/1	./.	1/1	./.	./.	0/0
2	chr14	4246224	.	A	C	3159	.	.	.	0/0	0/0	0/0	0/0	0/0	0/0	./.	0/0	0/0	0/0	0/1	0/0	0/0	0/0	0/0	./.	0/0	./.	0/0	0/0	0/0	0/0	0/0	0/0	0/0	0/0	./.	./.	0/0	0/0	0/0	0/0	0/0	0/0	0/0	./.	0/0	0/0	./.	0/0
2	chr14	4246233	.	T	A,C	1967	.	.	.	0/2	0/0	2/2	0/0	0/0	0/2	./.	0/0	0/0	0/0	0/0	0/0	0/0	0/0	0/0	./.	0/0	./.	0/0	0/0	0/0	0/0	1/1	0/0	1/1	0/0	./.	./.	0/0	2/2	0/0	0/0	0/0	0/0	0/0	./.	0/1	2/2	./.	0/1
2	chr14	4246242	.	T	C	5707	.	.	.	0/0	0/0	0/0	0/0	0/0	0/0	./.	0/0	0/0	0/0	0/0	0/1	1/1	0/0	0/0	./.	0/0	./.	0/0	0/0	1/1	0/0	0/0	1/1	0/0	0/0	0/0	./.	1/1	0/0	0/1	0/0	0/0	0/0	0/1	0/0	0/1	0/0	./.	0/0
2	chr14	4246244	.	T	C	3033	.	.	.	0/1	0/0	1/1	0/0	0/0	0/1	./.	0/0	0/0	0/0	0/0	0/0	0/0	0/0	0/0	./.	0/0	./.	0/0	0/0	0/0	0/1	1/1	0/0	1/1	0/0	1/1	./.	0/0	1/1	0/0	0/0	0/1	0/0	0/0	1/1	0/1	1/1	./.	0/1
2	chr14	4246256	.	C	A	1915	.	.	.	0/1	0/0	1/1	0/0	0/0	0/0	0/0	0/0	0/0	0/0	0/0	0/0	0/0	0/0	0/0	./.	0/0	./.	0/0	0/0	0/0	0/0	0/0	0/0	0/0	0/0	0/0	./.	0/0	0/0	0/0	0/0	0/1	0/0	0/0	0/0	0/0	1/1	./.	0/0
2	chr14	4246257	.	T	G	232	.	.	.	0/0	0/0	0/0	0/0	0/0	0/1	1/1	0/0	0/0	0/0	0/0	0/0	0/0	0/0	0/0	./.	0/0	./.	0/0	0/0	0/0	0/0	0/0	0/0	0/0	0/0	0/0	./.	0/0	1/1	0/0	0/0	0/0	0/0	0/0	0/0	0/0	0/0	./.	0/0
2	chr14	4246259	.	C	T	995	.	.	.	0/0	0/0	0/0	0/0	0/0	0/0	0/0	0/0	0/0	0/0	0/1	0/0	0/0	0/0	0/0	./.	0/0	./.	0/0	0/0	0/0	0/0	0/0	0/0	0/0	0/0	0/0	./.	0/0	0/0	0/0	0/0	0/1	0/0	0/0	0/0	0/0	0/0	./.	0/0
2	chr14	4246281	.	C	T	696	.	.	.	0/0	0/0	0/0	0/0	0/0	0/0	0/0	0/0	0/1	0/0	0/0	0/0	0/1	0/0	0/0	./.	0/0	./.	0/0	0/0	0/0	0/1	1/1	0/0	1/1	0/0	1/1	./.	0/0	./.	0/0	0/0	0/0	0/0	0/0	1/1	0/1	0/1	./.	0/0
2	chr14	4246282	.	C	T	2350	.	.	.	0/0	0/0	0/0	0/0	0/0	0/0	0/0	0/0	0/0	0/0	0/0	0/0	0/0	0/0	0/0	./.	0/0	./.	0/0	0/0	0/0	0/0	0/0	0/0	0/0	0/0	0/0	./.	0/0	./.	0/0	0/0	0/0	0/0	0/0	0/0	0/0	0/0	./.	0/1
2	chr14	4246284	.	A	G,T	7007	.	.	.	0/1	0/0	1/1	0/0	0/0	0/0	1/1	0/0	0/1	0/0	0/0	0/0	0/1	0/0	0/0	./.	0/0	./.	0/0	0/0	0/0	0/1	1/1	0/0	1/1	0/0	1/1	./.	0/0	./.	0/0	0/0	0/1	0/0	0/0	1/1	0/1	1/1	./.	0/2
2	chr14	4246291	.	C	T	79	.	.	.	0/0	0/0	0/0	0/0	0/0	0/0	1/1	0/0	0/0	0/0	0/0	0/0	0/0	0/0	0/0	./.	0/0	./.	0/0	0/0	0/0	0/0	0/0	0/0	0/0	0/0	0/0	./.	0/0	./.	0/0	0/0	0/0	0/0	0/0	0/0	0/0	0/0	./.	0/0
2	chr14	4246294	.	A	T	2263	.	.	.	0/0	0/0	0/0	0/0	0/0	0/0	0/0	0/0	0/0	0/0	0/1	0/0	0/0	0/0	0/0	./.	0/0	./.	0/0	0/0	0/0	0/0	0/0	0/0	0/0	0/0	0/0	./.	0/0	./.	0/0	0/0	0/0	0/0	0/0	0/0	0/0	0/0	./.	0/0
2	chr14	4246295	.	G	A	1190	.	.	.	0/0	0/0	0/0	0/0	0/0	0/0	1/1	0/0	0/0	0/0	0/0	0/0	0/1	0/0	0/0	./.	0/0	./.	0/0	0/0	0/0	0/1	1/1	0/0	1/1	0/0	1/1	./.	0/0	./.	0/0	0/0	0/0	0/0	0/0	1/1	0/1	0/1	./.	0/0
2	chr14	4246297	.	G	C	50877	.	.	.	0/1	1/1	1/1	0/0	1/1	1/1	1/1	1/1	1/1	1/1	1/1	0/1	1/1	1/1	1/1	./.	0/0	./.	1/1	0/0	1/1	1/1	1/1	1/1	1/1	1/1	1/1	./.	1/1	./.	1/1	0/0	0/1	1/1	1/1	1/1	1/1	1/1	./.	0/1
2	chr14	4246301	.	T	C	3190	.	.	.	0/1	0/0	1/1	0/0	0/0	0/0	1/1	0/0	0/0	0/0	0/0	0/0	0/0	0/0	0/0	./.	0/0	./.	0/0	0/0	0/0	0/0	0/0	0/0	0/0	0/0	0/0	./.	0/0	./.	0/0	0/0	0/1	0/0	0/0	0/0	0/0	0/1	./.	0/0
2	chr14	4246303	.	G	A	3140	.	.	.	0/1	0/0	1/1	0/0	0/0	0/0	1/1	0/0	0/0	0/0	0/0	0/0	0/0	0/0	0/0	./.	0/0	./.	0/0	0/0	0/0	0/0	0/0	0/0	0/0	0/0	0/0	./.	0/0	./.	0/0	0/0	0/1	0/0	0/0	0/0	0/0	0/1	0/0	0/0
2	chr14	4246310	.	C	T	3565	.	.	.	0/0	0/0	0/0	0/0	0/0	0/0	0/0	0/0	0/0	0/0	0/0	0/0	0/0	0/0	0/0	./.	0/0	./.	0/0	0/0	0/0	0/0	./.	0/0	./.	0/0	./.	./.	0/0	./.	0/0	0/0	0/0	0/0	0/0	./.	0/0	0/0	./.	0/1
2	chr14	4246311	.	C	T	700	.	.	.	0/0	0/0	0/0	0/0	0/0	0/0	0/0	0/0	0/0	0/0	0/0	0/1	0/0	0/0	0/0	./.	0/0	./.	0/0	0/0	0/0	0/0	./.	0/0	./.	0/0	./.	./.	0/0	./.	0/0	0/0	0/0	0/0	0/0	0/0	0/0	0/0	./.	0/0
2	chr14	4246313	.	A	G	170	.	.	.	0/0	0/0	0/1	0/0	0/0	0/0	./.	0/0	0/0	0/0	0/0	0/0	0/1	0/0	0/0	./.	0/0	./.	0/0	0/0	0/0	0/0	./.	0/0	./.	0/0	./.	1/1	0/0	./.	0/0	0/0	0/0	0/0	0/0	1/1	0/0	./.	./.	0/0
2	chr14	4246318	.	C	T	4090	.	.	.	0/0	0/0	0/0	0/0	0/0	0/0	0/0	0/0	0/0	0/0	0/0	0/0	0/0	0/0	0/0	0/0	0/0	./.	0/0	0/0	0/0	0/0	0/0	0/0	0/0	0/0	0/0	0/0	0/0	0/0	0/0	0/0	0/0	0/0	0/0	0/0	0/0	0/0	0/0	0/1
2	chr14	4246321	.	C	T	1667	.	.	.	0/0	0/0	0/0	0/0	0/0	0/0	0/0	0/0	0/0	0/0	0/0	0/0	0/1	0/0	0/0	0/0	0/0	./.	0/0	0/0	0/0	0/1	1/1	0/0	1/1	0/0	1/1	0/0	0/0	0/0	0/0	0/0	0/0	0/0	0/0	1/1	0/1	0/1	1/1	0/0
2	chr14	4246338	.	G	A	43	.	.	.	0/0	0/0	0/0	0/0	0/0	0/0	0/0	0/0	0/1	0/0	0/0	0/0	0/0	0/0	0/0	0/0	0/0	./.	0/0	0/0	0/0	0/0	0/0	0/0	0/0	0/0	0/0	0/0	0/0	0/0	0/0	0/0	0/0	0/0	0/0	0/0	0/0	0/0	0/0	0/0
2	chr14	4246339	.	C	T	41	.	.	.	0/0	0/0	0/0	0/0	0/0	0/0	./.	0/0	0/0	0/0	0/0	0/0	0/0	0/0	0/0	./.	0/0	./.	0/0	0/0	0/0	0/0	0/0	0/0	0/0	0/0	0/0	./.	0/0	./.	0/0	0/0	0/0	0/0	0/0	0/0	0/0	0/0	0/0	0/0
2	chr14	4246341	.	C	A	141	.	.	.	0/0	0/0	0/0	0/0	0/0	0/0	./.	0/0	0/1	0/0	0/0	0/0	0/0	0/0	0/0	./.	0/0	./.	0/0	0/0	0/0	0/0	0/0	0/0	0/0	0/0	0/0	./.	0/0	./.	0/0	0/0	0/0	0/0	0/0	0/0	0/0	0/0	0/0	0/0
2	chr14	4246344	.	A	T	1595	.	.	.	0/0	0/0	0/0	0/0	1/1	0/1	0/0	0/1	0/1	1/1	./.	0/0	0/0	1/1	0/1	0/0	0/0	./.	1/1	0/0	1/1	0/0	0/0	./.	0/0	0/1	0/0	0/0	./.	0/0	./.	0/0	0/0	1/1	1/1	0/0	./.	0/0	0/0	0/0
2	chr14	4246346	.	C	T	256	.	.	.	0/0	0/0	0/0	0/0	0/0	0/1	0/0	0/0	0/0	0/0	0/0	0/0	0/0	0/0	0/0	0/0	0/0	./.	0/0	0/0	0/0	0/0	0/0	0/0	0/0	0/0	0/0	0/0	0/0	1/1	0/0	0/0	0/0	0/0	0/0	0/0	0/0	0/0	0/0	0/0
2	chr14	4246347	.	C	T	1825	.	.	.	0/0	0/0	0/0	0/0	0/0	0/0	0/0	0/0	0/0	0/0	0/0	0/0	0/1	0/0	0/0	0/0	0/0	./.	0/0	0/0	0/0	0/1	1/1	0/0	1/1	0/0	1/1	0/0	0/0	0/0	0/0	0/0	0/0	0/0	0/0	1/1	0/0	0/1	1/1	0/0
2	chr14	4246354	.	G	A	1323	.	.	.	0/0	0/0	0/0	0/0	0/0	0/1	./.	0/0	0/0	0/0	0/0	0/0	0/0	0/0	0/0	1/1	0/0	./.	0/0	0/0	0/0	0/0	0/0	0/0	0/0	0/0	0/0	1/1	0/0	1/1	0/0	0/0	0/0	0/0	0/0	0/0	0/0	0/0	0/0	0/0
2	chr14	4246359	.	C	T	1436	.	.	.	0/0	0/0	0/0	0/0	0/0	0/1	./.	0/0	0/0	0/0	0/0	0/0	0/0	0/0	0/0	1/1	0/1	./.	0/0	0/0	0/0	0/0	0/0	0/0	0/0	0/0	0/0	1/1	0/0	1/1	0/0	0/0	0/0	0/0	0/0	0/0	0/0	0/0	0/0	0/0
2	chr14	4246372	.	A	G	43168	.	.	.	0/0	0/1	0/0	0/0	1/1	0/1	0/0	1/1	0/1	1/1	1/1	0/1	0/1	1/1	1/1	0/0	0/0	./.	1/1	0/0	1/1	1/1	0/0	1/1	./.	1/1	0/0	0/0	1/1	0/0	1/1	0/0	0/0	1/1	1/1	./.	0/1	0/0	./.	0/0
2	chr14	4246375	.	G	A	2366	.	.	.	0/0	0/0	0/0	0/0	0/0	0/1	0/0	0/0	0/0	0/0	0/0	0/0	0/0	0/0	0/0	1/1	0/0	0/0	0/0	0/0	0/0	0/0	0/0	0/0	./.	0/0	0/0	1/1	0/0	1/1	0/0	0/0	0/0	0/0	0/0	0/0	0/0	0/0	0/0	0/0
2	chr14	4246381	.	G	A	3709	.	.	.	0/0	0/0	0/0	0/0	0/0	0/0	0/0	0/0	0/0	0/0	0/0	0/0	0/0	0/0	0/0	0/0	0/0	0/0	0/0	0/0	0/0	0/0	0/0	0/0	./.	0/0	0/0	0/0	0/0	0/0	0/0	0/0	0/0	0/0	0/0	0/0	0/0	0/0	0/0	0/1
2	chr14	4246385	.	G	A	714	.	.	.	0/0	0/0	0/0	0/0	0/0	0/0	0/1	0/0	0/0	0/0	0/0	0/0	0/1	0/0	0/0	0/0	0/0	1/1	0/0	0/0	0/0	0/0	1/1	0/0	./.	0/0	1/1	0/0	0/0	0/0	0/0	0/0	0/0	0/0	0/0	1/1	0/1	0/0	1/1	0/0
2	chr14	4246390	.	G	C	53260	.	.	.	0/0	1/1	0/0	0/0	1/1	1/1	1/1	1/1	0/1	1/1	1/1	0/1	1/1	1/1	1/1	1/1	0/1	1/1	1/1	0/0	1/1	1/1	1/1	1/1	./.	1/1	1/1	1/1	1/1	1/1	1/1	0/0	0/0	1/1	1/1	1/1	1/1	0/0	1/1	0/1
2	chr14	4246398	.	C	T	3424	.	.	.	0/0	0/0	0/0	0/0	0/0	0/0	0/0	0/0	0/0	0/0	0/0	0/0	0/0	0/0	0/0	1/1	0/1	0/0	0/0	0/0	0/0	0/0	0/0	0/0	./.	0/0	0/0	1/1	0/0	0/0	0/0	0/0	0/0	0/0	0/0	0/0	0/0	0/0	0/0	0/0
2	chr14	4246399	.	G	A	42763	.	.	.	0/0	0/1	0/0	0/0	1/1	0/1	0/1	1/1	0/1	1/1	1/1	0/1	1/1	1/1	1/1	0/0	0/1	1/1	1/1	0/0	1/1	1/1	1/1	1/1	./.	1/1	1/1	0/0	1/1	0/0	1/1	0/0	0/0	1/1	1/1	1/1	1/1	0/0	1/1	0/0
2	chr14	4246400	.	G	C	652	.	.	.	0/0	0/0	0/0	0/0	0/0	0/1	0/0	0/0	0/0	0/0	0/0	0/0	0/0	0/0	0/0	0/0	0/0	0/0	0/0	0/0	0/0	0/0	0/0	0/0	./.	0/0	0/0	0/0	0/0	1/1	0/0	0/0	0/0	0/0	0/0	0/0	0/0	0/0	0/0	0/0
2	chr14	4246404	.	G	A	51937	.	.	.	0/0	0/1	0/0	0/0	1/1	1/1	1/1	1/1	1/1	1/1	1/1	0/1	1/1	1/1	1/1	1/1	0/1	1/1	1/1	0/0	1/1	1/1	1/1	1/1	./.	1/1	1/1	1/1	1/1	1/1	1/1	0/0	0/0	1/1	1/1	1/1	1/1	0/0	1/1	0/1
2	chr14	4246408	.	G	A,T	931	.	.	.	0/0	0/0	0/0	0/0	0/0	0/0	0/1	0/0	0/0	0/0	0/0	0/0	0/2	0/0	0/0	0/0	0/0	2/2	0/0	0/0	0/0	0/0	2/2	0/0	./.	0/0	2/2	0/0	0/0	0/0	0/0	0/0	0/0	0/0	0/0	2/2	0/2	0/0	2/2	0/0
2	chr14	4246413	.	T	C	43487	.	.	.	0/0	0/1	0/0	0/0	1/1	1/1	1/1	1/1	1/1	1/1	1/1	0/1	1/1	1/1	1/1	0/0	0/1	./.	1/1	0/0	1/1	1/1	./.	1/1	./.	1/1	./.	0/0	1/1	1/1	1/1	0/0	0/0	1/1	1/1	./.	1/1	0/0	1/1	0/0
2	chr14	4246418	.	G	A	2369	.	.	.	0/0	0/0	0/0	0/0	0/0	0/0	0/0	0/0	0/0	0/0	0/1	0/0	0/0	0/0	0/0	0/0	0/0	0/0	0/0	0/0	0/0	0/0	0/0	0/0	./.	0/0	0/0	0/0	0/0	0/0	0/0	0/0	0/0	0/0	0/0	0/0	0/0	0/0	0/0	0/0
2	chr14	4246424	.	C	T	1063	.	.	.	0/0	0/0	0/0	0/0	0/0	0/0	0/0	0/0	0/0	0/0	0/0	0/0	0/1	0/0	0/0	0/0	0/0	1/1	0/0	0/0	0/0	0/0	1/1	0/0	./.	0/0	1/1	0/0	0/0	0/0	0/0	0/0	0/0	0/0	0/0	1/1	0/1	0/0	1/1	0/0
2	chr14	4246435	.	G	A	386	.	.	.	0/0	0/0	0/0	0/0	0/0	0/0	0/0	0/0	0/1	0/0	0/0	0/0	0/0	0/0	0/0	0/0	0/0	0/0	0/0	0/0	0/0	0/0	0/0	0/0	0/0	0/0	0/0	0/0	0/0	0/0	0/0	0/0	0/0	0/0	0/0	0/0	0/0	0/0	0/0	0/0
2	chr14	4246451	.	C	A	1080	.	.	.	0/0	0/0	0/0	0/0	0/0	0/0	0/0	0/0	0/0	0/0	0/0	0/0	0/0	0/0	0/0	0/0	0/0	0/0	0/0	0/0	0/0	0/0	0/0	0/0	0/0	0/0	0/0	0/0	0/0	./.	0/0	0/0	0/0	0/0	0/0	0/0	0/0	0/0	0/0	0/0
2	chr14	4246452	.	A	C	357	.	.	.	0/0	0/0	0/0	0/0	0/0	0/0	0/1	0/0	0/0	0/0	0/0	0/0	0/0	0/0	0/0	0/0	0/0	0/0	0/0	0/0	0/0	0/0	0/0	0/0	0/0	0/0	0/0	0/0	0/0	./.	0/0	0/0	0/0	0/0	0/0	0/0	0/0	0/0	0/0	0/0
2	chr14	4246461	.	A	G	67	.	.	.	0/0	0/0	0/0	0/0	0/0	0/0	0/0	0/0	0/0	0/0	0/0	0/0	0/0	0/0	0/0	0/0	0/0	0/0	0/0	0/0	0/0	0/0	0/0	0/0	0/0	0/0	0/0	0/0	0/0	./.	0/0	0/0	0/0	0/0	0/0	0/0	0/0	0/0	0/0	0/0
2	chr14	4246467	.	C	T	43	.	.	.	0/0	0/0	0/0	0/0	0/0	0/0	0/0	0/0	0/0	0/0	0/0	0/0	1/1	0/0	0/0	./.	0/0	./.	0/0	0/0	1/1	0/0	./.	0/0	./.	0/0	./.	./.	1/1	./.	0/0	0/0	0/0	0/0	0/0	./.	./.	0/0	./.	0/0
2	chr14	4246472	.	C	T	9921	.	.	.	0/0	0/0	0/0	0/0	0/0	0/0	0/1	0/0	0/0	0/0	0/0	0/0	1/1	0/0	0/0	1/1	0/0	1/1	0/0	0/0	1/1	0/1	1/1	0/0	1/1	0/0	1/1	1/1	1/1	./.	0/1	0/0	0/0	0/0	0/1	1/1	1/1	0/1	1/1	0/0
2	chr14	4246495	.	C	A	2322	.	.	.	0/0	0/0	0/0	0/0	0/0	0/0	0/0	0/0	0/0	0/0	0/0	0/0	0/0	0/0	0/0	0/0	0/0	0/0	0/0	0/0	0/0	0/0	0/0	0/0	0/0	0/0	0/0	0/0	0/0	0/0	0/0	0/0	0/0	0/0	0/0	0/0	0/0	0/0	0/0	0/1
2	chr14	4246513	.	G	A	601	.	.	.	0/0	0/0	0/0	0/0	0/0	0/0	0/0	0/0	0/0	0/0	0/0	0/1	0/0	0/0	0/0	0/0	0/0	0/0	0/0	0/0	0/0	0/0	0/0	0/0	0/0	0/0	0/0	0/0	0/0	0/0	0/0	0/0	0/0	0/0	0/0	0/0	0/0	0/0	0/0	0/0
2	chr14	4246525	.	C	T	1619	.	.	.	0/0	0/0	0/0	0/0	0/0	0/0	0/0	0/0	0/0	0/0	0/0	0/0	0/0	0/0	0/0	0/0	0/0	0/0	0/0	0/0	0/0	0/0	0/0	0/0	0/0	0/0	0/0	0/0	0/0	0/0	0/0	0/0	0/0	0/0	0/0	0/0	0/0	0/0	0/0	0/0
2	chr14	4246528	.	G	C	3144	.	.	.	0/0	0/0	0/0	0/0	0/0	0/0	0/0	0/0	0/0	0/0	0/0	0/1	0/0	0/0	0/0	0/0	0/0	0/0	0/0	0/0	0/0	0/0	0/0	0/0	0/0	0/0	0/0	0/0	0/0	0/0	0/0	0/0	0/0	0/0	0/0	0/0	0/0	0/0	0/0	0/0
2	chr14	4246531	.	C	T	568	.	.	.	0/0	0/0	0/0	0/0	0/0	0/0	0/0	0/0	0/0	0/0	0/0	0/0	0/0	0/0	0/0	0/0	0/0	0/0	0/0	0/0	0/0	0/0	0/0	0/0	0/0	0/0	0/0	0/0	0/0	0/0	0/0	0/0	0/0	0/0	0/0	0/0	0/0	0/0	0/0	0/0
2	chr14	4246537	.	C	T	3796	.	.	.	0/0	0/0	0/0	0/0	0/0	0/0	0/0	0/0	0/0	0/0	0/0	0/1	0/0	0/0	0/0	0/0	0/0	0/0	0/0	0/0	0/0	0/0	0/0	0/0	0/0	0/0	0/0	0/0	0/0	0/0	0/0	0/0	0/0	0/0	0/0	0/0	0/0	0/0	0/0	0/1
2	chr14	4246542	.	T	C	402	.	.	.	0/0	0/0	0/0	0/0	0/0	0/0	1/1	0/0	0/0	0/0	0/0	0/0	0/0	0/0	0/0	0/0	0/0	0/0	0/0	0/0	0/0	0/0	0/0	0/0	0/0	0/0	0/0	0/0	0/0	0/0	0/0	0/0	0/0	0/0	0/0	0/0	0/0	0/0	0/0	0/0
2	chr14	4246548	.	G	A	32586	.	.	.	0/1	1/1	1/1	0/0	1/1	0/1	0/0	1/1	0/1	1/1	0/0	0/0	0/0	1/1	1/1	0/0	0/0	0/0	1/1	0/0	0/0	0/1	0/0	1/1	0/0	1/1	0/0	0/0	0/0	0/0	0/1	0/0	0/1	1/1	0/1	0/0	0/0	0/1	0/0	0/0
2	chr14	4246573	.	T	C	46790	.	.	.	0/1	1/1	1/1	0/0	1/1	1/1	1/1	1/1	1/1	1/1	1/1	0/1	0/1	1/1	1/1	0/0	0/1	1/1	1/1	0/0	0/0	1/1	1/1	1/1	1/1	1/1	1/1	0/0	0/0	1/1	0/1	0/0	0/1	1/1	0/1	1/1	0/1	1/1	1/1	0/0
2	chr14	4246585	.	C	G	61	.	.	.	0/0	0/0	0/0	0/0	0/0	0/0	0/0	0/0	0/0	0/0	0/0	0/0	0/0	0/0	0/0	0/0	0/0	0/0	0/0	0/0	0/0	0/0	0/0	0/0	0/0	0/0	0/0	0/0	0/0	0/0	0/0	0/0	0/0	0/0	0/0	0/0	0/0	0/0	0/0	0/0
2	chr14	4246600	.	G	A	8442	.	.	.	0/0	0/0	0/0	0/0	0/0	0/0	0/0	0/0	0/0	0/0	0/0	0/0	0/0	0/0	0/0	1/1	0/1	0/0	0/0	0/0	0/0	0/0	0/0	0/0	0/0	0/0	0/0	1/1	0/0	0/0	0/0	0/0	0/0	0/0	0/0	0/0	0/0	0/0	0/0	0/0
2	chr14	4246617	.	T	C	46003	.	.	.	0/0	0/1	0/0	0/0	1/1	0/0	0/1	1/1	0/1	0/0	1/1	0/1	0/1	1/1	1/1	1/1	0/1	0/0	1/1	0/0	1/1	0/0	0/0	1/1	0/0	1/1	0/0	1/1	1/1	0/0	1/1	0/0	0/0	1/1	1/1	0/0	0/1	0/0	0/0	0/0
2	chr14	4246640	.	A	G	63	.	.	.	0/0	0/0	0/0	0/0	0/0	0/0	0/0	0/0	0/0	0/0	0/0	0/0	0/0	0/0	0/0	0/0	0/0	0/0	0/0	0/0	0/0	0/0	0/0	0/0	0/0	0/0	0/0	0/0	0/0	0/0	0/0	0/0	0/0	0/0	0/0	0/0	0/0	0/0	0/0	0/0
2	chr14	4246644	.	T	C	34080	.	.	.	0/0	0/1	0/0	0/0	1/1	0/0	0/0	1/1	0/1	0/0	1/1	0/0	0/1	1/1	1/1	0/0	0/1	0/0	1/1	0/0	1/1	0/0	0/0	1/1	0/0	1/1	0/0	0/0	1/1	0/0	1/1	0/0	0/0	1/1	1/1	0/0	0/1	0/0	0/0	0/0
2	chr14	4246648	.	A	T	614	.	.	.	0/0	0/0	0/0	0/0	0/0	0/0	0/0	0/0	0/1	0/0	0/0	0/1	0/0	0/0	0/0	0/0	0/0	0/0	0/0	0/0	0/0	0/0	0/0	0/0	0/0	0/0	0/0	0/0	0/0	0/0	0/0	0/0	0/0	0/0	0/0	0/0	0/0	0/0	0/0	0/0
2	chr14	4246654	.	C	A	7060	.	.	.	0/0	0/0	0/0	0/0	0/0	0/0	0/0	0/0	0/0	0/0	0/0	0/0	0/0	0/0	0/0	1/1	0/1	0/0	0/0	0/0	0/0	0/0	0/0	0/0	0/0	0/0	0/0	1/1	0/0	0/0	0/0	0/0	0/0	0/0	0/0	0/0	0/0	0/0	0/0	0/0
2	chr14	4246658	.	A	G	48776	.	.	.	0/1	1/1	1/1	0/0	1/1	1/1	1/1	1/1	1/1	1/1	1/1	0/0	1/1	1/1	1/1	1/1	0/1	1/1	1/1	0/0	1/1	1/1	1/1	1/1	1/1	1/1	1/1	1/1	1/1	./.	1/1	0/0	0/1	1/1	1/1	1/1	1/1	1/1	1/1	0/0
2	chr14	4246660	.	T	C	174	.	.	.	0/0	0/0	0/0	0/0	0/0	0/0	0/0	0/0	0/0	0/0	0/0	0/0	0/0	0/0	0/0	0/0	0/0	0/0	0/0	0/0	0/0	0/0	0/0	0/0	0/0	0/0	0/0	0/0	0/0	0/0	0/0	0/0	0/0	0/0	0/0	0/0	0/0	0/0	0/0	0/0
2	chr14	4246666	.	T	C	45428	.	.	.	0/1	1/1	1/1	0/0	1/1	1/1	./.	1/1	1/1	1/1	1/1	0/1	1/1	1/1	1/1	1/1	0/1	1/1	1/1	0/0	1/1	1/1	1/1	1/1	1/1	1/1	1/1	1/1	1/1	1/1	1/1	0/0	0/1	1/1	1/1	1/1	1/1	1/1	1/1	0/0
2	chr14	4246671	.	G	A,T	862	.	.	.	0/0	0/0	0/0	0/0	0/0	0/0	./.	0/0	0/0	0/0	0/1	0/0	0/0	0/0	0/0	0/0	0/0	0/0	0/0	0/0	0/0	0/0	0/0	0/0	0/0	0/0	0/0	0/0	0/0	0/0	0/0	0/0	0/0	0/0	0/0	0/0	0/0	0/0	0/0	0/0
2	chr14	4246672	.	T	A	1793	.	.	.	0/0	0/0	0/0	0/0	0/0	0/0	./.	0/0	0/0	0/0	0/0	0/0	0/0	0/0	0/0	0/0	0/0	0/0	0/0	0/0	0/0	0/0	0/0	0/0	0/0	0/0	0/0	0/0	0/0	0/0	0/0	0/0	0/0	0/0	0/0	0/0	0/0	0/0	0/0	0/0
2	chr14	4246676	.	G	A	1309	.	.	.	0/0	0/0	0/0	0/0	0/0	0/1	./.	0/0	0/0	0/0	0/1	0/1	0/0	0/0	0/0	0/0	0/0	0/0	0/0	0/0	0/0	0/0	0/0	0/0	0/0	0/0	0/0	0/0	0/0	1/1	0/0	0/0	0/0	0/0	0/0	0/0	0/0	0/0	0/0	0/0
2	chr14	4246686	.	C	T	22298	.	.	.	0/0	0/1	0/0	0/0	1/1	0/1	./.	1/1	0/1	1/1	0/0	0/1	0/1	1/1	1/1	0/0	0/1	0/0	1/1	0/0	1/1	1/1	0/0	1/1	0/0	1/1	0/0	0/0	1/1	1/1	1/1	0/0	0/0	1/1	1/1	0/0	1/1	0/0	0/0	0/0
2	chr14	4246691	.	C	T	99	.	.	.	0/0	0/0	0/0	0/0	0/0	0/0	./.	0/0	0/1	0/0	0/0	0/0	0/0	0/0	0/0	0/0	0/0	0/0	0/0	0/0	0/0	0/0	0/0	0/0	0/0	0/0	0/0	0/0	0/0	0/0	0/0	0/0	0/0	0/0	0/0	0/0	0/0	0/0	0/0	0/0
2	chr14	4246693	.	A	G	461	.	.	.	0/0	0/0	0/0	0/0	0/0	0/0	./.	0/0	0/0	1/1	0/0	0/0	0/0	0/0	0/0	0/0	0/0	0/0	0/0	0/0	0/0	./.	0/0	0/0	0/0	0/0	0/0	0/0	0/1	0/0	0/0	0/0	0/0	0/0	0/0	0/0	0/0	0/0	0/0	0/0
2	chr14	4246695	.	G	A	139	.	.	.	0/0	0/0	0/0	0/0	0/0	0/0	./.	0/0	0/0	0/0	0/1	0/0	0/0	0/0	0/0	0/0	0/0	0/0	0/0	0/0	0/0	0/0	0/0	0/0	0/0	0/0	0/0	0/0	0/0	0/0	0/0	0/0	0/0	0/0	0/0	0/0	0/0	0/0	0/0	0/0
2	chr14	4246704	.	C	T	1306	.	.	.	0/0	0/0	0/0	0/0	0/0	0/0	./.	0/0	0/0	0/0	0/0	0/0	0/1	0/0	0/0	0/0	0/0	1/1	0/0	0/0	0/0	0/0	1/1	0/0	1/1	0/0	1/1	0/0	0/0	0/0	0/0	0/0	0/0	0/0	0/0	1/1	0/0	0/0	0/1	0/0
2	chr14	4246710	.	A	G	27692	.	.	.	0/1	1/1	1/1	0/0	1/1	1/1	./.	1/1	1/1	1/1	1/1	0/1	1/1	1/1	1/1	1/1	0/1	./.	1/1	0/0	1/1	./.	./.	1/1	1/1	1/1	./.	1/1	1/1	1/1	1/1	0/0	0/1	1/1	1/1	./.	1/1	1/1	0/0	0/0
2	chr14	4246717	.	A	G	26502	.	.	.	0/1	1/1	1/1	0/0	1/1	1/1	./.	1/1	1/1	1/1	1/1	0/1	1/1	1/1	1/1	1/1	0/1	./.	1/1	0/0	1/1	1/1	./.	1/1	./.	1/1	./.	1/1	1/1	./.	1/1	0/0	0/1	1/1	1/1	./.	1/1	1/1	0/0	0/0
2	chr14	4246726	.	G	A	142	.	.	.	0/0	0/0	0/0	0/0	0/0	0/0	./.	0/0	0/0	0/0	0/1	0/0	0/0	0/0	0/0	0/0	0/0	./.	0/0	0/0	0/0	0/0	./.	0/0	./.	0/0	0/0	0/0	0/0	./.	0/0	0/0	0/0	0/0	0/0	0/0	0/0	0/0	0/0	0/0
2	chr14	4246728	.	A	C	180	.	.	.	0/0	0/0	0/0	0/0	0/0	0/1	./.	0/0	0/0	0/0	0/0	0/1	0/0	0/0	0/0	0/0	0/0	./.	0/0	0/0	0/0	0/0	0/0	0/0	0/0	0/0	0/0	0/0	0/0	./.	0/0	0/0	0/0	0/0	0/0	0/0	0/0	0/0	0/0	0/0
2	chr14	4246729	.	G	A	31	.	.	.	0/0	0/0	0/0	0/0	0/0	0/0	./.	0/0	0/0	0/0	0/0	0/0	0/0	0/0	0/0	0/0	0/0	./.	0/0	0/0	0/0	0/0	0/0	0/0	0/0	0/0	0/0	0/0	0/0	0/0	0/0	0/0	0/0	0/0	0/0	1/1	0/0	0/0	0/1	0/0
2	chr14	4246736	.	C	T	878	.	.	.	0/0	0/0	0/0	0/0	0/0	0/0	./.	0/0	0/0	0/1	0/1	0/0	0/0	0/0	0/0	0/0	0/0	0/0	0/0	0/0	0/0	0/0	0/0	0/0	0/0	0/0	0/0	0/0	0/0	0/0	0/0	0/0	0/0	0/0	0/0	0/0	0/0	0/0	0/0	0/0
2	chr14	4246737	.	A	G	41	.	.	.	0/0	0/0	0/0	0/0	0/0	0/0	./.	0/0	0/0	0/1	0/0	0/0	0/0	0/0	0/0	0/0	0/0	0/0	0/0	0/0	0/0	0/0	0/0	0/0	0/0	0/0	0/0	0/0	0/0	0/0	0/0	0/0	0/0	0/0	0/0	1/1	0/0	0/0	0/1	0/0
2	chr14	4246740	.	T	C	224	.	.	.	0/0	0/0	0/0	0/0	0/0	0/0	./.	0/0	0/0	0/0	0/0	0/0	0/0	0/0	0/0	0/0	0/0	0/0	0/0	0/0	0/0	0/0	0/0	0/0	0/0	0/0	0/0	0/0	0/0	0/0	0/0	0/0	0/0	0/0	0/0	./.	0/0	0/0	0/0	0/0
2	chr14	4246746	.	A	G	81	.	.	.	0/0	0/0	0/0	0/0	0/0	0/0	./.	0/0	0/0	0/0	0/0	0/0	0/0	0/0	0/0	0/0	0/0	0/0	0/0	0/0	0/0	0/0	0/0	0/0	0/0	0/0	0/0	0/0	0/0	0/0	0/0	0/0	0/0	0/0	0/0	0/0	0/0	0/0	0/0	0/0
2	chr14	4246748	.	G	A	252	.	.	.	0/0	0/0	0/0	0/0	0/0	0/0	./.	0/0	0/0	0/1	0/0	0/0	0/0	0/0	0/0	0/0	0/0	0/0	0/0	0/0	0/0	0/0	0/0	0/0	0/0	0/0	0/0	0/0	0/0	0/0	0/0	0/0	0/0	0/0	0/0	./.	0/0	0/0	0/0	0/0
2	chr14	4246758	.	A	T	398	.	.	.	0/0	0/0	0/0	0/0	0/0	0/0	./.	0/0	0/0	0/1	0/0	0/0	0/0	0/0	0/0	0/0	0/0	0/0	0/0	0/0	./.	0/0	0/0	0/0	0/0	0/0	0/0	0/0	0/0	0/0	0/0	0/0	0/0	0/0	0/0	0/0	0/0	0/0	0/0	0/0
2	chr14	4246762	.	T	A	222	.	.	.	0/0	0/0	0/0	0/0	0/0	0/0	./.	0/0	0/0	0/0	0/1	0/0	0/0	0/0	0/0	0/0	0/0	0/0	0/0	0/0	0/0	0/0	0/0	0/0	0/0	0/0	0/0	0/0	0/0	0/0	0/0	0/0	0/0	0/0	0/0	0/0	0/0	0/0	0/0	0/0
2	chr14	4246767	.	T	A	186	.	.	.	0/0	0/0	0/0	0/0	0/0	0/0	./.	0/0	0/0	0/0	0/0	0/0	0/0	0/0	0/0	0/0	0/0	0/0	0/0	0/0	./.	0/0	0/0	0/0	0/0	0/0	0/0	0/0	0/0	0/0	0/0	0/0	0/0	0/0	0/0	0/0	0/0	0/0	0/0	0/0
2	chr14	4246768	.	G	A	110	.	.	.	0/0	0/0	0/0	0/0	0/0	0/0	./.	0/0	0/0	0/0	0/0	0/0	0/0	0/0	0/0	0/0	0/0	0/0	0/0	0/0	0/0	0/0	0/0	0/0	0/0	0/0	0/0	0/0	0/0	0/0	0/0	0/0	0/0	0/0	0/0	0/0	0/0	0/0	0/0	0/0
2	chr14	4246769	.	A	G	23956	.	.	.	0/0	0/1	0/0	0/0	1/1	0/1	./.	1/1	0/1	0/0	0/1	0/1	0/1	1/1	1/1	1/1	0/1	0/0	1/1	0/0	1/1	0/1	0/0	1/1	0/0	1/1	0/0	1/1	1/1	1/1	1/1	0/0	0/0	1/1	1/1	0/0	0/1	0/0	0/0	0/1
2	chr14	4246772	.	G	A	206	.	.	.	0/0	0/0	0/0	0/0	0/0	0/0	./.	0/0	0/0	0/0	0/0	0/0	0/0	0/0	0/0	0/0	0/0	0/0	0/0	0/0	0/0	0/0	0/0	0/0	0/0	0/0	0/0	0/0	0/0	0/0	0/0	0/0	0/0	0/0	0/0	0/0	0/0	0/0	0/0	0/0
2	chr14	4246778	.	C	A,T	1280	.	.	.	0/2	0/0	2/2	0/0	0/0	0/2	./.	0/0	0/0	0/0	0/0	0/0	0/0	0/0	0/0	0/0	0/0	0/0	0/0	0/0	0/0	0/0	0/0	0/0	0/0	0/0	0/0	0/0	0/0	0/0	0/0	0/0	0/2	0/0	0/0	0/0	0/0	0/2	0/0	0/0
2	chr14	4246785	.	C	G	194	.	.	.	0/0	0/0	0/0	0/0	0/0	0/0	0/0	0/0	0/0	0/0	0/0	0/0	0/0	0/0	0/0	0/0	0/0	0/0	0/0	0/0	0/0	0/0	0/0	0/0	0/0	0/0	0/0	0/0	0/0	0/0	0/0	0/0	0/0	0/0	0/0	0/0	0/0	0/0	0/0	0/0
2	chr14	4246791	.	T	G	213	.	.	.	0/0	0/0	0/0	0/0	0/0	0/0	0/0	0/0	0/0	0/0	0/0	0/0	0/0	0/0	0/0	0/0	0/0	0/0	0/0	0/0	0/0	0/0	0/0	0/0	0/0	0/0	0/0	0/0	0/0	0/0	0/0	0/0	0/0	0/0	0/0	0/0	0/0	0/0	0/0	0/0
2	chr14	4246794	.	C	T	475	.	.	.	0/1	0/0	1/1	0/0	0/0	0/0	0/0	0/0	0/0	0/0	0/0	0/0	0/0	0/0	0/0	0/0	0/0	0/0	0/0	0/0	0/0	0/0	0/0	0/0	0/0	0/0	0/0	0/0	0/0	0/0	0/0	0/0	0/0	0/0	0/0	0/0	0/0	0/1	0/0	0/0
2	chr14	4246800	.	C	T	905	.	.	.	0/0	0/0	0/0	0/0	0/0	0/0	0/0	0/0	0/0	0/0	0/0	0/0	0/0	0/0	0/0	0/0	0/0	0/0	0/0	0/0	0/0	0/0	0/0	0/0	0/0	0/0	0/0	0/0	0/0	0/0	0/0	0/0	0/0	0/0	0/0	0/0	0/0	0/0	0/0	0/0
2	chr14	4246816	.	G	A,C	37268	.	.	.	0/2	0/1	2/2	0/0	1/1	1/2	2/2	1/1	1/1	1/1	1/1	0/1	1/2	1/1	1/1	1/1	0/1	2/2	1/1	0/0	1/1	1/2	2/2	1/1	2/2	1/1	2/2	1/1	1/1	1/1	1/1	0/0	0/2	1/1	1/1	1/2	1/2	2/2	1/2	0/1
2	chr14	4246821	.	T	C	5906	.	.	.	0/0	0/0	0/0	0/0	0/0	0/0	0/0	0/0	0/0	0/0	0/0	0/0	0/1	0/0	0/0	0/0	0/0	1/1	0/0	0/0	0/0	0/1	1/1	0/0	1/1	0/0	1/1	0/0	0/0	0/0	0/0	0/0	0/0	0/0	0/0	0/1	0/1	0/1	0/1	0/0
2	chr14	4246826	.	G	A,T	780	.	.	.	0/0	0/1	0/0	0/0	0/0	0/0	0/0	0/0	0/0	0/2	0/0	0/0	0/0	0/0	0/0	0/0	0/0	0/0	0/0	0/0	0/0	0/0	0/0	0/0	0/0	0/0	0/0	0/0	0/0	0/0	0/0	0/0	0/0	0/0	0/0	0/0	0/0	0/0	0/0	0/0
2	chr14	4246827	.	T	A	143	.	.	.	0/0	0/0	0/0	0/0	0/0	0/0	0/0	0/0	0/0	0/0	0/1	0/0	0/0	0/0	0/0	0/0	0/0	0/0	0/0	0/0	0/0	0/0	0/0	0/0	0/0	0/0	0/0	0/0	0/0	0/0	0/0	0/0	0/0	0/0	0/0	0/0	0/0	0/0	0/0	0/0
2	chr14	4246837	.	T	C	449	.	.	.	0/0	0/0	0/0	0/0	0/0	0/0	0/0	0/0	0/0	0/0	0/0	0/0	0/0	0/0	0/0	0/0	0/0	0/0	0/0	0/0	0/0	0/0	0/0	0/0	0/0	0/0	0/0	0/0	0/0	0/0	0/0	0/0	0/0	0/0	0/0	0/0	0/0	0/0	0/0	0/0
2	chr14	4246840	.	T	C	44	.	.	.	0/0	0/0	0/0	0/0	0/0	0/0	0/0	0/0	0/0	0/0	0/0	0/0	0/0	0/0	0/0	0/0	0/0	0/0	0/0	0/0	0/0	0/0	0/0	0/0	0/0	0/0	0/0	0/0	0/0	0/0	0/0	0/0	0/0	0/0	0/0	0/0	0/0	0/0	0/0	0/0
2	chr14	4246841	.	G	T	20270	.	.	.	0/0	0/1	0/0	0/0	1/1	0/0	0/1	1/1	0/1	0/0	0/0	0/0	0/1	1/1	1/1	0/0	0/0	0/0	1/1	0/0	1/1	0/1	0/0	1/1	0/0	1/1	0/0	0/0	1/1	0/0	1/1	0/0	0/0	1/1	1/1	0/0	0/1	0/0	0/0	0/0
2	chr14	4246856	.	C	T	3400	.	.	.	0/1	0/0	1/1	0/0	0/0	0/1	1/1	0/0	0/1	0/0	0/0	0/0	0/0	0/0	0/0	0/0	0/0	0/0	0/0	0/0	0/0	0/0	0/0	0/0	0/0	0/0	0/0	0/0	0/0	0/0	0/0	0/0	0/1	0/0	0/0	0/0	0/0	0/1	0/0	0/0
2	chr14	4246860	.	C	A	3452	.	.	.	0/0	0/0	0/0	0/0	0/0	0/0	0/0	0/0	0/0	0/0	0/0	0/0	0/1	0/0	0/0	0/0	0/0	0/0	0/0	0/0	1/1	0/0	0/0	0/0	0/0	0/0	0/0	0/0	1/1	0/0	0/1	0/0	0/0	0/0	0/1	0/0	0/1	0/0	0/0	0/0
2	chr14	4246869	.	C	T	4128	.	.	.	0/0	0/0	0/0	0/0	0/0	0/1	0/0	0/0	0/0	0/0	0/1	0/1	0/0	0/0	0/0	0/0	0/0	0/0	0/0	0/0	0/0	0/0	0/0	0/0	0/0	0/0	0/0	0/0	0/0	1/1	0/0	0/0	0/0	0/0	0/0	0/0	0/0	0/0	0/0	0/0
2	chr14	4246870	.	G	T	379	.	.	.	0/0	0/0	0/0	0/0	0/0	0/0	0/0	0/0	0/0	0/0	0/0	0/0	0/1	0/0	0/0	0/0	0/0	./.	0/0	0/0	0/0	0/0	1/1	0/0	./.	0/0	1/1	0/0	0/0	0/0	0/0	0/0	0/0	0/0	0/0	1/1	0/0	0/0	1/1	0/0
2	chr14	4246871	.	G	T	410	.	.	.	0/0	0/0	0/0	0/0	0/0	0/0	0/0	0/0	0/0	0/0	0/0	0/0	0/1	0/0	0/0	0/0	0/0	./.	0/0	0/0	0/0	0/0	1/1	0/0	./.	0/0	1/1	0/0	0/0	0/0	0/0	0/0	0/0	0/0	0/0	1/1	0/0	0/0	1/1	0/0
2	chr14	4246872	.	G	A	5167	.	.	.	0/0	0/0	0/0	0/0	0/0	0/1	0/0	0/0	0/0	1/1	0/1	0/1	0/1	0/0	0/0	0/0	0/0	./.	0/0	0/0	0/0	0/0	1/1	0/0	./.	0/0	1/1	0/0	0/0	1/1	0/0	0/0	0/0	0/0	0/0	1/1	0/0	0/0	1/1	0/0
2	chr14	4246875	.	C	G	390	.	.	.	0/0	0/0	0/0	0/0	0/0	0/0	0/1	0/0	0/0	0/0	0/0	0/0	0/0	0/0	0/0	0/0	0/0	0/0	0/0	0/0	0/0	0/0	0/0	0/0	0/0	0/0	0/0	0/0	0/0	0/0	0/0	0/0	0/0	0/0	0/0	0/0	0/0	0/0	0/0	0/0
2	chr14	4246877	.	G	A	90	.	.	.	0/0	0/0	0/0	0/0	0/0	0/0	0/0	0/0	0/1	0/0	0/0	0/0	0/0	0/0	0/0	0/0	0/0	0/0	0/0	0/0	0/0	0/0	0/0	0/0	0/0	0/0	0/0	0/0	0/0	0/0	0/0	0/0	0/0	0/0	0/0	0/0	0/0	0/0	0/0	0/0
2	chr14	4246885	.	G	A	62	.	.	.	0/0	0/0	0/0	0/0	0/0	0/0	0/0	0/0	0/1	0/0	0/0	0/0	0/0	0/0	0/0	0/0	0/0	0/0	0/0	0/0	0/0	0/0	0/0	0/0	0/0	0/0	0/0	0/0	0/0	0/0	0/0	0/0	0/0	0/0	0/0	0/0	0/0	0/0	0/0	0/0
2	chr14	4246898	.	C	A	53137	.	.	.	0/1	1/1	1/1	0/0	1/1	1/1	1/1	1/1	1/1	1/1	1/1	0/1	1/1	1/1	1/1	1/1	0/1	1/1	1/1	0/0	1/1	1/1	1/1	1/1	1/1	1/1	1/1	1/1	1/1	1/1	1/1	0/0	0/1	1/1	1/1	1/1	1/1	1/1	1/1	0/1
2	chr14	4246904	.	A	G	6182	.	.	.	0/1	0/0	1/1	0/0	0/0	0/1	0/0	0/0	0/1	0/0	0/0	0/0	0/1	0/0	0/0	0/0	0/0	./.	0/0	0/0	0/0	0/0	1/1	0/0	1/1	0/0	1/1	0/0	0/0	0/0	0/0	0/0	0/1	0/0	0/0	1/1	0/1	1/1	1/1	0/0
2	chr14	4246909	.	T	C	41120	.	.	.	0/0	1/1	./.	0/0	1/1	1/1	1/1	1/1	1/1	1/1	1/1	1/1	1/1	1/1	1/1	0/0	0/1	./.	1/1	0/0	1/1	1/1	1/1	1/1	1/1	1/1	1/1	0/0	1/1	1/1	1/1	0/0	0/0	1/1	1/1	1/1	1/1	1/1	1/1	0/1
2	chr14	4246911	.	G	A,T	7660	.	.	.	0/0	0/0	0/0	0/0	0/0	0/0	0/0	0/0	0/0	2/2	0/0	0/0	0/0	0/0	0/0	1/1	0/1	./.	0/0	0/0	0/0	0/0	0/0	0/0	0/0	0/0	0/0	1/1	0/0	0/0	0/0	0/0	0/0	0/0	0/0	0/0	0/0	0/0	0/0	0/0
2	chr14	4246915	.	C	A	1476	.	.	.	0/0	0/0	0/0	0/0	0/0	0/0	0/0	0/0	0/0	1/1	0/0	0/0	0/0	0/0	0/0	0/0	0/0	./.	0/0	0/0	0/0	0/0	0/0	0/0	0/0	0/0	0/0	0/0	0/0	0/0	0/0	0/0	0/0	0/0	0/0	0/0	0/0	0/0	0/0	0/0
2	chr14	4246931	.	G	A	1542	.	.	.	0/0	0/0	0/0	0/0	0/0	0/0	0/0	0/0	0/0	1/1	0/0	0/0	0/0	0/0	0/0	0/0	0/0	./.	0/0	0/0	0/0	0/0	0/0	0/0	0/0	0/0	0/0	0/0	0/0	0/0	0/0	0/0	0/0	0/0	0/0	0/0	0/0	0/0	0/0	0/0
2	chr14	4246943	.	G	A	67	.	.	.	0/0	0/0	0/0	0/0	0/0	0/0	0/0	0/0	0/1	0/0	0/0	0/0	0/0	0/0	0/0	0/0	0/0	0/0	0/0	0/0	0/0	0/0	0/0	0/0	0/0	0/0	0/0	0/0	0/0	0/0	0/0	0/0	0/0	0/0	0/0	0/0	0/0	0/0	0/0	0/0
2	chr14	4246952	.	C	T	1945	.	.	.	0/0	0/0	0/0	0/0	0/0	0/0	0/0	0/0	0/0	0/0	0/0	0/0	0/1	0/0	0/0	0/0	0/0	1/1	0/0	0/0	0/0	0/0	1/1	0/0	1/1	0/0	1/1	0/0	0/0	0/0	0/0	0/0	0/0	0/0	0/0	1/1	0/1	0/0	0/1	0/0
2	chr14	4246964	.	G	A	1831	.	.	.	0/0	0/0	0/0	0/0	0/0	0/0	0/0	0/0	0/0	0/0	0/0	0/0	0/1	0/0	0/0	0/0	0/0	1/1	0/0	0/0	0/0	0/0	1/1	0/0	1/1	0/0	1/1	0/0	0/0	0/0	0/0	0/0	0/0	0/0	0/0	./.	0/1	0/0	0/1	0/0
2	chr14	4246967	.	G	C	1911	.	.	.	0/0	0/0	0/0	0/0	0/0	0/0	0/0	0/0	0/0	0/0	0/0	0/0	0/1	0/0	0/0	0/0	0/0	1/1	0/0	0/0	0/0	0/0	1/1	0/0	1/1	0/0	1/1	0/0	0/0	0/0	0/0	0/0	0/0	0/0	0/0	./.	0/1	0/0	0/1	0/0
2	chr14	4246976	.	C	G	1466	.	.	.	0/0	0/0	0/0	0/0	0/0	0/0	0/0	0/0	0/0	1/1	0/0	0/1	0/0	0/0	0/0	0/0	0/0	0/0	0/0	0/0	0/0	0/0	0/0	0/0	0/0	0/0	0/0	0/0	0/0	./.	0/0	0/0	0/0	0/0	0/0	./.	0/0	0/0	0/0	0/0
2	chr14	4247003	.	C	T	631	.	.	.	0/0	0/0	0/0	0/0	0/0	0/1	0/0	0/0	0/0	0/0	0/0	0/0	0/0	0/0	0/0	0/0	0/0	0/0	0/0	0/0	0/0	0/0	0/0	0/0	0/0	0/0	0/0	0/0	0/0	0/1	0/0	0/0	0/0	0/0	0/0	0/0	0/0	0/0	0/0	0/0
2	chr14	4247006	.	T	A	1877	.	.	.	0/0	0/0	0/0	0/0	0/0	0/0	0/0	0/0	0/0	0/0	0/0	0/1	0/0	0/0	0/0	0/0	0/0	0/0	0/0	0/0	0/0	0/0	0/0	0/0	0/0	0/0	0/0	0/0	0/0	0/0	0/0	0/0	0/0	0/0	0/0	0/0	0/0	0/0	0/0	0/1
2	chr14	4247009	.	C	T	54	.	.	.	0/0	0/0	0/0	0/0	0/0	0/0	0/0	0/0	0/0	0/0	0/0	0/0	0/0	0/0	0/0	0/0	0/0	0/0	0/0	0/0	0/0	0/0	0/0	0/0	0/0	0/1	0/0	0/0	0/0	0/0	0/0	0/0	0/0	0/0	0/0	0/0	0/0	0/0	0/0	0/0
2	chr14	4247015	.	C	T	28499	.	.	.	0/0	0/1	0/0	0/0	1/1	0/0	0/0	1/1	0/1	0/0	0/0	0/0	0/1	0/1	0/1	0/0	0/1	0/0	0/1	0/0	1/1	0/1	0/0	1/1	0/0	0/1	0/0	0/0	1/1	0/0	1/1	0/0	0/0	1/1	1/1	0/0	0/1	0/0	0/0	0/0
2	chr14	4247016	.	G	A	42	.	.	.	0/0	0/0	0/0	0/0	0/0	0/0	0/0	0/0	0/0	0/0	0/0	0/1	0/0	0/0	0/0	0/0	0/0	0/0	0/0	0/0	0/0	0/0	0/0	0/0	0/0	0/0	0/0	0/0	0/0	0/0	0/0	0/0	0/0	0/0	0/0	0/0	0/0	0/0	0/0	0/0
2	chr14	4247022	.	G	A	2840	.	.	.	0/0	0/0	0/0	0/0	0/0	0/0	0/0	0/0	0/1	0/0	0/1	0/0	0/0	0/0	0/0	0/0	0/0	0/0	0/0	0/0	0/0	0/0	0/0	0/0	./.	0/0	0/0	0/0	0/0	0/0	0/0	0/0	0/0	0/0	0/0	0/0	0/0	0/0	0/0	0/0
2	chr14	4247023	.	A	G	2792	.	.	.	0/0	0/0	0/0	0/0	0/0	0/0	0/0	0/0	0/0	0/0	0/0	0/0	0/1	0/0	0/0	0/0	0/0	1/1	0/0	0/0	0/0	0/1	1/1	0/0	./.	0/0	1/1	0/0	0/0	0/0	0/0	0/0	0/0	0/0	0/0	1/1	0/1	0/1	0/1	0/0
2	chr14	4247028	.	C	T	3332	.	.	.	0/0	0/0	0/0	0/0	0/0	0/0	0/1	0/0	0/1	0/0	0/1	0/0	0/0	0/0	0/0	0/0	0/0	0/0	0/0	0/0	0/0	0/0	0/0	0/0	./.	0/0	0/0	0/0	0/0	0/0	0/0	0/0	0/0	0/0	0/0	0/0	0/0	0/0	0/0	0/0
2	chr14	4247032	.	C	T	27065	.	.	.	0/0	0/1	0/0	0/0	0/1	0/0	0/0	0/1	0/1	0/0	0/0	0/1	0/0	0/1	0/1	0/0	0/1	0/0	0/1	0/0	0/0	0/1	0/0	1/1	./.	0/1	0/0	0/0	0/0	0/0	0/1	0/0	0/0	1/1	0/1	0/0	0/0	0/0	0/0	0/1
2	chr14	4247033	.	G	A	1797	.	.	.	0/0	0/0	0/0	0/0	0/0	0/0	0/0	0/0	0/0	0/0	0/0	0/1	0/0	0/0	0/0	0/0	0/0	0/0	0/0	0/0	0/0	0/0	0/0	0/0	./.	0/0	0/0	0/0	0/0	0/0	0/0	0/0	0/0	0/0	0/0	0/0	0/0	0/0	0/0	0/1
2	chr14	4247039	.	C	A	3819	.	.	.	0/1	0/1	1/1	0/0	0/0	0/0	0/0	0/0	0/0	0/0	0/0	0/0	0/0	0/0	0/0	0/0	0/0	0/0	0/0	0/0	0/0	0/0	0/0	0/0	./.	0/0	0/0	0/0	0/0	0/0	0/0	0/0	0/1	0/0	0/0	0/0	0/0	0/1	0/0	0/0
2	chr14	4247042	.	C	T	2597	.	.	.	0/0	0/0	0/0	0/0	0/0	0/0	0/0	0/0	0/0	0/0	0/0	0/0	0/0	0/0	0/0	0/0	0/0	0/0	0/0	0/0	0/0	0/0	0/0	0/0	./.	0/0	0/0	0/0	0/0	0/0	0/0	0/0	0/0	0/0	0/0	./.	0/0	0/0	0/0	0/0
2	chr14	4247044	.	T	A	25184	.	.	.	0/0	0/1	0/0	0/0	0/1	0/0	0/1	0/1	0/1	0/0	0/0	0/0	0/0	0/1	0/1	0/0	0/1	0/0	0/1	0/0	0/0	0/1	0/0	1/1	./.	0/1	0/0	0/0	0/0	0/0	0/1	0/0	0/0	0/1	0/1	./.	0/0	0/0	0/0	0/0
2	chr14	4247048	.	G	A,T	26808	.	.	.	0/0	0/1	0/0	0/0	0/1	0/0	0/1	0/1	0/1	0/0	0/2	0/0	0/0	0/1	0/1	0/0	0/1	./.	0/1	0/0	0/0	0/1	./.	1/1	./.	0/1	./.	0/0	0/0	0/0	0/1	0/0	0/0	1/1	0/1	./.	0/0	0/0	./.	0/0
2	chr14	4247049	.	C	T	3388	.	.	.	0/0	0/0	0/0	0/0	0/1	0/0	0/0	0/1	0/1	0/0	0/0	0/0	0/0	0/1	0/1	0/0	0/0	./.	0/1	0/0	0/0	0/1	./.	0/0	./.	0/1	./.	0/0	0/0	0/0	0/0	0/0	0/0	0/1	0/0	./.	0/0	0/0	./.	0/0
2	chr14	4247050	.	C	T	612	.	.	.	0/0	0/0	0/0	0/0	0/0	0/1	0/0	0/0	0/1	0/0	0/0	0/0	0/0	0/0	0/0	0/0	0/0	./.	0/0	0/0	0/0	0/0	./.	0/0	./.	0/0	./.	0/0	0/0	0/0	0/0	0/0	0/0	0/0	0/0	./.	0/0	0/0	./.	0/0
2	chr14	4247051	.	T	C	3563	.	.	.	0/0	0/0	0/0	0/0	0/0	0/0	0/1	0/0	0/1	0/0	0/1	0/0	0/0	0/0	0/0	0/0	0/0	./.	0/0	0/0	0/0	0/0	./.	0/0	./.	0/0	./.	0/0	0/0	0/0	0/0	0/0	0/0	0/0	0/0	./.	0/0	0/0	./.	0/0
2	chr14	4247053	.	G	A	23913	.	.	.	0/0	0/1	0/0	0/0	0/1	0/0	0/0	0/1	0/1	0/0	0/0	0/0	0/0	0/1	0/1	0/0	0/1	./.	0/1	0/0	0/0	0/1	0/0	1/1	./.	0/1	./.	0/0	0/0	0/0	0/1	0/0	0/0	0/1	0/1	0/0	0/0	0/0	0/0	0/0
2	chr14	4247055	.	T	C	1778	.	.	.	0/0	0/0	0/0	0/0	0/0	0/0	0/0	0/0	0/0	0/0	0/0	0/0	0/1	0/0	0/0	0/0	0/0	./.	0/0	0/0	0/0	0/1	1/1	0/0	./.	0/0	./.	0/0	0/0	0/0	0/0	0/0	0/0	0/0	0/0	1/1	0/1	0/1	1/1	0/0
2	chr14	4247057	.	C	A	47	.	.	.	0/0	0/0	0/0	0/0	0/0	0/0	0/0	0/0	0/0	0/0	0/0	0/0	0/0	0/0	0/0	0/0	0/0	./.	0/0	0/0	0/0	0/0	0/0	0/0	./.	0/0	./.	0/0	0/0	0/0	0/0	0/0	0/0	0/0	0/0	0/0	0/0	0/0	0/0	0/0
2	chr14	4247058	.	C	A	1278	.	.	.	0/0	0/0	0/0	0/0	0/0	0/0	0/1	0/0	0/0	0/0	0/0	0/0	0/0	0/0	0/0	0/0	0/0	./.	0/0	0/0	0/0	0/0	0/0	0/0	./.	0/0	./.	0/0	0/0	0/0	0/0	0/0	0/0	0/0	0/0	0/0	0/0	0/0	0/0	0/0
2	chr14	4247060	.	C	A	76181	.	.	.	0/1	1/1	1/1	0/0	1/1	1/1	1/1	1/1	1/1	1/1	1/1	0/1	1/1	1/1	1/1	1/1	0/1	./.	1/1	0/0	1/1	1/1	1/1	1/1	./.	1/1	./.	1/1	1/1	1/1	1/1	0/0	0/1	1/1	1/1	1/1	1/1	1/1	1/1	0/1
2	chr14	4247062	.	G	A	4131	.	.	.	0/0	0/0	0/0	0/0	0/1	0/0	0/0	0/1	0/1	0/0	0/0	0/0	0/0	0/1	0/1	0/0	0/0	./.	0/1	0/0	0/0	0/1	0/0	0/0	./.	0/1	./.	0/0	0/0	0/0	0/0	0/0	0/0	0/1	0/1	0/0	0/0	0/0	0/0	0/0
2	chr14	4247064	.	C	T	10590	.	.	.	0/0	0/0	0/0	0/0	0/1	0/0	0/1	0/1	0/1	0/0	0/1	0/0	0/1	0/1	0/1	0/0	0/0	./.	0/1	0/0	0/0	0/1	1/1	0/0	./.	0/1	./.	0/0	0/0	0/0	0/0	0/0	0/0	0/1	0/1	1/1	0/1	0/1	1/1	0/0
2	chr14	4247067	.	A	G	3574	.	.	.	0/0	0/0	0/0	0/0	0/0	0/1	0/0	0/0	0/0	0/0	0/0	0/0	0/1	0/0	0/0	0/0	0/0	./.	0/0	0/0	0/0	0/1	1/1	0/0	./.	0/0	./.	0/0	0/0	0/1	0/0	0/0	0/0	0/0	0/0	1/1	0/1	0/1	1/1	0/0
2	chr14	4247075	.	T	A	12138	.	.	.	0/0	0/0	0/0	0/0	0/0	0/0	0/0	0/0	0/0	0/0	0/0	0/0	0/0	0/0	0/0	1/1	0/1	./.	0/0	0/0	0/0	0/0	0/0	0/0	./.	0/0	./.	1/1	0/0	0/1	0/0	0/0	0/0	0/0	0/0	0/0	0/0	0/0	0/0	0/0
2	chr14	4247079	.	C	G	704	.	.	.	0/0	0/0	0/0	0/0	0/0	0/1	0/0	0/0	0/0	0/0	0/0	0/0	0/0	0/0	0/0	0/0	0/0	./.	0/0	0/0	0/0	0/0	0/0	0/0	./.	0/0	./.	0/0	0/0	0/0	0/0	0/0	0/0	0/0	0/0	0/0	0/0	0/0	0/0	0/0
2	chr14	4247080	.	G	C	38060	.	.	.	0/0	1/1	0/0	0/0	1/1	0/0	0/0	1/1	0/1	0/0	0/1	0/0	0/0	1/1	1/1	0/0	0/1	./.	1/1	0/0	0/0	0/1	0/0	1/1	./.	1/1	./.	0/0	0/0	0/0	0/1	0/0	0/0	1/1	0/1	0/0	0/0	0/0	0/0	0/0
2	chr14	4247084	.	A	G	38250	.	.	.	0/0	1/1	0/0	0/0	1/1	0/0	0/0	1/1	0/1	0/0	0/1	0/0	0/0	1/1	1/1	0/0	0/1	./.	1/1	0/0	0/0	0/1	./.	1/1	./.	1/1	./.	0/0	0/0	0/0	0/1	0/0	0/0	1/1	0/1	./.	0/0	0/0	0/0	0/0
2	chr14	4247088	.	C	T	497	.	.	.	0/0	0/0	0/0	0/0	0/0	0/0	0/0	0/0	0/0	0/0	0/0	0/1	0/0	0/0	0/0	0/0	0/0	./.	0/0	0/0	0/0	0/0	0/0	0/0	./.	0/0	./.	0/0	0/0	0/0	0/0	0/0	0/0	0/0	0/0	0/0	0/0	0/0	0/0	0/0
2	chr14	4247094	.	C	A,T	371	.	.	.	0/0	0/0	0/0	0/0	0/0	0/0	0/0	0/0	0/0	0/0	0/0	0/0	0/0	0/0	0/0	0/0	0/0	./.	0/0	0/0	0/0	0/0	0/0	0/0	./.	0/0	./.	0/0	0/0	0/0	0/0	0/0	0/0	0/0	0/0	0/0	0/0	0/0	0/0	0/0
2	chr14	4247098	.	C	T	8440	.	.	.	0/0	0/0	0/0	0/0	0/1	0/0	0/0	0/1	0/1	0/0	0/0	0/0	0/0	0/1	0/1	0/0	0/1	./.	0/1	0/0	0/0	0/0	0/0	0/1	./.	0/1	./.	0/0	0/0	0/0	0/1	0/0	0/0	0/1	0/1	0/0	0/0	0/0	0/0	0/0
2	chr14	4247099	.	G	A	4238	.	.	.	0/0	0/0	0/0	0/0	0/0	0/0	0/0	0/0	0/0	0/0	0/0	0/0	0/0	0/0	0/0	0/0	0/0	./.	0/0	0/0	0/0	0/0	0/0	0/0	./.	0/0	./.	0/0	0/0	0/0	0/0	0/0	0/0	0/0	0/0	0/0	0/0	0/0	0/0	0/0
2	chr14	4247101	.	T	A	173	.	.	.	0/0	0/0	0/0	0/0	0/0	0/0	0/0	0/0	0/0	0/0	0/0	0/0	0/0	0/0	0/0	0/0	0/0	./.	0/0	0/0	0/0	0/0	0/0	0/0	./.	0/0	./.	0/0	0/0	0/0	0/0	0/0	0/0	0/0	0/0	0/0	0/0	0/0	0/0	0/0
2	chr14	4247102	.	T	A	4141	.	.	.	0/0	0/0	0/0	0/0	0/0	0/0	0/0	0/0	0/0	0/0	0/0	0/0	0/0	0/0	0/0	0/0	0/0	./.	0/0	0/0	0/0	0/0	0/0	0/0	./.	0/0	./.	0/0	0/0	0/0	0/0	0/0	0/0	0/0	0/0	0/0	0/0	0/0	0/0	0/0
2	chr14	4247109	.	T	G	4686	.	.	.	0/1	0/0	1/1	0/0	0/0	0/0	0/0	0/0	0/0	0/0	0/0	0/0	0/1	0/0	0/0	0/0	0/0	./.	0/0	0/0	0/0	0/1	1/1	0/0	./.	0/0	./.	0/0	0/0	0/0	0/0	0/0	0/1	0/0	0/0	1/1	0/1	1/1	1/1	0/0
2	chr14	4247110	.	A	G	7770	.	.	.	0/0	0/1	0/0	0/0	0/1	0/0	0/0	0/1	0/1	0/0	0/0	0/1	0/0	0/1	0/1	0/0	0/0	./.	0/1	0/0	0/0	0/1	0/0	0/1	./.	0/1	./.	0/0	0/0	0/0	0/0	0/0	0/0	0/1	0/1	0/0	0/0	0/0	0/0	0/1
2	chr14	4247111	.	T	C	8042	.	.	.	0/0	0/1	0/0	0/0	0/1	0/0	0/0	0/1	0/1	0/0	0/0	0/1	0/0	0/1	0/1	0/0	0/0	./.	0/1	0/0	0/0	0/1	0/0	0/1	./.	0/1	./.	0/0	0/0	0/0	0/0	0/0	0/0	0/1	0/1	0/0	0/0	0/0	0/0	0/0
2	chr14	4247113	.	A	G	1534	.	.	.	0/0	0/0	0/0	0/0	0/0	0/0	1/1	0/0	0/0	0/0	0/0	0/0	0/0	0/0	0/0	0/0	0/0	./.	0/0	0/0	0/0	0/0	0/0	0/0	./.	0/0	./.	0/0	0/0	0/0	0/0	0/0	0/0	0/0	0/0	0/0	0/0	0/0	0/0	0/0
2	chr14	4247116	.	T	C	29750	.	.	.	0/0	1/1	0/0	0/0	1/1	0/0	0/0	1/1	0/1	0/0	0/0	0/1	0/0	1/1	1/1	0/0	0/1	./.	1/1	0/0	0/0	0/1	0/0	1/1	./.	1/1	./.	0/0	0/0	0/0	0/1	0/0	0/0	1/1	0/1	0/0	0/0	0/0	0/0	0/1
2	chr14	4247119	.	T	A	35381	.	.	.	0/1	1/1	1/1	0/0	1/1	0/0	0/0	1/1	0/1	0/0	0/0	0/1	0/1	1/1	1/1	0/0	0/1	./.	1/1	0/0	0/0	1/1	1/1	1/1	./.	1/1	./.	0/0	0/0	0/0	0/1	0/0	0/1	1/1	0/1	1/1	0/1	1/1	1/1	0/1
2	chr14	4247124	.	C	T	1128	.	.	.	0/0	0/0	0/0	0/0	0/0	0/0	0/0	0/0	0/0	0/0	0/0	0/1	0/0	0/0	0/0	0/0	0/0	./.	0/0	0/0	0/0	0/0	0/0	0/0	./.	0/0	./.	0/0	0/0	0/0	0/0	0/0	0/0	0/0	0/0	0/0	0/0	0/0	0/0	0/1
2	chr14	4247131	.	A	C	52	.	.	.	0/0	0/0	0/0	0/0	0/0	0/0	0/0	0/0	0/0	0/0	0/0	0/0	0/0	0/0	0/0	0/0	0/0	./.	0/0	0/0	0/0	0/0	0/0	0/0	./.	0/0	./.	0/0	0/0	0/0	0/0	0/0	0/0	0/0	0/0	0/0	0/0	0/0	0/0	0/0
2	chr14	4247145	.	A	G	14079	.	.	.	0/0	./.	0/0	0/0	0/0	0/0	0/0	0/0	0/0	0/0	0/0	0/0	0/0	0/0	0/0	1/1	0/1	./.	0/0	0/0	0/0	0/0	./.	0/0	./.	0/0	./.	1/1	0/0	0/0	0/0	0/0	0/0	0/0	0/1	./.	0/0	0/0	./.	0/0
2	chr14	4247152	.	C	T	7020	.	.	.	0/0	./.	./.	0/0	1/1	0/0	0/0	0/1	0/1	0/0	0/0	0/0	0/0	1/1	1/1	0/0	0/0	./.	1/1	0/0	0/0	1/1	./.	1/1	./.	1/1	./.	0/0	0/0	./.	0/1	0/0	0/0	1/1	0/1	./.	0/0	./.	./.	0/0
2	chr14	4247153	.	G	A	6223	.	.	.	0/0	./.	./.	0/0	1/1	0/0	0/0	0/1	0/1	0/0	0/0	0/0	0/0	1/1	1/1	0/0	0/0	./.	1/1	0/0	0/0	1/1	./.	1/1	./.	1/1	./.	0/0	0/0	./.	0/1	0/0	0/0	1/1	0/0	./.	0/0	./.	./.	0/0
2	chr14	4247154	.	C	T	6262	.	.	.	0/0	./.	./.	0/0	1/1	0/0	0/0	0/1	0/1	0/0	0/0	0/0	0/0	1/1	1/1	0/0	0/0	./.	1/1	0/0	0/0	1/1	./.	1/1	./.	1/1	./.	0/0	0/0	0/0	0/1	0/0	0/0	1/1	0/1	./.	0/0	./.	./.	0/0
2	chr14	4247158	.	C	T	44	.	.	.	0/0	./.	0/0	0/0	0/0	0/0	0/0	0/0	0/0	0/0	0/0	0/0	0/0	0/0	0/0	0/0	0/0	./.	0/0	0/0	0/0	0/0	./.	0/0	./.	0/0	./.	0/0	0/0	0/0	0/0	0/0	0/0	0/0	0/0	./.	0/0	0/0	./.	0/0
2	chr14	4247163	.	A	C	3218	.	.	.	0/0	./.	0/0	0/0	0/0	0/0	0/0	0/0	0/0	0/0	0/0	0/0	0/0	0/0	0/0	0/0	0/0	./.	0/0	0/0	0/0	0/0	./.	0/0	./.	0/0	./.	0/0	0/0	0/0	0/0	0/0	0/0	0/0	0/0	./.	0/0	0/0	./.	0/0
2	chr14	4247169	.	C	G,T	9708	.	.	.	0/2	./.	2/2	0/0	1/1	0/0	0/0	1/1	0/2	0/0	0/0	0/0	0/0	1/1	1/1	0/0	0/0	./.	1/1	0/0	0/0	1/1	./.	1/1	./.	1/1	./.	0/0	0/0	0/0	0/1	0/0	0/2	1/1	0/1	./.	0/0	2/2	./.	0/0
2	chr14	4247171	.	G	T	631	.	.	.	0/0	./.	0/0	0/0	0/0	0/0	0/1	0/0	0/0	0/0	0/0	0/0	0/0	0/0	0/0	0/0	0/0	./.	0/0	0/0	0/0	0/0	./.	0/0	./.	0/0	./.	0/0	0/0	0/0	0/0	0/0	0/0	0/0	0/0	./.	0/0	0/0	./.	0/0
2	chr14	4247178	.	T	C	38	.	.	.	0/0	0/0	0/0	0/0	0/0	0/0	0/0	0/0	0/0	0/0	0/0	0/0	0/1	0/0	0/0	0/0	0/0	./.	0/0	0/0	0/0	0/0	./.	0/0	./.	0/0	./.	0/0	0/0	0/0	0/0	0/0	0/0	0/0	0/0	./.	0/0	0/0	./.	0/0
2	chr14	4247187	.	C	G	3361	.	.	.	0/0	0/0	0/0	0/0	0/0	0/0	0/0	0/0	0/0	0/0	0/0	0/0	0/0	0/0	0/0	0/0	0/0	./.	0/0	0/0	0/0	0/0	./.	0/0	./.	./.	./.	0/0	0/0	./.	0/0	0/0	0/0	0/0	0/0	./.	0/0	0/0	./.	0/0
2	chr14	4247200	.	A	C	3464	.	.	.	0/1	1/1	./.	0/0	1/1	0/0	0/0	0/1	0/0	0/0	0/0	0/0	0/0	1/1	1/1	0/0	0/0	./.	1/1	0/0	0/0	1/1	./.	1/1	./.	1/1	./.	0/0	0/0	0/0	0/0	0/0	0/0	1/1	0/0	./.	0/0	./.	./.	0/0
2	chr14	4247213	.	C	A	4478	.	.	.	0/0	1/1	./.	0/0	1/1	0/0	0/0	0/1	0/0	0/0	0/0	0/0	0/0	1/1	1/1	0/0	0/0	./.	1/1	0/0	0/0	1/1	./.	1/1	./.	./.	0/0	0/0	0/0	0/0	0/0	0/0	0/0	1/1	0/1	./.	0/0	./.	./.	0/0
2	chr14	4247214	.	G	A	381	.	.	.	0/0	0/0	./.	0/0	0/0	0/0	0/0	0/0	0/0	0/0	0/0	0/0	0/0	0/0	0/0	0/0	0/0	./.	0/0	0/0	0/0	0/0	./.	0/0	./.	0/0	0/0	0/0	0/0	0/0	0/0	0/0	0/0	0/0	0/0	./.	0/0	./.	./.	0/0
2	chr14	4247215	.	T	C	195	.	.	.	0/0	0/0	0/0	0/0	0/0	0/0	0/0	0/0	0/0	0/0	0/0	0/0	0/1	0/0	0/0	0/0	0/0	./.	0/0	0/0	0/0	0/0	./.	0/0	./.	0/0	1/1	0/0	0/0	0/0	0/0	0/0	0/0	0/0	0/0	./.	0/0	./.	./.	0/0
2	chr14	4247221	.	C	T	7351	.	.	.	0/1	1/1	1/1	0/0	1/1	0/0	0/0	0/1	0/1	0/0	0/1	0/0	0/1	1/1	1/1	0/0	0/0	./.	1/1	0/0	0/0	1/1	./.	1/1	./.	1/1	1/1	0/0	0/0	0/0	0/0	0/0	0/0	1/1	0/1	./.	0/0	./.	./.	0/0
2	chr14	4247224	.	T	A	9750	.	.	.	0/0	0/0	0/0	0/0	0/0	0/0	0/0	0/0	0/0	0/0	0/0	0/0	0/0	0/0	0/0	1/1	0/1	./.	0/0	0/0	0/0	0/0	./.	0/0	./.	0/0	0/0	1/1	0/0	0/0	0/0	0/0	0/0	0/0	0/0	./.	0/0	./.	./.	0/0
2	chr14	4247228	.	C	T	6820	.	.	.	0/0	0/0	0/0	0/0	0/0	0/0	0/0	0/0	0/0	0/0	0/0	0/0	0/1	0/0	0/0	0/0	0/0	./.	0/0	0/0	1/1	0/0	./.	0/0	./.	0/0	0/0	0/0	1/1	0/0	1/1	0/0	0/0	0/0	0/1	./.	1/1	./.	./.	0/0
2	chr14	4247229	.	C	T	814	.	.	.	0/0	0/0	0/0	0/0	0/0	0/1	0/0	0/0	0/0	0/0	0/0	0/0	0/0	0/0	0/0	0/0	0/0	./.	0/0	0/0	0/0	0/0	./.	0/0	./.	0/0	0/0	0/0	0/0	0/0	0/0	0/0	0/0	0/0	0/0	./.	0/0	./.	./.	0/0
2	chr14	4247234	.	G	C	366	.	.	.	0/0	0/0	0/0	0/0	0/0	0/0	0/0	0/0	0/0	0/0	0/0	0/0	0/0	0/0	0/0	0/0	0/0	./.	0/0	0/0	0/0	0/0	./.	0/0	./.	0/0	0/0	0/0	0/0	0/0	0/0	0/0	0/0	0/0	0/0	./.	0/0	./.	./.	0/0
2	chr14	4247248	.	T	A	7258	.	.	.	0/0	1/1	0/0	0/0	1/1	0/0	0/0	0/1	0/1	0/0	0/0	0/0	0/0	1/1	1/1	0/0	0/0	./.	1/1	0/0	0/0	1/1	./.	1/1	./.	1/1	0/0	0/0	0/0	0/0	0/0	0/0	0/0	1/1	0/0	./.	0/0	./.	./.	0/0
2	chr14	4247257	.	A	T	717	.	.	.	0/1	0/0	1/1	0/0	0/0	0/0	0/0	0/0	0/0	0/0	0/1	0/0	0/0	0/0	0/0	0/0	0/0	./.	0/0	0/0	0/0	0/0	./.	0/0	./.	0/0	0/0	0/0	0/0	0/0	0/0	0/0	0/1	0/0	0/0	./.	0/0	./.	./.	0/0
2	chr14	4247276	.	G	A	38230	.	.	.	0/1	./.	1/1	0/0	1/1	1/1	1/1	0/1	1/1	1/1	1/1	0/0	1/1	1/1	1/1	1/1	0/1	./.	1/1	0/0	1/1	1/1	./.	1/1	./.	1/1	1/1	1/1	1/1	1/1	1/1	0/0	0/1	1/1	1/1	./.	1/1	./.	./.	0/1
2	chr14	4247283	.	C	T	293	.	.	.	0/0	./.	0/0	0/0	0/0	0/0	0/0	0/0	0/0	0/0	0/0	0/0	0/1	0/0	0/0	0/0	0/0	./.	0/0	0/0	0/0	0/0	./.	0/0	./.	0/0	1/1	0/0	0/0	0/0	0/0	0/0	0/0	0/0	0/0	./.	0/0	./.	./.	0/0
2	chr14	4247292	.	G	A,T	1375	.	.	.	0/0	./.	0/0	0/0	0/0	0/0	0/0	0/0	0/0	0/0	0/0	0/0	0/0	0/0	0/0	0/0	0/0	./.	0/0	0/0	0/0	./.	./.	0/0	./.	0/0	0/0	0/0	0/0	0/0	0/0	0/0	0/0	0/0	0/0	./.	0/0	./.	./.	0/1
2	chr14	4247294	.	C	T	524	.	.	.	0/1	./.	1/1	0/0	0/0	0/0	0/0	0/0	0/1	0/0	0/0	0/0	0/0	0/0	0/0	0/0	0/0	./.	0/0	0/0	0/0	./.	./.	0/0	./.	0/0	0/0	0/0	0/0	0/0	0/0	0/0	0/0	0/0	0/0	./.	0/0	./.	./.	0/0
2	chr14	4247298	.	T	A	467	.	.	.	0/0	./.	0/0	0/0	0/0	0/0	0/0	0/0	0/0	0/0	0/1	0/0	0/1	0/0	0/0	0/0	0/0	./.	0/0	0/0	0/0	./.	./.	0/0	./.	0/0	1/1	0/0	0/0	0/0	0/0	0/0	0/0	0/0	0/0	./.	0/0	./.	./.	0/0
2	chr14	4247304	.	T	A	585	.	.	.	0/0	./.	0/0	0/0	0/0	0/0	0/0	0/0	0/0	0/0	0/1	0/0	0/0	0/0	0/0	0/0	0/0	./.	0/0	0/0	0/0	./.	./.	0/0	./.	0/0	0/0	0/0	0/0	0/0	0/0	0/0	0/0	0/0	0/0	./.	0/0	./.	./.	0/0
2	chr14	4247312	.	G	C	160	.	.	.	0/0	./.	0/0	0/0	0/0	0/0	0/0	0/0	0/0	0/0	0/1	0/0	0/0	0/0	0/0	0/0	0/0	./.	0/0	0/0	0/0	./.	./.	0/0	./.	0/0	0/0	0/0	0/0	0/0	0/0	0/0	0/0	0/0	0/0	./.	0/0	./.	./.	0/0
2	chr14	4247315	.	T	C	5095	.	.	.	0/0	./.	0/0	0/0	1/1	0/0	0/0	1/1	0/1	0/0	0/0	0/0	0/0	1/1	1/1	0/0	0/0	./.	1/1	0/0	0/0	./.	./.	1/1	./.	1/1	0/0	0/0	0/0	0/0	0/0	0/0	0/0	1/1	0/0	./.	0/0	./.	./.	0/0
2	chr14	4247330	.	A	C	142	.	.	.	0/0	./.	./.	0/0	0/0	0/0	0/1	0/0	0/0	0/0	0/0	0/0	0/0	0/0	0/0	0/0	0/0	./.	0/0	0/0	0/0	./.	./.	0/0	./.	0/0	0/0	0/0	0/0	0/0	0/0	0/0	0/0	0/0	0/0	./.	0/0	./.	./.	0/0
2	chr14	4247729	.	T	A	11357	.	.	.	0/1	1/1	0/1	0/0	1/1	0/1	./.	1/1	0/1	./.	1/1	0/1	0/1	1/1	1/1	1/1	0/0	1/1	1/1	0/0	0/0	1/1	1/1	./.	1/1	1/1	1/1	1/1	0/0	1/1	1/1	0/0	0/1	./.	0/0	1/1	0/0	1/1	1/1	0/1
2	chr14	4247741	.	A	C	14500	.	.	.	0/1	1/1	0/1	0/0	1/1	1/1	1/1	1/1	1/1	1/1	1/1	0/1	1/1	1/1	1/1	1/1	0/0	1/1	1/1	0/0	1/1	1/1	1/1	./.	1/1	1/1	1/1	1/1	1/1	1/1	1/1	0/0	1/1	./.	./.	1/1	1/1	1/1	1/1	0/1
2	chr14	4247750	.	T	A	143	.	.	.	0/0	0/0	0/0	0/0	0/0	0/1	./.	0/0	0/0	0/0	0/0	0/0	0/0	0/0	0/0	0/0	0/0	0/0	0/0	0/0	0/0	0/0	0/0	./.	0/0	0/0	0/0	0/0	0/0	0/0	0/0	0/0	0/0	0/0	0/0	0/0	0/0	0/0	0/0	0/0
2	chr14	4247759	.	G	A	541	.	.	.	0/0	0/0	0/0	0/0	0/0	0/0	./.	0/0	0/0	0/0	0/0	0/0	0/0	0/0	0/0	0/0	0/0	0/0	0/0	0/0	0/0	0/0	0/0	./.	0/0	0/0	0/0	0/0	0/0	0/0	0/0	0/0	0/0	0/0	0/0	0/0	0/0	0/0	0/0	0/0
2	chr14	4247773	.	T	C	88	.	.	.	0/0	0/0	0/0	0/0	0/0	0/1	./.	0/0	0/0	0/0	0/0	0/0	0/0	0/0	0/0	0/0	0/0	0/0	0/0	0/0	0/0	0/0	0/0	./.	0/0	./.	0/0	0/0	0/0	0/0	0/0	0/0	0/0	0/0	0/0	0/0	0/0	0/0	0/0	0/0
2	chr14	4247779	.	A	T	88	.	.	.	0/0	0/0	0/0	0/0	0/0	0/0	./.	0/0	0/0	1/1	0/0	0/0	0/0	0/0	0/0	0/0	0/0	0/0	0/0	0/0	0/0	0/0	0/0	./.	0/0	0/0	0/0	0/0	0/0	0/0	0/0	0/0	0/0	0/0	0/0	0/0	0/0	0/0	0/0	0/0
2	chr14	4247781	.	T	C	57	.	.	.	0/0	0/0	0/0	0/0	0/0	0/0	./.	0/0	0/0	0/0	0/0	0/0	0/0	0/0	0/0	0/0	0/0	0/0	0/0	0/0	0/0	0/0	0/0	./.	0/0	0/0	0/0	0/0	0/0	0/0	0/0	0/0	0/0	0/0	0/0	0/0	0/0	0/0	0/0	0/0
2	chr14	4248335	.	G	A	2114	.	.	.	0/0	./.	0/0	0/0	./.	0/0	0/0	0/0	0/0	0/0	0/0	0/0	0/1	0/0	0/0	./.	0/0	1/1	./.	0/0	0/0	0/1	1/1	0/0	1/1	0/0	1/1	./.	0/0	0/0	0/0	0/0	0/0	./.	0/0	1/1	0/0	1/1	1/1	0/0
2	chr14	4248344	.	C	G	1168	.	.	.	0/0	./.	0/0	0/0	0/0	0/0	0/0	0/0	0/0	0/0	0/0	0/0	0/1	0/0	0/0	./.	0/0	1/1	./.	0/0	0/0	0/1	1/1	0/0	1/1	0/0	1/1	./.	0/0	0/0	0/0	0/0	0/0	./.	0/0	1/1	0/0	0/0	1/1	0/0
2	chr14	4248350	.	A	T	34	.	.	.	0/0	./.	0/0	0/0	0/0	0/0	0/0	0/0	0/1	0/0	0/0	0/0	0/0	0/0	0/0	./.	0/0	0/0	0/0	0/0	0/0	0/0	0/0	0/0	0/0	0/0	0/0	./.	0/0	0/0	0/0	0/0	0/0	./.	0/0	0/0	0/0	0/0	0/0	0/0
2	chr14	4248354	.	C	G	600	.	.	.	0/0	./.	0/0	0/0	0/0	0/0	0/0	0/0	0/0	0/0	0/0	0/0	0/0	0/0	0/0	./.	0/0	0/0	0/0	0/0	0/0	0/0	0/0	0/0	0/0	0/0	0/0	./.	0/0	0/0	0/0	0/0	0/0	./.	0/0	0/0	0/0	1/1	0/0	0/0
2	chr14	4248355	.	G	A	1641	.	.	.	0/0	./.	0/0	0/0	0/0	0/0	0/0	0/0	0/0	0/0	0/0	0/0	0/1	0/0	0/0	./.	0/0	1/1	0/0	0/0	0/0	0/1	1/1	0/0	1/1	0/0	1/1	./.	0/0	0/0	0/0	0/0	0/0	./.	0/0	1/1	0/0	0/0	1/1	0/0
2	chr14	4248358	.	A	T	15439	.	.	.	0/1	./.	1/1	0/0	1/1	1/1	1/1	1/1	1/1	1/1	0/1	0/1	1/1	1/1	1/1	./.	0/1	1/1	1/1	0/0	1/1	1/1	1/1	0/1	1/1	1/1	1/1	./.	1/1	1/1	1/1	0/0	0/1	./.	1/1	1/1	1/1	1/1	1/1	0/0
2	chr14	4248377	.	C	T	8531	.	.	.	0/1	./.	1/1	0/0	1/1	0/0	0/0	1/1	0/1	0/0	0/0	0/0	0/0	1/1	1/1	./.	0/1	0/0	1/1	0/0	0/0	0/1	0/0	1/1	0/0	1/1	0/0	./.	0/0	0/0	0/1	0/0	0/1	./.	0/1	0/0	0/0	0/0	0/0	0/0
2	chr14	4248378	.	G	A	1997	.	.	.	0/0	./.	0/0	0/0	0/0	0/0	0/1	0/0	0/0	0/0	0/0	0/0	0/1	0/0	0/0	./.	0/0	1/1	0/0	0/0	0/0	1/1	1/1	0/0	1/1	0/0	1/1	./.	0/0	0/0	0/0	0/0	0/0	./.	0/0	1/1	0/1	0/0	1/1	0/0
2	chr14	4248380	.	C	A,G,T	3014	.	.	.	0/1	./.	1/1	0/0	0/0	0/3	0/0	0/0	0/0	0/0	0/3	0/3	0/0	0/0	0/0	0/0	0/0	0/0	0/0	0/0	0/0	0/0	0/0	0/0	0/0	0/0	0/0	./.	0/0	3/3	0/0	0/0	0/1	0/0	0/0	0/0	0/0	2/2	0/0	0/0
2	chr14	4248382	.	T	A	2985	.	.	.	0/0	./.	0/0	0/0	0/0	0/1	0/1	0/0	0/1	0/0	1/1	0/1	0/0	0/0	0/0	0/0	0/0	0/0	0/0	0/0	0/0	0/0	0/0	0/0	0/0	0/0	0/0	./.	0/0	1/1	0/0	0/0	0/0	0/0	0/0	0/0	0/0	0/0	0/0	0/0
2	chr14	4248384	.	T	A	1706	.	.	.	0/0	./.	0/0	0/0	0/0	0/0	0/0	0/0	0/0	0/0	0/0	0/0	0/0	0/0	0/0	0/0	0/0	0/0	0/0	0/0	0/0	0/0	0/0	0/0	0/0	0/0	0/0	./.	0/0	0/0	0/0	0/0	0/0	0/0	0/0	0/0	0/0	0/0	0/0	0/0
2	chr14	4248386	.	A	C,T	19205	.	.	.	0/1	./.	1/1	0/0	1/1	1/2	2/2	1/1	1/2	1/1	2/2	0/2	1/2	1/1	1/1	2/2	0/1	./.	1/1	0/0	1/1	1/1	./.	0/1	./.	1/1	./.	./.	1/1	2/2	1/1	0/0	0/1	1/1	1/1	./.	1/1	0/0	./.	0/0
2	chr14	4248389	.	A	T	1974	.	.	.	0/0	./.	0/0	0/0	0/0	0/0	0/0	0/0	0/0	0/0	0/0	0/0	0/0	0/0	0/0	0/0	0/0	0/0	0/0	0/0	0/0	0/0	0/0	0/0	0/0	0/0	0/0	./.	0/0	0/0	0/0	0/0	0/0	0/0	0/0	0/0	0/0	0/0	0/0	0/0
2	chr14	4248417	.	A	C	32746	.	.	.	0/1	./.	1/1	0/0	1/1	0/1	1/1	1/1	0/1	1/1	0/1	0/0	1/1	1/1	1/1	1/1	0/1	1/1	1/1	0/0	1/1	1/1	1/1	0/1	1/1	1/1	1/1	1/1	1/1	0/0	1/1	0/0	0/1	1/1	1/1	1/1	1/1	1/1	1/1	0/1
2	chr14	4248421	.	A	T	2460	.	.	.	0/0	./.	0/0	0/0	0/0	0/0	0/0	0/0	0/0	0/0	0/0	0/0	0/1	0/0	0/0	0/0	0/0	1/1	0/0	0/0	0/0	0/1	1/1	0/0	1/1	0/0	1/1	0/0	0/0	0/0	0/0	0/0	0/0	0/0	0/0	1/1	0/1	0/0	1/1	0/0
2	chr14	4248424	.	T	C	129	.	.	.	0/0	./.	0/0	0/0	0/0	0/0	0/0	0/0	0/1	0/0	0/0	0/0	0/0	0/0	0/0	0/0	0/0	0/0	0/0	0/0	0/0	0/0	0/0	0/0	0/0	0/0	0/0	0/0	0/0	0/0	0/0	0/0	0/0	0/0	0/0	0/0	0/0	0/0	0/0	0/0
2	chr14	4248425	.	T	C	3095	.	.	.	0/0	./.	0/0	0/0	0/0	0/0	0/0	0/0	0/0	0/0	0/0	0/0	0/0	0/0	0/0	0/0	0/0	0/0	0/0	0/0	0/0	0/0	0/0	0/0	0/0	0/0	0/0	0/0	0/0	0/0	0/0	0/0	0/0	0/0	0/0	0/0	0/0	0/1	0/0	0/0
2	chr14	4248428	.	T	C	3063	.	.	.	0/0	./.	0/0	0/0	0/0	0/1	0/0	0/0	0/1	0/0	0/1	0/1	0/0	0/0	0/0	0/0	0/0	0/0	0/0	0/0	0/0	0/0	0/0	0/0	0/0	0/0	0/0	0/0	0/0	1/1	0/0	0/0	0/0	0/0	0/0	0/0	0/0	0/0	0/0	0/0
2	chr14	4248434	.	A	C	7130	.	.	.	0/0	./.	0/0	0/0	0/0	0/0	1/1	0/0	0/0	0/0	0/0	0/0	0/1	0/0	0/0	1/1	0/1	1/1	0/0	0/0	0/0	0/1	1/1	0/0	1/1	0/0	1/1	1/1	0/0	0/0	0/0	0/0	0/0	0/0	0/0	1/1	0/1	0/0	1/1	0/1
2	chr14	4248438	.	G	A	1894	.	.	.	0/0	./.	0/0	0/0	0/0	0/0	0/0	0/0	0/0	0/0	0/1	0/0	0/0	0/0	0/0	0/0	0/0	0/0	0/0	0/0	0/0	0/0	0/0	0/0	0/0	0/0	0/0	0/0	0/0	0/0	0/0	0/0	0/0	0/0	0/0	0/0	0/0	0/0	0/0	0/0
2	chr14	4248445	.	G	A	189	.	.	.	0/0	./.	0/0	0/0	0/0	0/0	0/0	0/0	0/1	0/0	0/0	0/0	0/0	0/0	0/0	0/0	0/0	0/0	0/0	0/0	0/0	0/0	0/0	0/0	0/0	0/0	0/0	0/0	0/0	0/0	0/0	0/0	0/0	0/0	0/0	0/0	0/0	0/0	0/0	0/0
2	chr14	4248446	.	T	A	6834	.	.	.	0/0	./.	0/0	0/0	0/0	0/0	0/0	0/0	0/0	0/0	0/0	0/0	0/1	0/0	0/0	1/1	0/1	1/1	0/0	0/0	0/0	0/1	1/1	0/0	1/1	0/0	1/1	1/1	0/0	0/0	0/0	0/0	0/0	0/0	0/0	1/1	0/1	0/0	1/1	0/0
2	chr14	4248452	.	C	A	2383	.	.	.	0/0	./.	0/0	0/0	0/0	0/0	0/0	0/0	0/0	0/0	0/0	0/0	0/0	0/0	0/1	0/0	0/0	0/0	0/0	0/0	0/0	0/0	0/0	0/0	0/0	0/0	0/0	0/0	0/0	0/0	0/0	0/0	0/0	0/0	0/0	0/0	0/0	0/0	0/0	0/0
2	chr14	4248454	.	T	A	34821	.	.	.	0/1	./.	1/1	0/0	1/1	0/0	1/1	1/1	0/1	0/0	0/0	0/0	0/1	1/1	1/1	1/1	0/1	1/1	1/1	0/0	0/0	1/1	1/1	0/1	1/1	1/1	1/1	1/1	0/0	0/0	0/1	0/0	0/1	1/1	0/1	1/1	0/1	1/1	1/1	0/1
2	chr14	4248458	.	A	G	33612	.	.	.	0/1	./.	1/1	0/0	1/1	0/0	1/1	1/1	0/1	0/0	0/0	0/0	0/1	1/1	1/1	1/1	0/1	1/1	1/1	0/0	0/0	1/1	1/1	0/1	1/1	1/1	1/1	1/1	0/0	0/0	0/1	0/0	0/1	1/1	0/1	1/1	0/1	1/1	1/1	0/0
2	chr14	4248461	.	C	G	29840	.	.	.	0/1	./.	1/1	0/0	1/1	0/0	1/1	1/1	0/1	0/0	0/0	0/0	0/1	1/1	1/1	1/1	0/1	1/1	1/1	0/0	0/0	1/1	1/1	0/1	1/1	1/1	1/1	1/1	0/0	0/0	0/1	0/0	0/1	1/1	0/1	1/1	0/1	0/1	1/1	0/0
2	chr14	4248469	.	G	T	3463	.	.	.	0/0	0/0	0/0	0/0	0/0	0/0	0/0	0/0	0/0	0/0	0/0	0/0	0/0	0/0	0/0	0/0	0/0	0/0	0/0	0/0	0/0	0/0	0/0	0/0	0/0	0/0	0/0	0/0	0/0	0/0	0/0	0/0	0/0	0/0	0/0	0/0	0/0	0/1	0/0	0/0
2	chr14	4248471	.	G	A	4772	.	.	.	0/0	0/0	0/0	0/0	0/0	0/0	0/0	0/0	0/0	0/0	0/0	0/0	0/0	0/0	0/0	1/1	0/1	0/0	0/0	0/0	0/0	0/0	0/0	0/0	0/0	0/0	0/0	1/1	0/0	0/0	0/0	0/0	0/0	0/0	0/0	0/0	0/0	0/0	0/0	0/0
2	chr14	4248481	.	C	G	36128	.	.	.	0/1	1/1	1/1	0/0	1/1	0/0	1/1	1/1	0/1	0/0	0/0	0/0	0/1	1/1	1/1	1/1	0/1	1/1	1/1	0/0	0/0	1/1	1/1	0/1	1/1	1/1	1/1	1/1	0/0	0/0	0/1	0/0	0/1	1/1	0/1	1/1	0/1	0/1	1/1	0/1
2	chr14	4248482	.	C	A	3154	.	.	.	0/0	0/0	0/0	0/0	0/0	0/0	0/0	0/0	0/0	0/0	0/0	0/0	0/0	0/0	0/0	0/0	0/0	0/0	0/0	0/0	0/0	0/0	0/0	0/0	0/0	0/0	0/0	0/0	0/0	0/0	0/0	0/0	0/0	0/0	0/0	0/0	0/0	0/0	0/0	0/0
2	chr14	4248486	.	A	G	38295	.	.	.	0/1	1/1	1/1	0/0	1/1	0/0	1/1	1/1	0/1	0/0	0/0	0/0	0/1	1/1	1/1	1/1	0/1	1/1	1/1	0/0	0/0	1/1	1/1	0/1	1/1	1/1	1/1	1/1	0/0	0/0	0/1	0/0	0/1	1/1	0/1	1/1	0/1	0/1	1/1	0/1
2	chr14	4248496	.	C	T	3533	.	.	.	0/1	0/1	1/1	0/0	0/0	0/0	0/0	0/0	0/0	0/0	0/0	0/0	0/0	0/0	0/0	0/0	0/0	0/0	0/0	0/0	0/0	0/0	0/0	0/0	0/0	0/0	0/0	0/0	0/0	0/0	0/0	0/0	0/1	0/0	0/0	0/0	0/0	1/1	0/0	0/0
2	chr14	4248497	.	T	C	1201	.	.	.	0/0	0/0	0/0	0/0	0/0	0/0	0/0	0/0	0/1	0/0	0/0	0/1	0/0	0/0	0/0	0/0	0/0	0/0	0/0	0/0	0/0	0/0	0/0	0/0	0/0	0/0	0/0	0/0	0/0	0/0	0/0	0/0	0/0	0/0	0/0	0/0	0/0	0/0	0/0	0/0
2	chr14	4248503	.	A	G	13103	.	.	.	0/0	0/0	0/0	0/0	0/0	0/0	0/0	0/0	0/0	0/0	0/0	0/0	0/1	0/0	0/0	1/1	0/1	1/1	0/0	0/0	0/0	0/1	1/1	0/0	1/1	0/0	1/1	1/1	0/0	0/0	0/0	0/0	0/0	0/0	0/0	1/1	0/1	0/0	1/1	0/0
2	chr14	4248507	.	C	T	61497	.	.	.	0/1	1/1	1/1	0/0	1/1	1/1	1/1	1/1	1/1	0/0	0/1	1/1	1/1	1/1	1/1	1/1	0/1	1/1	1/1	0/0	1/1	1/1	1/1	0/1	1/1	1/1	1/1	1/1	1/1	1/1	1/1	0/0	0/1	1/1	1/1	1/1	1/1	1/1	1/1	0/1
2	chr14	4248516	.	T	G	7290	.	.	.	0/0	0/0	0/0	0/0	0/0	0/0	0/0	0/0	0/0	0/0	0/0	0/0	0/1	0/0	0/0	0/0	0/0	1/1	0/0	0/0	0/0	0/1	1/1	0/0	1/1	0/0	1/1	0/0	0/0	0/0	0/0	0/0	0/0	0/0	0/0	1/1	0/1	0/0	1/1	0/0
2	chr14	4248520	.	T	G	39	.	.	.	0/0	0/0	0/0	0/0	0/0	0/0	0/0	0/0	0/0	0/0	0/0	0/0	0/0	0/0	0/0	0/0	0/0	0/0	0/0	0/0	0/0	0/0	0/0	0/0	0/0	0/0	0/0	0/0	0/0	0/0	0/0	0/0	0/0	0/0	0/0	0/0	0/0	0/0	0/0	0/0
2	chr14	4248540	.	G	A	6849	.	.	.	0/0	0/0	0/0	0/0	0/0	0/0	0/0	0/0	0/0	0/0	0/0	0/0	0/0	0/0	0/0	1/1	0/1	0/0	0/0	0/0	0/0	0/0	0/0	0/0	0/0	0/0	0/0	1/1	0/0	0/0	0/0	0/0	0/0	0/0	0/0	0/0	0/0	0/0	0/0	0/0
2	chr14	4248544	.	A	T	2286	.	.	.	0/0	0/0	0/0	0/0	0/0	0/1	0/0	0/0	0/0	0/0	0/1	0/1	0/0	0/0	0/0	0/0	0/0	0/0	0/0	0/0	0/0	0/0	0/0	0/0	0/0	0/0	0/0	0/0	0/0	1/1	0/0	0/0	0/0	0/0	0/0	0/0	0/0	0/0	0/0	0/0
2	chr14	4248545	.	T	C	199	.	.	.	0/0	0/0	0/0	0/0	0/0	0/0	0/0	0/0	0/1	0/0	0/0	0/0	0/0	0/0	0/0	0/0	0/0	0/0	0/0	0/0	0/0	0/0	0/0	0/0	0/0	0/0	0/0	0/0	0/0	0/0	0/0	0/0	0/0	0/0	0/0	0/0	0/0	0/0	0/0	0/0
2	chr14	4248551	.	G	A	8022	.	.	.	0/0	0/0	0/0	0/0	0/0	1/1	0/0	0/0	0/0	0/0	0/1	0/1	0/1	0/0	0/0	0/0	0/0	0/0	0/0	0/0	1/1	0/0	0/0	0/0	0/0	0/0	0/0	0/0	1/1	1/1	0/1	0/0	0/0	0/0	0/1	0/0	0/1	0/0	0/0	0/0
2	chr14	4248553	.	G	A	58810	.	.	.	0/1	1/1	1/1	0/0	1/1	1/1	1/1	1/1	0/1	1/1	0/1	1/1	1/1	1/1	1/1	1/1	0/1	1/1	1/1	0/0	1/1	1/1	1/1	1/1	1/1	1/1	1/1	1/1	1/1	1/1	1/1	0/0	0/1	1/1	1/1	1/1	1/1	0/1	1/1	0/1
2	chr14	4248577	.	C	T	696	.	.	.	0/0	0/0	0/0	0/0	0/0	0/0	0/1	0/0	0/0	0/0	0/0	0/0	0/0	0/0	0/0	0/0	0/0	0/0	0/0	0/0	0/0	0/0	0/0	0/0	0/0	0/0	0/0	0/0	0/0	0/0	0/0	0/0	0/0	0/0	0/0	0/0	0/0	0/0	0/0	0/0
2	chr14	4248583	.	T	G	1651	.	.	.	0/0	0/0	0/0	0/0	0/0	0/0	0/1	0/0	0/1	1/1	0/0	0/0	0/0	0/0	0/0	0/0	0/0	0/0	0/0	0/0	0/0	0/0	0/0	0/0	0/0	0/0	0/0	0/0	0/0	0/0	0/0	0/0	0/0	0/0	0/0	0/0	0/0	0/0	0/0	0/0
2	chr14	4248590	.	A	G	27216	.	.	.	0/1	1/1	1/1	0/0	1/1	0/0	0/0	1/1	0/1	0/0	0/0	0/1	0/0	1/1	1/1	0/0	0/0	0/0	1/1	0/0	0/0	0/1	0/0	1/1	0/0	1/1	0/0	0/0	0/0	0/0	0/1	0/0	0/1	1/1	0/1	0/0	0/0	0/1	0/0	0/1
2	chr14	4248595	.	C	T	42838	.	.	.	0/1	1/1	1/1	0/0	1/1	0/0	0/0	1/1	0/1	0/0	0/0	0/1	0/1	1/1	1/1	0/0	0/1	1/1	1/1	0/0	0/0	1/1	1/1	1/1	1/1	1/1	1/1	0/0	0/0	0/0	0/1	0/0	0/1	1/1	0/1	1/1	0/1	0/1	1/1	0/1
2	chr14	4248601	.	G	A	6170	.	.	.	0/0	./.	0/0	0/0	0/0	0/1	0/0	0/0	0/0	0/0	0/0	0/0	0/1	0/0	0/0	0/0	0/0	0/0	0/0	0/0	1/1	0/0	0/0	0/0	0/0	0/0	0/0	0/0	1/1	0/0	0/1	0/0	0/0	0/0	0/1	0/0	0/1	0/0	0/0	0/0
2	chr14	4248602	.	T	A	21442	.	.	.	0/0	./.	0/0	0/0	0/0	0/1	0/0	0/0	0/1	0/0	0/1	0/1	0/1	0/0	0/0	1/1	0/1	1/1	0/0	0/0	0/0	0/1	1/1	0/0	1/1	0/0	1/1	1/1	0/0	1/1	0/0	0/0	0/0	0/0	0/0	1/1	0/1	0/0	1/1	0/0
2	chr14	4248604	.	A	T	44	.	.	.	0/0	./.	0/0	0/0	0/0	0/0	0/0	0/0	0/0	0/0	0/0	0/0	0/0	0/0	0/0	0/0	0/0	0/0	0/0	0/0	0/0	0/0	0/0	0/0	0/0	0/0	0/0	0/0	0/0	0/0	0/0	0/0	0/0	0/0	0/0	0/0	0/0	0/0	0/0	0/0
2	chr14	4248605	.	T	C	749	.	.	.	0/0	./.	0/0	0/0	0/0	0/0	0/1	0/0	0/0	0/0	0/0	0/0	0/0	0/0	0/0	0/0	0/0	0/0	0/0	0/0	0/0	0/0	0/0	0/0	0/0	0/0	0/0	0/0	0/0	0/0	0/0	0/0	0/0	0/0	0/0	0/0	0/0	0/0	0/0	0/0
2	chr14	4248607	.	C	A	25412	.	.	.	0/1	./.	1/1	0/0	1/1	0/0	0/0	1/1	0/1	0/0	0/0	0/0	0/0	1/1	1/1	0/0	0/1	0/0	1/1	0/0	0/0	0/1	0/0	1/1	0/0	1/1	0/0	0/0	0/0	0/0	0/1	0/0	0/1	1/1	0/1	0/0	0/0	0/1	0/0	0/0
2	chr14	4248617	.	A	C	147	.	.	.	0/0	./.	0/0	0/0	0/0	0/0	0/0	0/0	0/0	0/0	0/0	0/0	0/0	0/0	0/0	0/0	0/0	0/0	0/0	0/0	0/0	0/0	0/0	0/0	0/0	0/0	0/0	0/0	0/0	0/0	0/0	0/0	0/0	0/0	0/0	0/0	0/0	0/0	0/0	0/0
2	chr14	4248620	.	A	G	1679	.	.	.	0/0	./.	0/0	0/0	0/0	0/0	0/1	0/0	0/0	0/0	0/0	0/0	0/0	0/0	0/0	0/0	0/0	0/0	0/0	0/0	0/0	0/0	0/0	0/0	0/0	0/0	0/0	0/0	0/0	0/0	0/0	0/0	0/0	0/0	0/0	0/0	0/0	0/1	0/0	0/0
2	chr14	4248621	.	G	T	51	.	.	.	0/0	./.	0/0	0/0	0/0	0/0	0/0	0/0	0/0	0/0	0/0	0/0	0/0	0/0	0/0	0/0	0/0	0/0	0/0	0/0	0/0	0/0	0/0	0/0	0/0	0/0	0/0	0/0	0/0	0/0	0/0	0/0	0/0	0/0	0/0	0/0	0/0	0/0	0/0	0/0
2	chr14	4248622	.	G	C	19119	.	.	.	0/0	./.	0/0	0/0	1/1	0/0	0/0	1/1	0/1	0/0	0/0	0/0	0/0	1/1	1/1	0/0	0/1	0/0	1/1	0/0	0/0	0/1	0/0	1/1	0/0	1/1	0/0	0/0	0/0	0/0	0/1	0/0	0/0	1/1	0/1	0/0	0/0	0/0	0/0	0/0
2	chr14	4248635	.	C	G,T	19412	.	.	.	0/0	0/0	0/0	0/0	2/2	0/0	0/0	2/2	0/2	0/0	0/0	0/0	0/0	2/2	2/2	0/0	0/2	0/0	2/2	0/0	0/0	0/2	0/0	2/2	0/0	2/2	0/0	0/0	0/0	0/0	0/2	0/0	0/0	2/2	0/2	0/0	0/0	0/0	0/0	0/1
2	chr14	4248647	.	A	C,G	12880	.	.	.	0/0	./.	0/0	0/0	0/0	0/0	0/0	0/0	0/2	0/0	0/0	0/0	2/2	0/0	0/0	0/0	0/0	2/2	0/0	0/0	./.	0/2	2/2	0/0	2/2	0/0	2/2	0/0	1/1	0/0	0/0	0/0	0/0	0/0	0/1	2/2	1/2	0/2	2/2	0/0
2	chr14	4248648	.	C	T	76	.	.	.	0/0	0/0	0/0	0/0	0/0	0/0	0/0	0/0	0/0	0/0	0/0	0/0	0/0	0/0	0/0	0/0	0/0	0/0	0/0	0/0	1/1	0/0	0/0	0/0	0/0	0/0	0/0	0/0	1/1	0/0	0/0	0/0	0/0	0/0	0/1	0/0	0/0	0/0	0/0	0/0
2	chr14	4248649	.	T	A	11837	.	.	.	0/0	0/0	0/0	0/0	1/1	0/0	0/0	1/1	0/1	0/0	0/0	0/0	0/0	1/1	1/1	0/0	0/1	0/0	1/1	0/0	0/0	0/1	0/0	1/1	0/0	1/1	0/0	0/0	0/0	0/0	1/1	0/0	0/0	1/1	0/1	0/0	0/0	0/0	0/0	0/0
2	chr14	4248651	.	C	T	14339	.	.	.	0/1	1/1	1/1	0/0	1/1	0/0	0/0	1/1	0/1	0/0	0/0	0/0	0/0	1/1	1/1	0/0	0/1	0/0	1/1	0/0	0/0	0/1	0/0	1/1	0/0	1/1	0/0	0/0	0/0	0/0	0/1	0/0	0/1	1/1	0/1	0/0	0/0	0/1	0/0	0/0
2	chr14	4248656	.	T	C	1232	.	.	.	0/0	0/0	0/0	0/0	0/0	0/0	0/0	0/0	0/1	1/1	0/0	0/0	0/0	0/0	0/0	0/0	0/0	0/0	0/0	0/0	0/0	0/0	0/0	0/0	0/0	0/0	0/0	0/0	0/0	0/0	0/0	0/0	0/0	0/0	0/0	0/0	0/0	0/0	0/0	0/0
2	chr14	4248661	.	T	G	580	.	.	.	0/0	0/0	0/0	0/0	0/0	0/0	0/1	0/0	0/0	0/0	0/0	0/0	0/0	0/0	0/0	0/0	0/0	0/0	0/0	0/0	0/0	0/0	0/0	0/0	0/0	0/0	0/0	0/0	0/0	0/0	0/0	0/0	0/0	0/0	0/0	0/0	0/0	0/0	0/0	0/0
2	chr14	4248667	.	A	G	8802	.	.	.	0/0	0/0	0/0	0/0	0/0	1/1	0/0	0/0	0/0	0/0	0/1	1/1	0/1	0/0	0/0	0/0	0/0	0/0	0/0	0/0	1/1	0/0	0/0	0/0	0/0	0/0	0/0	0/0	1/1	1/1	0/1	0/0	0/0	0/0	0/1	0/0	0/1	0/0	0/0	0/1
2	chr14	4248671	.	G	A	111	.	.	.	0/0	0/0	0/0	0/0	0/0	0/0	0/0	0/0	0/0	0/0	0/0	0/0	0/0	0/0	0/0	0/0	0/0	0/0	0/0	0/0	0/0	0/0	0/0	0/0	0/0	0/0	0/0	0/0	0/0	0/0	0/0	0/0	0/0	0/0	0/0	0/0	0/0	0/0	0/0	0/0
2	chr14	4248676	.	T	G	1361	.	.	.	0/0	0/0	0/0	0/0	0/0	0/0	1/1	0/0	0/0	0/0	0/0	0/0	0/0	0/0	0/0	0/0	0/0	0/0	0/0	0/0	0/0	0/0	0/0	0/0	0/0	0/0	0/0	0/0	0/0	0/0	0/0	0/0	0/0	0/0	0/0	0/0	0/0	0/0	0/0	0/0
2	chr14	4248706	.	T	C	510	.	.	.	0/0	0/0	0/0	0/0	0/0	0/0	0/0	0/0	0/0	0/0	0/0	0/0	0/0	0/0	0/0	0/0	0/0	0/0	0/0	0/0	0/0	0/0	0/0	0/0	0/0	0/0	0/0	0/0	0/0	0/0	0/0	0/0	0/0	0/0	0/0	0/0	0/0	0/0	0/0	0/0
2	chr14	4248713	.	G	T	2129	.	.	.	0/0	0/0	0/0	0/0	0/0	0/1	0/0	0/0	0/0	0/0	0/1	0/1	0/0	0/0	0/0	0/0	0/0	0/0	0/0	0/0	0/0	0/0	0/0	0/0	0/0	0/0	0/0	0/0	0/0	1/1	0/0	0/0	0/0	0/0	0/0	0/0	0/0	0/0	0/0	0/0
2	chr14	4248717	.	T	A	330	.	.	.	0/0	./.	0/0	0/0	0/0	0/0	0/1	0/0	0/1	0/0	0/0	0/0	0/0	0/0	0/0	0/0	0/0	0/0	0/0	0/0	0/0	0/0	0/0	0/0	0/0	0/0	0/0	0/0	0/0	0/0	0/0	0/0	0/0	0/0	0/0	0/0	0/0	0/0	0/0	0/0
2	chr14	4248719	.	A	T	1383	.	.	.	0/0	./.	0/0	0/0	0/0	0/0	0/1	0/0	0/0	0/0	0/0	0/0	0/0	0/0	0/0	0/0	0/0	0/0	0/0	0/0	0/0	0/0	0/0	0/0	0/0	0/0	0/0	0/0	0/0	0/0	0/0	0/0	0/0	0/0	0/0	0/0	0/0	0/0	0/0	0/0
2	chr14	4248720	.	A	T	1289	.	.	.	0/0	./.	0/0	0/0	0/0	0/0	0/0	0/0	0/0	0/0	0/0	0/0	0/0	0/0	0/0	0/0	0/0	0/0	0/0	0/0	0/0	0/0	0/0	0/0	0/0	0/0	0/0	0/0	0/0	0/0	0/0	0/0	0/0	0/0	0/0	0/0	0/0	0/0	0/0	0/0
2	chr14	4248769	.	G	A	520	.	.	.	0/0	./.	0/0	0/0	0/0	0/0	0/0	0/0	0/0	0/0	0/1	0/0	0/0	0/0	0/0	0/0	0/0	0/0	0/0	0/0	0/0	0/0	0/0	0/0	0/0	0/0	0/0	0/0	0/0	0/0	0/0	0/0	0/0	0/0	0/0	0/0	0/0	0/0	0/0	0/0
2	chr14	4248778	.	G	A	9862	.	.	.	0/0	./.	0/0	0/0	0/0	0/1	0/0	0/0	0/1	1/1	0/0	0/0	1/1	0/0	0/0	0/0	0/0	0/0	0/0	0/0	1/1	0/0	1/1	0/0	0/0	0/0	0/0	0/0	1/1	0/0	0/1	0/0	0/0	0/0	0/1	1/1	0/1	0/0	1/1	0/0
2	chr14	4248779	.	T	C	864	.	.	.	0/0	0/0	0/0	0/0	0/0	0/0	0/0	0/0	0/1	1/1	0/0	0/0	0/0	0/0	0/0	0/0	0/0	0/0	0/0	0/0	0/0	0/0	0/0	0/0	0/0	0/0	0/0	0/0	0/0	0/0	0/0	0/0	0/0	0/0	0/0	0/0	0/0	0/0	0/0	0/0
2	chr14	4248780	.	A	T	4878	.	.	.	0/0	0/0	0/0	0/0	0/0	0/0	0/0	0/0	0/0	0/0	0/0	0/0	0/0	0/0	0/0	1/1	0/1	0/0	0/0	0/0	0/0	0/0	0/0	0/0	0/0	0/0	0/0	1/1	0/0	0/0	0/0	0/0	0/0	0/0	0/0	0/0	0/0	0/0	0/0	0/0
2	chr14	4248787	.	T	A	15160	.	.	.	0/1	1/1	1/1	0/0	1/1	0/0	0/1	0/1	0/1	0/0	0/0	0/0	0/0	1/1	1/1	0/0	0/0	0/0	1/1	0/0	0/0	0/1	0/0	1/1	0/0	1/1	0/0	0/0	0/0	0/0	0/1	0/0	0/0	1/1	0/1	0/0	0/0	0/1	0/0	0/1
2	chr14	4248789	.	G	A	28708	.	.	.	0/1	1/1	1/1	0/0	1/1	0/1	1/1	0/1	0/1	1/1	0/0	0/0	1/1	1/1	1/1	1/1	0/1	0/0	1/1	0/0	1/1	0/1	1/1	1/1	0/0	1/1	0/0	1/1	1/1	0/0	1/1	0/0	0/0	1/1	1/1	1/1	0/1	0/1	1/1	0/1
2	chr14	4248790	.	T	A	205	.	.	.	0/0	0/0	0/0	0/0	0/0	0/0	0/1	0/0	0/0	0/0	0/0	0/0	0/0	0/0	0/0	0/0	0/0	0/0	0/0	0/0	0/0	0/0	0/0	0/0	0/0	0/0	0/0	0/0	0/0	0/0	0/0	0/0	0/0	0/0	0/0	0/0	0/0	0/0	0/0	0/0
2	chr14	4248793	.	C	T	195	.	.	.	0/0	0/0	0/0	0/0	0/0	0/0	0/0	0/0	0/0	0/0	0/0	0/0	0/0	0/0	0/0	1/1	0/0	0/0	0/0	0/0	0/0	0/0	0/0	0/0	0/0	0/0	0/0	1/1	0/0	0/0	0/0	0/0	0/0	0/0	0/0	0/0	0/0	0/0	0/0	0/0
2	chr14	4248802	.	T	C	21725	.	.	.	0/0	0/0	0/0	0/0	0/0	1/1	0/1	0/1	0/1	1/1	0/1	1/1	1/1	0/0	0/0	./.	0/0	1/1	0/0	0/0	1/1	0/1	1/1	0/0	1/1	0/0	1/1	./.	1/1	1/1	0/1	0/0	0/0	0/0	0/1	1/1	1/1	0/1	1/1	0/0
2	chr14	4248818	.	C	T	3929	.	.	.	0/0	0/0	0/0	0/0	0/0	0/0	0/0	0/0	0/1	0/0	0/0	0/0	0/0	0/0	0/0	./.	0/0	1/1	0/0	0/0	0/0	1/1	0/0	0/0	1/1	0/0	1/1	./.	0/0	0/0	0/0	0/0	0/0	0/0	0/0	0/0	0/1	0/0	0/0	0/0
2	chr14	4248828	.	A	G	472	.	.	.	0/0	0/0	0/0	0/0	0/0	0/1	0/0	0/0	0/0	0/0	0/0	0/0	0/0	0/0	0/0	./.	0/0	0/0	0/0	0/0	0/0	0/0	0/0	0/0	0/0	0/0	0/0	./.	0/0	0/0	0/0	0/0	0/0	0/0	0/0	0/0	0/0	0/0	0/0	0/0
2	chr14	4248836	.	A	C	666	.	.	.	0/0	0/0	0/0	0/0	0/0	0/0	0/0	0/1	0/0	0/0	0/0	0/1	0/0	0/0	0/0	./.	0/0	0/0	0/0	0/0	0/0	0/0	0/0	0/0	0/0	0/0	0/0	./.	0/0	0/0	0/0	0/0	0/0	0/0	0/0	0/0	0/0	0/0	0/0	0/0
2	chr14	4248923	.	T	G	1353	.	.	.	0/1	0/0	1/1	0/0	0/0	0/0	1/1	0/0	0/1	1/1	0/0	0/0	0/0	0/0	0/0	./.	0/0	0/0	0/0	0/0	0/0	0/0	0/0	0/0	0/0	0/0	0/0	./.	0/0	0/0	0/0	0/0	0/1	0/0	0/0	0/0	0/0	1/1	0/0	0/0
2	chr14	4248925	.	C	G	1047	.	.	.	0/1	0/0	1/1	0/0	0/0	0/0	0/0	0/0	0/0	0/0	0/1	0/0	0/0	0/0	0/0	./.	0/0	0/0	0/0	0/0	0/0	0/0	0/0	0/0	0/0	0/0	0/0	./.	0/0	0/0	0/0	0/0	0/1	0/0	0/0	0/0	0/0	1/1	0/0	0/0
2	chr14	4248937	.	T	G	185	.	.	.	0/0	0/0	0/0	0/0	0/0	0/0	0/0	0/0	0/0	0/0	0/1	0/0	0/0	0/0	0/0	./.	0/0	0/0	0/0	0/0	0/0	0/0	0/0	0/0	0/0	0/0	0/0	./.	0/0	0/0	0/0	0/0	0/0	0/0	0/0	0/0	0/0	0/0	0/0	0/0
2	chr14	4248941	.	T	G	394	.	.	.	0/0	0/0	0/0	0/0	0/0	0/0	0/0	0/0	0/0	1/1	0/0	0/0	0/0	0/0	0/0	./.	0/0	0/0	0/0	0/0	0/0	0/0	0/0	0/0	0/0	0/0	0/0	./.	0/0	0/0	0/0	0/0	0/0	0/0	0/0	0/0	0/0	0/0	0/0	0/0
2	chr14	4248946	.	T	A	3151	.	.	.	0/0	0/0	0/0	0/0	0/0	0/0	0/0	0/0	0/0	0/0	0/0	0/0	0/0	0/0	0/0	./.	0/0	1/1	0/0	0/0	0/0	0/1	0/0	0/0	1/1	0/0	1/1	./.	0/0	0/0	0/0	0/0	0/0	0/0	0/0	0/0	0/1	0/0	0/0	0/0
2	chr14	4248948	.	C	G,T	1151	.	.	.	0/0	0/0	0/0	0/0	0/0	0/0	1/2	0/0	0/0	2/2	0/2	0/2	0/0	0/0	0/0	./.	0/0	0/0	0/0	0/0	0/0	0/0	0/0	0/0	0/0	0/0	0/0	./.	0/0	0/0	0/0	0/0	0/0	0/0	0/0	0/0	0/0	0/0	0/0	0/0
2	chr14	4248964	.	A	G	231	.	.	.	0/0	0/0	0/0	0/0	0/0	0/0	0/0	0/0	0/0	0/0	0/1	0/0	0/0	0/0	0/0	./.	0/0	0/0	0/0	0/0	0/0	0/0	0/0	0/0	0/0	0/0	0/0	./.	0/0	0/0	0/0	0/0	0/0	0/0	0/0	0/0	0/0	0/0	0/0	0/0
2	chr14	4248983	.	C	T	28781	.	.	.	0/1	0/1	1/1	0/0	1/1	1/1	1/1	1/1	1/1	1/1	1/1	1/1	0/0	1/1	1/1	./.	0/0	1/1	1/1	0/0	0/0	1/1	0/0	1/1	1/1	1/1	1/1	./.	0/0	1/1	0/1	0/0	0/1	1/1	0/1	0/0	0/1	1/1	0/0	0/1
2	chr14	4248985	.	C	T	213	.	.	.	0/0	0/0	0/0	0/0	0/0	0/0	0/1	0/0	0/0	0/0	0/0	0/0	0/0	0/0	0/0	./.	0/0	0/0	0/0	0/0	0/0	0/0	0/0	0/0	0/0	0/0	0/0	./.	0/0	0/0	0/0	0/0	0/0	0/0	0/0	0/0	0/0	0/1	0/0	0/0
2	chr14	4249027	.	G	A	13391	.	.	.	0/0	0/0	0/0	0/0	0/0	0/0	1/1	0/0	0/1	1/1	1/1	0/0	0/1	0/0	0/0	./.	0/1	1/1	0/0	0/0	1/1	0/1	1/1	0/0	1/1	0/0	1/1	./.	1/1	0/0	1/1	0/0	0/0	0/0	0/1	1/1	1/1	0/1	1/1	0/0
2	chr14	4249046	.	C	T	6329	.	.	.	0/1	./.	1/1	0/0	1/1	1/1	0/0	0/1	0/1	0/0	0/0	0/0	0/0	1/1	1/1	./.	0/0	0/0	1/1	0/0	0/0	./.	0/0	1/1	0/0	1/1	0/0	./.	0/0	1/1	0/0	0/0	0/1	1/1	1/1	0/0	0/0	0/1	0/0	0/0
2	chr14	4249054	.	C	G	2953	.	.	.	0/0	./.	0/0	0/0	0/0	0/0	0/1	0/1	0/1	0/0	0/0	1/1	0/0	0/0	0/0	./.	0/0	1/1	0/0	0/0	0/0	./.	0/0	0/0	1/1	0/0	1/1	./.	0/0	0/0	0/0	0/0	0/0	0/0	0/0	0/0	0/0	0/0	0/0	0/0
2	chr14	4249058	.	T	C	377	.	.	.	0/0	./.	0/0	0/0	0/0	0/0	0/0	0/0	0/0	0/0	0/0	0/0	0/0	0/0	0/0	./.	0/0	0/0	0/0	0/0	0/0	0/0	0/0	0/0	0/0	0/0	0/0	./.	0/0	0/0	0/0	0/0	0/0	0/0	0/0	0/0	0/0	0/0	0/0	0/1
2	chr14	4249062	.	T	A	1418	.	.	.	0/0	./.	0/0	0/0	./.	0/0	0/0	0/0	0/0	0/0	0/0	0/0	0/0	0/0	0/0	./.	0/0	0/0	0/0	0/0	0/0	0/0	0/0	0/0	0/0	0/0	0/0	./.	0/0	0/0	0/0	0/0	0/0	0/0	0/0	0/0	0/0	0/0	0/0	0/0
2	chr14	4249120	.	C	T	140	.	.	.	0/0	./.	0/0	0/0	0/0	0/0	0/0	0/0	0/0	1/1	0/0	0/0	0/0	0/0	0/0	./.	0/0	0/0	0/0	0/0	0/0	0/0	0/0	0/0	0/0	0/0	0/0	./.	0/0	0/0	0/0	0/0	0/0	0/0	0/0	0/0	0/0	0/0	0/0	0/0
2	chr14	4249121	.	G	A	238	.	.	.	0/0	./.	0/0	0/0	0/0	0/0	0/0	0/0	0/0	0/0	0/0	0/0	0/0	0/0	0/0	./.	0/0	0/0	0/0	0/0	0/0	0/0	0/0	0/0	0/0	0/0	0/0	./.	0/0	0/0	0/0	0/0	0/0	0/0	0/0	0/0	0/0	0/0	0/0	0/1
2	chr14	4249155	.	G	A	1233	.	.	.	0/0	./.	0/0	0/0	0/0	0/0	0/0	0/0	0/0	1/1	0/0	0/0	0/0	0/0	0/0	1/1	0/0	0/0	0/0	0/0	0/0	0/0	0/0	0/0	0/0	0/0	0/0	./.	0/0	0/0	0/0	0/0	0/0	0/0	0/0	0/0	0/0	0/0	0/0	0/0
2	chr14	4249171	.	A	C,T	12670	.	.	.	0/0	./.	0/0	0/0	0/0	0/2	0/1	0/0	0/2	0/0	0/0	0/0	2/2	0/0	0/0	0/0	0/0	2/2	0/0	0/0	2/2	0/2	2/2	0/0	2/2	0/0	2/2	0/0	0/0	2/2	0/2	0/0	0/0	0/0	0/2	2/2	2/2	0/2	2/2	0/0
2	chr14	4249178	.	T	C	10350	.	.	.	0/0	./.	0/0	0/0	0/0	0/0	0/0	0/0	0/0	0/0	0/0	0/0	1/1	0/0	0/0	0/0	0/0	1/1	0/0	0/1	1/1	0/1	1/1	0/0	1/1	0/0	1/1	0/0	0/0	0/0	0/1	0/0	0/0	0/0	0/1	1/1	1/1	0/0	1/1	0/0
2	chr14	4249196	.	G	A	42830	.	.	.	0/1	1/1	1/1	0/0	1/1	1/1	0/0	1/1	1/1	1/1	0/1	0/1	0/0	1/1	1/1	0/0	0/0	0/0	1/1	0/0	0/0	0/1	0/0	1/1	0/0	1/1	0/0	0/0	0/0	1/1	0/1	0/0	0/1	1/1	0/1	0/0	0/0	1/1	0/0	0/1
2	chr14	4249206	.	C	A	33270	.	.	.	0/1	0/1	1/1	0/0	1/1	1/1	0/0	1/1	1/1	1/1	0/1	1/1	0/0	1/1	1/1	0/0	0/0	0/0	1/1	0/0	0/0	0/1	0/0	1/1	0/0	1/1	0/0	0/0	0/0	1/1	0/1	0/0	0/1	1/1	0/1	0/0	0/0	1/1	0/0	0/1
2	chr14	4249208	.	C	T	30006	.	.	.	0/1	0/1	1/1	0/0	1/1	1/1	0/0	1/1	1/1	1/1	0/1	1/1	0/0	1/1	1/1	0/0	0/0	0/0	1/1	0/0	0/0	0/1	0/0	1/1	0/0	1/1	0/0	0/0	0/0	./.	0/1	0/0	0/1	1/1	0/1	0/0	0/0	1/1	0/0	0/1
2	chr14	4249209	.	C	G	30393	.	.	.	0/1	0/1	1/1	0/0	1/1	1/1	0/0	1/1	1/1	1/1	0/1	1/1	0/0	1/1	1/1	0/0	0/0	0/0	1/1	0/0	0/0	0/1	0/0	1/1	0/0	1/1	0/0	0/0	0/0	1/1	0/1	0/0	0/1	1/1	0/1	0/0	0/0	1/1	0/0	0/1
2	chr14	4249216	.	C	T	123	.	.	.	0/0	0/0	0/0	0/0	0/0	0/0	0/0	0/0	0/0	0/0	0/0	0/0	0/0	0/0	0/0	0/0	0/0	0/0	0/0	0/0	0/0	0/0	0/0	0/0	0/0	0/0	0/0	0/0	0/0	0/0	0/0	0/0	0/0	0/0	0/0	0/0	0/0	0/0	0/0	0/0
2	chr14	4249230	.	G	C	240	.	.	.	0/0	0/0	0/0	0/0	0/0	0/0	0/0	0/0	0/0	0/0	0/1	0/1	0/0	0/0	0/0	0/0	0/0	0/0	0/0	0/0	0/0	0/0	0/0	0/0	0/0	0/0	0/0	0/0	0/0	0/0	0/0	0/0	0/0	0/0	0/0	0/0	0/0	0/0	0/0	0/0
2	chr14	4249231	.	C	T	8926	.	.	.	0/0	0/0	0/0	0/0	0/0	0/0	0/0	0/0	0/0	0/0	0/0	0/0	0/1	0/0	0/0	0/0	0/0	1/1	0/0	0/0	0/0	0/1	1/1	0/0	1/1	0/0	1/1	0/0	0/0	0/0	0/0	0/0	0/0	0/0	0/0	1/1	0/1	0/0	1/1	0/0
2	chr14	4249235	.	A	G	10189	.	.	.	0/1	0/0	1/1	0/0	0/0	0/0	0/0	0/0	0/1	0/0	0/0	0/0	0/0	0/0	0/0	0/0	0/0	0/0	0/0	0/0	0/0	0/0	0/0	0/0	0/0	0/0	0/0	0/0	0/0	0/0	0/0	0/0	0/1	0/0	0/0	0/0	0/0	0/1	0/0	0/1
2	chr14	4249238	.	C	T	18666	.	.	.	0/0	0/1	0/0	0/0	1/1	0/0	0/0	1/1	0/1	0/0	0/0	0/0	0/0	1/1	1/1	0/0	0/0	0/0	1/1	0/0	0/0	0/1	0/0	1/1	0/0	1/1	0/0	0/0	0/0	0/0	0/1	0/0	0/0	1/1	0/1	0/0	0/0	0/0	0/0	0/0
2	chr14	4249240	.	C	T	18870	.	.	.	0/0	0/1	0/0	0/0	1/1	0/1	0/0	1/1	0/1	0/0	0/0	0/0	0/0	1/1	1/1	0/0	0/0	0/0	1/1	0/0	0/0	0/1	0/0	1/1	0/0	1/1	0/0	0/0	0/0	0/0	0/1	0/0	0/0	1/1	0/1	0/0	0/0	0/0	0/0	0/0
2	chr14	4249242	.	G	T	18666	.	.	.	0/0	0/1	0/0	0/0	1/1	0/1	0/0	1/1	0/1	0/0	0/0	0/0	0/0	1/1	1/1	0/0	0/0	0/0	1/1	0/0	0/0	0/1	0/0	1/1	0/0	1/1	0/0	0/0	0/0	0/0	0/1	0/0	0/0	1/1	0/1	0/0	0/0	0/0	0/0	0/0
2	chr14	4249246	.	G	A	18073	.	.	.	0/0	0/1	0/0	0/0	1/1	0/1	0/0	1/1	0/1	0/0	0/0	./.	0/0	1/1	1/1	./.	0/0	./.	1/1	0/0	0/0	1/1	./.	1/1	./.	1/1	0/0	./.	0/0	0/0	0/1	0/0	0/0	1/1	0/1	./.	0/0	0/0	./.	0/0
2	chr14	4249247	.	G	A	4078	.	.	.	0/0	0/0	0/0	0/0	0/0	0/0	0/0	0/0	0/0	0/0	0/0	./.	0/0	0/0	0/0	0/0	0/0	./.	0/0	1/1	0/0	0/0	./.	0/0	./.	0/0	0/0	./.	1/1	0/0	0/0	0/0	0/0	0/0	0/0	./.	0/0	0/0	./.	0/1
2	chr14	4249248	.	C	T	18257	.	.	.	0/0	0/1	0/0	0/0	1/1	0/1	0/0	1/1	0/1	0/0	0/0	0/0	0/0	1/1	1/1	0/0	0/0	0/0	1/1	0/0	0/0	0/1	0/0	1/1	0/0	1/1	0/0	0/0	0/0	0/0	0/1	0/0	0/0	1/1	0/1	0/0	0/0	0/0	0/0	0/0
2	chr14	4249250	.	C	T	23578	.	.	.	0/0	0/1	0/0	0/0	1/1	0/1	0/0	1/1	0/1	0/0	0/0	0/0	0/0	1/1	1/1	0/0	0/0	0/0	1/1	0/0	0/0	0/1	0/0	1/1	0/0	1/1	0/0	0/0	0/0	1/1	0/1	0/0	0/0	1/1	0/1	0/0	0/0	0/0	0/0	0/0
2	chr14	4249267	.	A	C	10692	.	.	.	0/1	0/1	1/1	0/0	0/0	0/0	0/0	0/0	0/0	1/1	0/0	0/0	0/0	0/0	0/0	1/1	0/1	0/0	0/0	0/0	0/0	0/0	0/0	0/0	0/0	0/0	0/0	1/1	0/0	0/0	0/0	0/0	0/1	0/0	0/0	0/0	0/0	0/1	0/0	0/0
2	chr14	4249272	.	C	T	75	.	.	.	0/0	0/0	0/0	0/0	0/0	0/0	0/1	0/0	0/0	0/0	0/0	0/0	0/0	0/0	0/0	0/0	0/0	0/0	0/0	0/0	0/0	0/0	0/0	0/0	0/0	0/0	0/0	0/0	0/0	0/0	0/0	0/0	0/0	0/0	0/0	0/0	0/0	0/0	0/0	0/0
2	chr14	4249277	.	T	G	3798	.	.	.	0/0	0/0	0/0	0/0	0/0	0/0	0/1	0/0	0/0	0/0	0/1	0/0	0/0	0/0	0/0	0/0	0/0	0/0	0/0	0/0	0/0	0/0	0/0	0/0	0/0	0/0	0/0	0/0	0/0	0/0	0/0	0/0	0/0	0/0	0/0	0/0	0/0	0/0	0/0	0/0
2	chr14	4249284	.	T	C	1452	.	.	.	0/0	0/0	0/0	0/0	0/0	0/0	0/0	0/0	0/0	0/0	0/1	0/0	0/0	0/0	0/0	0/0	0/0	0/0	0/0	0/0	0/0	0/0	0/0	./.	0/0	./.	0/0	0/0	0/0	0/0	0/0	0/0	0/0	0/0	0/0	0/0	0/0	0/0	0/0	0/0
2	chr14	4249295	.	C	A	2935	.	.	.	0/1	0/0	1/1	0/0	0/0	0/0	0/0	0/0	0/0	0/0	0/0	0/0	0/0	0/0	0/0	0/0	0/0	0/0	0/0	0/0	0/0	0/0	0/0	0/0	0/0	0/0	0/0	0/0	0/0	0/0	0/0	0/0	0/1	0/0	0/0	0/0	0/0	0/1	0/0	0/0
2	chr14	4249305	.	A	C	44	.	.	.	0/0	0/0	0/0	0/0	0/0	0/0	0/0	0/0	0/0	0/0	0/0	0/0	0/0	0/0	0/0	0/0	0/0	0/0	0/0	0/0	0/0	0/0	0/0	0/0	0/0	0/0	0/0	0/0	0/0	0/0	0/0	0/0	0/0	0/0	0/0	0/0	0/0	0/0	0/0	0/0
2	chr14	4249307	.	T	C	419	.	.	.	0/0	0/0	0/0	0/0	0/0	0/0	0/0	0/0	0/1	0/0	0/0	0/0	0/0	0/0	0/0	0/0	0/0	0/0	0/0	0/0	0/0	0/0	0/0	0/0	0/0	0/0	0/0	0/0	0/0	0/0	0/0	0/0	0/0	0/0	0/0	0/0	0/0	0/0	0/0	0/0
2	chr14	4249313	.	G	A	2895	.	.	.	0/0	0/0	0/0	0/0	0/0	0/0	0/0	0/0	0/0	0/0	0/1	0/0	0/0	0/0	0/0	0/0	0/1	0/0	0/0	0/0	0/0	0/0	0/0	0/0	0/0	0/0	0/0	0/0	0/0	0/0	0/0	0/0	0/0	0/0	0/0	0/0	0/0	0/0	0/0	0/0
2	chr14	4249328	.	G	A	1216	.	.	.	0/0	0/0	0/0	0/0	0/0	0/0	0/0	0/0	0/0	1/1	0/0	0/0	0/0	0/0	0/0	0/0	0/0	0/0	0/0	./.	0/0	0/0	0/0	0/0	0/0	0/0	0/0	0/0	0/0	0/0	0/0	0/0	0/0	0/0	0/0	0/0	0/0	0/0	0/0	0/0
2	chr14	4249330	.	T	G	1234	.	.	.	0/0	0/0	0/0	0/0	0/0	0/0	0/0	0/0	0/1	0/0	0/0	0/0	0/0	0/0	0/0	0/0	0/0	0/0	0/0	1/1	0/0	0/0	0/0	0/0	0/0	0/0	0/0	0/0	0/0	0/0	0/0	0/0	0/0	0/0	0/0	0/0	0/0	0/0	0/0	0/0
2	chr14	4249342	.	C	T	6389	.	.	.	0/0	0/0	0/0	0/0	0/0	0/0	0/0	0/0	0/0	0/0	0/0	0/0	0/0	0/0	0/0	1/1	0/1	0/0	0/0	0/0	0/0	0/0	0/0	0/0	0/0	0/0	0/0	1/1	0/0	0/0	0/0	0/0	0/0	0/0	0/0	0/0	0/0	0/0	0/0	0/0
2	chr14	4249350	.	C	A,G	871	.	.	.	0/0	0/0	0/0	0/0	0/0	0/0	0/0	0/0	0/0	0/0	0/2	0/2	0/0	0/0	0/0	0/0	0/0	0/0	0/0	0/0	0/0	0/0	0/0	0/0	0/0	0/0	0/0	0/0	0/0	0/0	0/0	0/0	0/0	0/0	0/0	0/0	0/0	0/0	0/0	0/0
2	chr14	4249351	.	C	T	1973	.	.	.	0/0	0/0	0/0	0/0	0/0	0/0	0/0	0/0	0/0	1/1	0/0	0/0	0/0	0/0	0/0	0/0	0/0	0/0	0/0	0/0	0/0	0/0	0/0	0/0	0/0	0/0	0/0	0/0	0/0	0/0	0/0	0/0	0/0	0/0	0/0	0/0	0/0	0/1	0/0	0/0
2	chr14	4249355	.	G	C	994	.	.	.	0/0	0/0	0/0	0/0	0/0	0/0	0/0	0/0	0/0	0/0	0/0	0/0	0/0	0/0	0/0	0/0	0/0	0/0	0/0	./.	0/0	0/0	0/0	0/0	0/0	0/0	0/0	0/0	0/0	0/0	0/0	0/0	0/0	0/0	0/0	0/0	0/0	0/0	0/0	0/0
2	chr14	4249551	.	C	T	4510	.	.	.	0/1	./.	1/1	0/0	0/0	0/0	0/0	0/0	0/0	0/0	0/0	0/0	0/0	0/0	0/0	0/0	0/0	0/0	0/0	0/0	0/0	0/0	0/0	0/0	0/0	0/0	0/0	0/0	0/0	0/0	0/0	0/0	0/1	0/0	0/0	0/0	0/0	0/1	0/0	0/0
2	chr14	4249565	.	G	A	5082	.	.	.	0/0	./.	0/0	0/0	0/0	0/0	0/0	0/0	0/0	0/0	0/0	0/0	0/0	0/0	0/0	1/1	0/0	0/0	0/0	0/0	0/0	0/0	0/0	0/0	0/0	0/0	0/0	1/1	0/0	0/0	0/0	0/0	0/0	0/0	0/0	0/0	0/0	0/0	0/0	0/1
2	chr14	4249647	.	T	C	65007	.	.	.	0/0	0/1	0/0	0/0	1/1	0/1	0/1	1/1	1/1	0/0	0/1	1/1	0/1	1/1	1/1	1/1	0/1	1/1	1/1	0/0	0/0	1/1	1/1	1/1	1/1	1/1	1/1	1/1	0/0	1/1	0/1	0/0	0/0	1/1	0/1	1/1	0/1	0/1	1/1	0/0
2	chr14	4249674	.	T	C	51543	.	.	.	0/1	0/1	1/1	0/0	0/0	1/1	1/1	0/0	0/0	1/1	1/1	1/1	0/1	0/0	0/0	1/1	0/1	1/1	0/0	1/1	0/0	0/1	1/1	0/0	1/1	0/0	1/1	1/1	0/0	1/1	0/0	0/0	0/1	0/0	0/0	1/1	0/1	0/1	1/1	0/0
2	chr14	4249683	.	C	A	70646	.	.	.	0/1	0/1	1/1	0/0	1/1	1/1	0/1	1/1	1/1	0/0	1/1	1/1	0/1	1/1	1/1	1/1	0/1	1/1	1/1	1/1	0/0	1/1	1/1	1/1	1/1	1/1	1/1	1/1	0/0	0/0	0/1	0/0	0/1	1/1	0/1	1/1	0/1	1/1	1/1	0/1
2	chr14	4249686	.	C	T	55607	.	.	.	0/1	0/1	1/1	0/0	1/1	1/1	0/1	1/1	1/1	0/0	1/1	1/1	0/1	1/1	1/1	1/1	0/1	1/1	1/1	1/1	0/0	1/1	1/1	1/1	1/1	1/1	1/1	1/1	0/0	1/1	0/1	0/0	0/1	1/1	0/1	1/1	0/1	1/1	1/1	0/1
2	chr14	4249689	.	C	A	55474	.	.	.	0/1	0/1	1/1	0/0	1/1	1/1	0/1	1/1	1/1	0/0	1/1	1/1	0/1	1/1	1/1	1/1	0/1	1/1	1/1	1/1	0/0	1/1	1/1	1/1	1/1	1/1	1/1	1/1	0/0	1/1	0/1	0/0	0/1	1/1	0/1	1/1	0/1	1/1	1/1	0/1
2	chr14	4249692	.	C	T	1627	.	.	.	0/0	0/0	0/0	0/0	0/0	0/0	0/0	0/0	0/0	1/1	0/0	0/0	0/0	0/0	0/0	0/0	0/0	0/0	0/0	0/0	0/0	0/0	0/0	0/0	0/0	0/0	0/0	0/0	0/0	0/0	0/0	0/0	0/0	0/0	0/0	0/0	0/0	0/0	0/0	0/0
2	chr14	4249695	.	C	T	21383	.	.	.	0/0	0/1	0/0	0/0	1/1	0/0	0/0	0/1	0/1	0/0	0/0	0/0	0/0	1/1	1/1	0/0	0/0	0/0	1/1	0/0	0/0	0/1	0/0	1/1	0/0	1/1	0/0	0/0	0/0	0/0	0/1	0/0	0/0	1/1	0/1	0/0	0/0	0/1	0/0	0/0
2	chr14	4249710	.	G	A	66	.	.	.	0/0	0/0	0/0	0/0	0/0	0/0	0/0	0/0	0/0	0/0	0/0	0/0	0/0	0/0	0/0	0/0	0/0	0/0	0/0	0/0	0/0	0/0	0/0	0/0	0/0	0/0	0/0	0/0	0/0	0/0	0/0	0/0	0/0	0/0	0/0	0/0	0/0	0/0	0/0	0/0
2	chr14	4249736	.	T	A,G	1255	.	.	.	0/0	0/0	0/0	0/0	0/0	0/1	0/0	0/0	0/0	0/0	0/0	0/2	0/0	0/0	0/0	0/0	0/0	0/0	0/0	0/0	0/0	0/0	0/0	0/0	0/0	0/0	0/0	0/0	0/0	0/0	0/0	0/0	0/0	0/0	0/0	0/0	0/0	0/0	0/0	0/0
2	chr14	4249745	.	A	G	1456	.	.	.	0/0	0/0	0/0	0/0	0/0	0/0	0/0	0/0	0/0	0/0	0/0	0/0	0/0	0/0	0/0	0/0	0/0	0/0	0/0	0/0	0/0	0/0	0/0	0/0	0/0	0/0	0/0	0/0	0/0	1/1	0/0	0/0	0/0	0/0	0/0	0/0	0/0	0/0	0/0	0/0
2	chr14	4249746	.	C	T	1545	.	.	.	0/0	0/0	0/0	0/0	0/0	0/0	0/0	0/0	0/0	0/0	0/0	0/0	0/0	0/0	0/0	0/0	0/0	0/0	0/0	0/0	0/0	0/0	0/0	0/0	0/0	0/0	0/0	0/0	0/0	1/1	0/0	0/0	0/0	0/0	0/0	0/0	0/0	0/0	0/0	0/0
2	chr14	4249750	.	C	T	72466	.	.	.	0/1	1/1	1/1	0/0	1/1	1/1	0/1	1/1	1/1	0/0	1/1	1/1	0/1	1/1	1/1	1/1	0/1	1/1	1/1	1/1	0/0	1/1	1/1	1/1	1/1	1/1	1/1	1/1	0/0	0/0	0/1	0/0	0/1	1/1	0/1	1/1	0/1	1/1	1/1	0/1
2	chr14	4249775	.	T	C	3996	.	.	.	0/0	0/0	0/0	0/0	0/0	0/0	0/0	0/0	0/0	0/0	0/0	0/0	0/0	0/0	0/0	0/0	0/0	0/0	0/0	0/0	0/0	0/0	0/0	0/0	0/0	0/0	0/0	0/0	0/0	0/0	0/0	0/0	0/0	0/0	0/0	0/0	0/0	0/0	0/0	0/1
2	chr14	4249781	.	C	T	6579	.	.	.	0/0	0/0	0/0	0/0	0/0	0/1	0/0	0/0	0/0	0/0	1/1	0/0	0/0	0/0	0/0	0/0	0/0	0/0	0/0	0/0	0/0	0/0	0/0	0/0	0/0	0/0	0/0	0/0	0/0	0/0	0/0	0/0	0/0	0/0	0/0	0/0	0/0	0/0	0/0	0/0
2	chr14	4249792	.	G	A	1294	.	.	.	0/0	./.	0/0	0/0	0/0	0/0	0/0	0/0	0/0	1/1	0/0	0/0	0/0	0/0	0/0	0/0	0/0	0/0	0/0	0/0	0/0	0/0	0/0	0/0	0/0	0/0	0/0	0/0	0/0	0/0	0/0	0/0	0/0	0/0	0/0	0/0	0/0	0/0	0/0	0/0
2	chr14	4249822	.	C	T	953	.	.	.	0/0	./.	0/0	0/0	0/0	0/0	0/0	0/0	0/0	1/1	0/0	0/0	0/0	0/0	0/0	0/0	0/0	0/0	0/0	0/0	0/0	0/0	0/0	0/0	0/0	0/0	0/0	0/0	0/0	0/0	0/0	0/0	0/0	0/0	0/0	0/0	0/0	0/0	0/0	0/0
2	chr14	4249831	.	G	A	909	.	.	.	0/0	./.	0/0	0/0	0/0	0/0	0/0	0/0	0/0	1/1	0/0	0/0	0/0	0/0	0/0	0/0	0/0	0/0	0/0	0/0	0/0	0/0	0/0	0/0	0/0	0/0	0/0	0/0	0/0	0/0	0/0	0/0	0/0	0/0	0/0	0/0	0/0	0/0	0/0	0/0
2	chr14	4249833	.	T	C	847	.	.	.	0/0	./.	0/0	0/0	0/0	0/0	0/0	0/0	0/0	0/0	0/0	0/1	0/0	0/0	0/0	0/0	0/0	0/0	0/0	0/0	0/0	0/0	0/0	0/0	0/0	0/0	0/0	0/0	0/0	0/0	0/0	0/0	0/0	0/0	0/0	0/0	0/0	0/0	0/0	0/0
2	chr14	4249837	.	A	G	4504	.	.	.	0/1	./.	1/1	0/0	0/0	0/0	0/0	0/0	0/0	0/0	0/0	0/0	0/0	0/0	0/0	0/0	0/0	0/1	0/0	0/0	0/0	0/0	0/0	0/0	0/0	0/0	0/0	0/0	0/0	0/0	0/0	0/0	0/1	0/0	0/0	0/0	0/0	0/1	0/0	0/0
2	chr14	4249857	.	A	T	32	.	.	.	0/0	0/0	0/0	0/0	0/0	0/0	0/0	0/0	0/0	0/0	0/0	0/1	0/0	0/0	0/0	0/0	0/0	0/0	0/0	0/0	0/0	0/0	0/0	0/0	0/0	0/0	0/0	0/0	0/0	0/0	0/0	0/0	0/0	0/0	0/0	0/0	0/0	0/0	0/0	0/0
2	chr14	4249858	.	G	A	5905	.	.	.	0/0	0/0	0/0	0/0	0/0	0/1	0/0	0/0	0/0	0/0	1/1	0/0	0/0	0/0	0/0	0/0	0/0	0/0	0/0	0/0	0/0	0/0	0/0	0/0	0/0	0/0	0/0	0/0	0/0	0/0	0/0	0/0	0/0	0/0	0/0	0/0	0/0	0/0	0/0	0/0
2	chr14	4249860	.	C	T	360	.	.	.	0/0	0/0	0/0	0/0	0/0	0/0	0/0	0/0	0/0	0/0	0/0	0/1	0/0	0/0	0/0	0/0	0/0	0/0	0/0	0/0	0/0	0/0	0/0	0/0	0/0	0/0	0/0	0/0	0/0	0/0	0/0	0/0	0/0	0/0	0/0	0/0	0/0	0/0	0/0	0/0
2	chr14	4249861	.	G	A	1342	.	.	.	0/0	0/0	0/0	0/0	0/0	0/0	0/0	0/0	0/0	0/0	0/0	0/0	0/0	0/0	0/0	0/0	0/0	0/0	0/0	0/0	0/0	0/0	0/0	0/0	0/0	0/0	0/0	0/0	0/0	1/1	0/0	0/0	0/0	0/0	0/0	0/0	0/0	0/0	0/0	0/0
2	chr14	4249867	.	A	G	165	.	.	.	0/0	0/0	0/0	0/0	0/0	0/0	0/0	0/0	0/0	0/0	0/0	0/1	0/0	0/0	0/0	0/0	0/0	0/0	0/0	0/0	0/0	0/0	0/0	0/0	0/0	0/0	0/0	0/0	0/0	0/0	0/0	0/0	0/0	0/0	0/0	0/0	0/0	0/0	0/0	0/0
2	chr14	4249869	.	A	T	1332	.	.	.	0/0	0/0	0/0	0/0	0/0	0/0	0/0	0/0	0/0	0/0	0/0	0/0	0/0	0/0	0/0	0/0	0/0	0/0	0/0	0/0	0/0	0/0	0/0	0/0	0/0	0/0	0/0	0/0	0/0	1/1	0/0	0/0	0/0	0/0	0/0	0/0	0/0	0/0	0/0	0/0
2	chr14	4249873	.	A	T	7067	.	.	.	0/0	0/0	0/0	0/0	1/1	0/1	0/0	0/1	0/1	1/1	0/0	0/1	0/1	1/1	1/1	0/0	0/0	1/1	1/1	1/1	0/0	1/1	1/1	1/1	1/1	1/1	1/1	0/0	0/0	1/1	0/0	0/0	0/0	1/1	0/0	1/1	0/1	0/1	1/1	0/0
2	chr14	4249874	.	C	T	3801	.	.	.	0/0	0/0	0/0	0/0	0/0	0/0	0/1	0/0	0/0	0/0	0/0	0/0	0/1	0/0	0/0	0/0	0/0	1/1	0/0	0/1	0/0	1/1	1/1	0/0	1/1	0/0	1/1	0/0	0/0	0/0	0/0	0/0	0/0	0/0	0/0	1/1	0/1	0/0	1/1	0/0
2	chr14	4249878	.	C	A	802	.	.	.	0/0	0/0	0/0	0/0	0/0	0/0	0/1	0/0	0/0	0/0	0/0	0/0	0/0	0/0	0/0	0/0	0/0	0/0	0/0	0/0	0/0	0/0	0/0	0/0	0/0	0/0	0/0	0/0	0/0	0/0	0/0	0/0	0/0	0/0	0/0	0/0	0/0	0/0	0/0	0/0
2	chr14	4249891	.	G	A	13612	.	.	.	0/0	0/0	0/0	0/0	0/0	0/0	0/0	0/0	0/0	0/0	0/0	0/1	0/0	0/0	0/0	1/1	0/1	0/0	0/0	0/0	0/0	0/0	0/0	0/0	0/0	0/0	0/0	1/1	0/0	0/0	0/0	0/0	0/0	./.	0/0	0/0	0/0	0/0	0/0	0/0
2	chr14	4249914	.	C	T	75	.	.	.	0/0	0/0	0/0	0/0	0/0	0/0	0/0	0/0	0/0	0/0	0/0	0/0	0/0	0/0	0/0	0/0	0/0	0/0	0/0	0/0	0/0	0/0	0/0	0/0	0/0	0/0	0/0	0/0	0/0	0/0	0/0	0/0	0/0	./.	0/0	0/0	0/0	0/0	0/0	0/0
2	chr14	4249922	.	A	G	19537	.	.	.	0/1	1/1	1/1	0/0	1/1	0/1	0/0	1/1	0/1	1/1	1/1	0/0	0/1	1/1	1/1	0/0	0/0	1/1	1/1	0/0	0/0	1/1	1/1	1/1	1/1	1/1	1/1	0/0	0/0	1/1	0/0	0/0	0/1	./.	0/1	1/1	0/1	1/1	1/1	0/0
2	chr14	4249927	.	T	G	17794	.	.	.	0/1	0/1	1/1	0/0	1/1	0/1	0/0	1/1	0/1	0/0	1/1	0/0	0/1	1/1	1/1	0/0	0/0	1/1	1/1	0/0	0/0	1/1	1/1	1/1	1/1	1/1	1/1	0/0	0/0	0/0	0/0	0/0	0/1	1/1	0/1	1/1	0/1	0/1	1/1	0/0
2	chr14	4249931	.	G	A	1158	.	.	.	0/0	0/0	0/0	0/0	0/0	0/0	0/1	0/0	0/1	0/0	0/0	0/0	0/0	0/0	0/0	0/0	0/0	0/0	0/0	1/1	0/0	0/0	0/0	0/0	0/0	0/0	0/0	0/0	0/0	0/0	0/0	0/0	0/0	0/0	0/0	0/0	0/0	0/0	0/0	0/0
2	chr14	4249953	.	A	G	2992	.	.	.	0/0	0/0	0/0	0/0	0/0	0/1	0/1	0/0	0/0	0/0	0/0	0/0	0/0	0/0	0/0	0/0	0/0	0/0	0/0	1/1	0/0	0/0	0/0	0/0	0/0	0/0	0/0	0/0	0/0	0/0	0/0	0/0	0/0	0/0	0/0	0/0	0/0	0/0	0/0	0/0
2	chr14	4249962	.	A	G	9356	.	.	.	0/0	0/1	0/0	0/0	1/1	0/1	0/0	1/1	0/1	1/1	0/0	0/1	0/0	1/1	1/1	0/0	0/0	0/0	1/1	1/1	0/0	0/1	0/0	1/1	0/0	1/1	0/0	0/0	0/0	1/1	0/0	0/0	0/0	1/1	0/0	0/0	0/0	0/0	0/0	0/0
2	chr14	4249968	.	G	A	666	.	.	.	0/0	0/0	0/0	0/0	0/0	0/0	0/0	0/0	0/0	0/0	0/0	0/1	0/0	0/0	0/0	0/0	0/0	0/0	0/0	0/0	0/0	0/0	0/0	0/0	0/0	0/0	0/0	0/0	0/0	0/0	0/0	0/0	0/0	0/0	0/0	0/0	0/0	0/0	0/0	0/0
2	chr14	4249977	.	A	G	22075	.	.	.	0/1	0/1	1/1	0/0	1/1	0/1	0/0	1/1	1/1	1/1	1/1	0/0	0/0	1/1	1/1	0/0	0/0	0/0	1/1	1/1	0/0	0/1	0/0	1/1	0/0	1/1	0/0	0/0	0/0	1/1	0/0	0/0	0/1	1/1	0/1	0/0	0/0	0/1	0/0	0/1
2	chr14	4249995	.	A	G	6823	.	.	.	0/0	0/1	0/0	0/0	1/1	0/0	0/0	1/1	0/1	0/0	0/0	0/1	0/0	1/1	1/1	0/0	0/0	0/0	1/1	0/0	0/0	0/1	0/0	1/1	0/0	./.	0/0	0/0	0/0	0/0	0/0	0/0	0/0	1/1	0/0	0/0	0/0	0/0	0/0	0/1
2	chr14	4250043	.	G	A	45	.	.	.	0/0	0/0	0/0	0/0	0/0	0/0	0/0	0/0	0/0	0/0	0/0	0/0	0/0	0/0	0/0	0/0	0/0	0/0	0/0	0/0	0/0	0/0	0/0	0/0	0/0	./.	0/0	0/0	0/0	0/0	0/0	0/0	0/0	0/0	0/0	0/0	0/0	0/0	0/0	0/0
2	chr14	4250046	.	G	A	6037	.	.	.	0/0	0/1	0/0	0/0	0/0	0/0	0/0	0/1	0/0	0/0	0/0	0/1	0/1	0/0	0/0	0/0	0/0	1/1	0/0	0/0	0/0	0/1	1/1	./.	1/1	0/0	1/1	0/0	0/0	0/0	0/0	0/0	0/0	0/0	0/0	1/1	0/1	0/0	1/1	0/0
2	chr14	4250049	.	C	T	6597	.	.	.	0/0	0/0	0/0	0/0	0/0	0/0	0/0	0/0	0/0	0/0	0/0	0/1	0/1	0/0	0/0	0/0	0/0	1/1	0/0	0/0	0/0	0/1	1/1	0/0	1/1	0/0	1/1	0/0	0/0	0/0	0/0	0/0	0/0	0/0	0/0	1/1	0/1	0/0	1/1	0/0
2	chr14	4250055	.	C	T	1897	.	.	.	0/0	0/0	0/0	0/0	0/0	0/0	0/0	0/0	0/0	0/0	0/0	0/0	0/0	0/0	0/0	0/0	0/0	0/0	0/0	0/0	0/0	0/0	0/0	0/0	0/0	0/0	0/0	0/0	0/0	0/0	0/0	0/0	0/0	0/0	0/0	0/0	0/0	0/0	0/0	0/1
2	chr14	4250064	.	T	C	16276	.	.	.	0/0	0/0	0/0	0/0	0/0	0/1	0/1	0/1	0/1	0/0	1/1	0/0	0/0	0/0	0/0	1/1	0/1	0/0	0/0	0/1	0/0	0/0	0/0	0/0	0/0	0/0	0/0	1/1	0/0	0/0	0/0	0/0	0/0	0/0	0/0	0/0	0/0	0/1	0/0	0/0
2	chr14	4250090	.	A	G	9237	.	.	.	0/0	0/0	0/0	0/0	0/0	0/1	0/1	0/1	0/1	0/0	1/1	0/0	0/0	0/0	0/0	0/0	0/0	0/0	0/0	0/1	0/0	0/0	0/0	0/0	0/0	0/0	0/0	0/0	0/0	0/0	0/0	0/0	0/0	0/0	0/0	0/0	0/0	0/1	0/0	0/0
2	chr14	4250099	.	G	A	250	.	.	.	0/0	0/0	0/0	0/0	0/0	0/0	0/0	0/0	0/0	0/0	0/0	0/0	0/0	0/0	0/0	0/0	0/0	0/0	0/0	0/0	0/0	0/0	0/0	0/0	0/0	0/0	0/0	0/0	0/0	0/0	0/0	0/0	0/0	0/0	0/0	0/0	0/0	0/0	0/0	0/0
2	chr14	4250102	.	G	A	6400	.	.	.	0/0	0/0	0/0	0/0	0/0	0/0	0/0	0/0	0/0	0/0	0/0	0/1	0/1	0/0	0/0	0/0	0/0	1/1	0/0	0/1	0/0	0/1	1/1	0/0	1/1	0/0	1/1	0/0	0/0	0/0	0/0	0/0	0/0	0/0	0/0	1/1	0/1	0/0	1/1	0/0
2	chr14	4250107	.	T	C	6780	.	.	.	0/0	0/0	0/0	0/0	0/0	0/0	0/0	0/0	0/0	0/0	0/0	0/0	0/0	0/0	0/0	1/1	0/1	0/0	0/0	0/0	0/0	0/0	0/0	0/0	0/0	./.	0/0	1/1	0/0	0/0	0/0	0/0	0/0	0/0	0/0	0/0	0/0	0/0	0/0	0/0
2	chr14	4250109	.	G	A	5272	.	.	.	0/0	0/0	0/0	0/0	0/0	0/0	0/0	0/0	0/0	0/0	0/0	0/1	0/1	0/0	0/0	0/0	0/0	1/1	0/0	0/1	0/0	0/1	1/1	0/0	1/1	0/0	1/1	0/0	0/0	0/0	0/0	0/0	0/0	0/0	0/0	1/1	0/1	0/0	1/1	0/0
2	chr14	4250111	.	A	T	1476	.	.	.	0/0	0/0	0/0	0/0	0/0	0/0	0/0	0/0	0/1	1/1	0/0	0/0	0/0	0/0	0/0	1/1	0/0	0/0	0/0	0/0	0/0	0/0	0/0	0/0	0/0	0/0	0/0	./.	0/0	0/0	0/0	0/0	0/0	0/0	0/0	0/0	0/0	0/0	0/0	0/1
2	chr14	4250112	.	G	A	5580	.	.	.	0/0	0/0	0/0	0/0	0/0	0/0	0/0	0/0	0/0	1/1	0/0	0/1	0/1	0/0	0/0	1/1	0/0	1/1	0/0	0/0	0/0	0/1	1/1	0/0	1/1	0/0	1/1	./.	0/0	0/0	0/0	0/0	0/0	0/0	0/0	1/1	0/1	0/0	1/1	0/0
2	chr14	4250119	.	T	C	2335	.	.	.	0/0	0/0	0/0	0/0	0/0	0/0	0/0	0/0	0/0	0/0	0/0	0/0	0/0	0/0	0/0	0/0	0/0	0/0	0/0	0/0	0/0	0/0	0/0	0/0	0/0	./.	0/0	0/0	0/0	0/0	0/0	0/0	0/0	0/0	0/0	0/0	0/0	0/1	0/0	0/0
2	chr14	4250126	.	C	T	422	.	.	.	0/0	0/0	0/0	0/0	0/0	0/0	0/0	0/0	0/1	1/1	0/0	0/0	0/0	0/0	0/0	0/0	0/0	0/0	0/0	0/0	0/0	0/0	0/0	0/0	0/0	./.	0/0	0/0	0/0	0/0	0/0	0/0	0/0	0/0	0/0	0/0	0/0	0/0	0/0	0/0
2	chr14	4250134	.	G	A,T	177	.	.	.	0/0	0/0	0/0	0/0	0/0	0/0	0/0	0/0	0/0	./.	0/0	0/0	0/0	0/0	0/0	0/1	0/0	0/0	0/0	0/0	0/0	0/0	0/0	0/0	0/0	./.	0/0	./.	0/0	0/0	0/0	0/0	0/0	0/0	0/0	0/0	0/0	0/0	0/0	0/0
2	chr14	4250136	.	T	G	76	.	.	.	0/0	0/0	0/0	0/0	0/0	0/0	0/0	0/0	0/0	./.	0/0	0/0	0/0	0/0	0/0	0/1	0/0	0/0	0/0	0/0	0/0	0/0	0/0	0/0	0/0	./.	0/0	./.	0/0	0/0	0/0	0/0	0/0	0/0	0/0	0/0	0/0	0/0	0/0	0/0
2	chr14	4250140	.	T	C	3312	.	.	.	0/0	0/0	0/0	0/0	0/0	0/1	0/0	0/0	0/1	0/0	1/1	0/0	0/0	0/0	0/0	0/0	0/0	0/0	0/0	0/1	0/0	0/0	0/0	0/0	0/0	./.	0/0	0/0	0/0	0/0	0/0	0/0	0/0	0/0	0/0	0/0	0/0	0/0	0/0	0/1
2	chr14	4250146	.	C	T	23951	.	.	.	0/1	0/1	1/1	0/0	1/1	0/1	0/1	1/1	0/1	1/1	0/0	1/1	0/1	1/1	1/1	1/1	0/1	1/1	1/1	0/1	0/0	1/1	1/1	1/1	1/1	./.	1/1	1/1	0/0	0/0	0/0	0/0	0/1	1/1	0/1	1/1	0/1	1/1	1/1	0/0
2	chr14	4250154	.	G	C	2768	.	.	.	0/0	0/0	0/0	0/0	0/0	0/0	0/1	0/0	0/0	0/0	0/0	0/0	0/0	0/0	0/0	1/1	0/1	0/0	0/0	0/0	0/0	0/0	0/0	0/0	0/0	./.	0/0	1/1	0/0	0/0	0/0	0/0	0/0	0/0	0/0	0/0	0/0	0/0	0/0	0/0
2	chr14	4250166	.	C	T	1897	.	.	.	0/0	0/0	0/0	0/0	0/0	0/0	0/0	0/0	0/0	0/0	0/0	0/0	0/0	0/0	0/0	0/0	0/0	0/0	0/0	0/0	0/0	0/0	0/0	0/0	0/0	./.	0/0	0/0	0/0	0/0	0/0	0/0	0/0	0/0	0/0	0/0	0/0	0/1	0/0	0/0
2	chr14	4250171	.	A	T	86	.	.	.	0/0	0/0	0/0	0/0	0/0	0/0	0/0	0/0	0/0	0/0	0/0	0/0	0/0	0/0	0/0	0/0	0/0	0/0	0/0	0/0	0/0	0/0	0/0	0/0	0/0	./.	0/0	0/0	0/0	0/0	0/0	0/0	0/0	0/0	0/0	0/0	0/0	0/0	0/0	0/0
2	chr14	4250172	.	A	G	2636	.	.	.	0/0	0/0	0/0	0/0	0/0	0/1	0/0	0/0	0/0	0/0	0/0	0/1	0/0	0/0	0/0	0/0	0/0	0/0	0/0	0/0	0/0	0/0	0/0	0/0	0/0	./.	0/0	0/0	0/0	0/0	0/0	0/0	0/0	0/0	0/0	0/0	0/0	0/1	0/0	0/0
2	chr14	4250175	.	T	A	1554	.	.	.	0/1	0/0	1/1	0/0	0/0	0/0	0/1	0/0	0/0	0/0	1/1	0/0	0/0	0/0	0/0	1/1	0/0	0/0	0/0	1/1	0/0	0/0	0/0	0/0	0/0	./.	0/0	./.	0/0	0/0	0/0	0/0	0/0	0/0	0/0	0/0	0/0	0/0	0/0	0/1
2	chr14	4250640	.	T	A	37	.	.	.	0/0	./.	0/0	0/0	0/0	0/0	0/0	0/0	0/0	0/0	0/0	0/0	0/0	0/0	0/0	0/0	0/0	0/0	./.	0/0	0/0	0/0	0/0	./.	0/0	./.	0/0	0/0	0/0	0/0	0/0	0/0	0/0	0/0	0/0	0/0	0/0	0/0	0/0	0/0
2	chr14	4250641	.	A	T	3158	.	.	.	0/0	./.	0/0	0/0	1/1	0/0	1/1	1/1	0/1	1/1	0/0	0/0	0/0	1/1	1/1	1/1	0/1	0/0	./.	0/0	0/0	0/0	0/0	./.	0/0	./.	0/0	1/1	0/0	0/0	0/0	0/0	0/0	1/1	0/1	0/0	0/0	0/0	0/0	0/0
2	chr14	4250642	.	T	A	2734	.	.	.	0/1	./.	1/1	0/0	0/0	0/0	0/0	0/0	0/0	0/0	0/0	0/0	0/0	0/0	0/0	0/0	0/0	0/0	./.	0/0	0/0	0/0	0/0	./.	0/0	./.	0/0	0/0	0/0	0/0	0/0	0/0	0/1	0/0	0/0	0/0	0/0	0/1	0/0	0/0
2	chr14	4250647	.	C	T	15537	.	.	.	0/1	./.	1/1	0/0	1/1	0/1	1/1	1/1	0/1	1/1	1/1	0/1	0/0	1/1	1/1	1/1	0/1	0/0	1/1	0/0	0/0	0/1	0/0	./.	0/0	1/1	0/0	1/1	0/0	0/0	0/0	0/0	0/1	1/1	0/1	0/0	0/0	1/1	0/0	0/0
2	chr14	4250655	.	A	G	4938	.	.	.	0/0	./.	0/0	0/0	1/1	0/0	0/0	1/1	0/1	0/0	0/0	0/0	0/0	1/1	1/1	0/0	0/0	0/0	1/1	0/0	0/0	0/1	0/0	1/1	0/0	1/1	0/0	0/0	0/0	0/0	0/1	0/0	0/0	1/1	0/1	0/0	0/0	0/0	0/0	0/0
2	chr14	4250689	.	A	G	1178	.	.	.	0/0	./.	0/0	0/0	0/0	0/1	0/0	0/0	0/0	0/0	0/0	0/0	0/0	0/0	0/0	0/0	0/0	0/0	0/0	0/0	0/0	0/0	0/0	0/0	0/0	0/0	0/0	0/0	0/0	0/0	0/0	0/0	0/0	0/0	0/0	0/0	0/0	0/0	0/0	0/0
2	chr14	4250701	.	G	A,T	13395	.	.	.	0/0	0/0	0/0	0/0	2/2	0/0	2/2	2/2	0/2	0/0	0/0	0/2	0/0	2/2	2/2	0/0	0/0	0/0	2/2	0/0	0/0	0/2	0/0	2/2	0/0	2/2	0/0	0/0	0/0	0/0	0/2	0/0	0/0	2/2	0/2	0/0	0/0	0/0	0/0	0/0
2	chr14	4250712	.	T	C	559	.	.	.	0/0	0/0	0/0	0/0	0/0	0/0	0/0	0/0	0/0	0/0	0/0	0/0	0/0	0/0	0/0	0/0	0/0	0/0	0/0	0/0	0/0	0/0	0/0	0/0	0/0	0/0	0/0	0/0	0/0	0/0	0/0	0/0	0/0	0/0	0/0	0/0	0/0	0/0	0/0	0/0
2	chr14	4250721	.	A	G	802	.	.	.	0/0	0/0	0/0	0/0	0/0	0/0	0/0	0/0	0/0	0/0	0/0	0/0	0/0	0/0	0/0	0/0	0/0	0/0	0/0	0/0	0/0	0/0	0/0	0/0	0/0	0/0	0/0	0/0	0/0	0/0	0/0	0/0	0/0	0/0	0/0	0/0	0/0	0/0	0/0	0/1
2	chr14	4250722	.	T	G	3767	.	.	.	0/0	0/0	0/0	0/0	0/0	0/1	0/0	0/0	0/0	0/0	1/1	0/0	0/0	0/0	0/0	0/0	0/0	0/0	0/0	0/0	0/0	0/0	0/0	0/0	0/0	0/0	0/0	0/0	0/0	0/0	0/0	0/0	0/0	0/0	0/0	0/0	0/0	0/0	0/0	0/0
2	chr14	4250766	.	A	C,T	47863	.	.	.	0/1	1/2	1/1	0/0	2/2	1/1	1/1	2/2	1/2	1/1	1/1	1/1	0/1	2/2	2/2	1/1	0/1	1/1	2/2	1/1	0/0	1/2	1/1	2/2	1/1	2/2	1/1	1/1	0/0	0/0	0/2	0/0	0/1	2/2	0/2	1/1	0/1	1/1	1/1	0/0
2	chr14	4250768	.	G	C	5150	.	.	.	0/0	0/0	0/0	0/0	0/0	0/0	0/0	0/0	0/0	0/0	0/0	0/0	0/0	0/0	0/0	1/1	0/1	0/0	0/0	0/0	0/0	0/0	0/0	0/0	0/0	0/0	0/0	1/1	0/0	0/0	0/0	0/0	0/0	0/0	0/0	0/0	0/0	0/1	0/0	0/0
2	chr14	4250797	.	T	C	12141	.	.	.	0/0	0/0	0/0	0/0	0/0	0/1	0/0	0/0	0/1	1/1	1/1	0/0	0/1	0/0	0/0	0/0	0/0	1/1	0/0	0/0	0/0	1/1	1/1	0/0	1/1	0/0	1/1	0/0	0/0	0/0	0/0	0/0	0/0	0/0	0/0	1/1	0/1	0/1	1/1	0/0
2	chr14	4250839	.	A	G	3902	.	.	.	0/0	0/0	0/0	0/0	0/0	0/1	0/0	0/0	0/0	0/0	1/1	0/0	0/0	0/0	0/0	0/0	0/0	0/0	0/0	0/0	0/0	0/0	0/0	0/0	0/0	0/0	0/0	0/0	0/0	0/0	0/0	0/0	0/0	0/0	0/0	0/0	0/0	0/0	0/0	0/0
2	chr14	4250854	.	T	C	10179	.	.	.	0/1	./.	1/1	0/0	0/0	0/0	0/0	0/0	0/1	0/0	0/0	0/0	0/1	0/0	0/0	0/0	0/0	1/1	0/0	0/0	0/0	0/1	1/1	0/0	1/1	0/0	1/1	0/0	0/0	0/0	0/0	0/0	0/1	0/0	0/0	1/1	0/1	0/1	1/1	0/0
2	chr14	4250863	.	G	A	43	.	.	.	0/0	./.	0/0	0/0	0/0	0/0	0/0	0/0	0/0	0/0	0/0	0/0	0/0	0/0	0/0	0/0	0/0	0/0	0/0	0/0	0/0	0/0	0/0	0/0	0/0	0/0	0/0	0/0	0/0	0/0	0/0	0/0	0/0	0/0	0/0	0/0	0/0	0/0	0/0	0/0
2	chr14	4250878	.	A	G	5159	.	.	.	0/0	./.	0/0	0/0	0/0	0/0	0/0	0/0	0/0	0/0	0/0	0/0	0/1	0/0	0/0	0/0	0/0	1/1	0/0	0/0	0/0	0/1	1/1	0/0	1/1	0/0	1/1	0/0	0/0	0/0	0/0	0/0	0/0	0/0	0/0	1/1	0/1	0/0	1/1	0/0
2	chr14	4250883	.	G	A	79	.	.	.	0/0	./.	0/0	0/0	0/0	0/0	0/0	0/0	0/0	1/1	0/0	0/0	0/0	0/0	0/0	0/0	0/0	0/0	0/0	0/0	0/0	0/0	0/0	0/0	0/0	0/0	0/0	0/0	0/0	0/0	0/0	0/0	0/0	0/0	0/0	0/0	0/0	0/1	0/0	0/0
2	chr14	4250886	.	G	A	19667	.	.	.	0/0	./.	0/0	0/0	1/1	0/0	1/1	1/1	0/1	1/1	0/0	0/1	0/0	1/1	1/1	0/0	0/0	0/0	1/1	0/0	0/0	0/1	0/0	1/1	0/0	1/1	0/0	0/0	0/0	0/0	0/1	0/0	0/0	1/1	0/1	0/0	0/0	0/1	0/0	0/0
2	chr14	4250889	.	A	C	19171	.	.	.	0/0	./.	0/0	0/0	1/1	0/0	1/1	1/1	0/1	1/1	0/0	0/1	0/0	1/1	1/1	0/0	0/0	0/0	1/1	0/0	0/0	0/1	0/0	1/1	0/0	1/1	0/0	0/0	0/0	0/0	0/1	0/0	0/0	1/1	0/1	0/0	0/0	0/1	0/0	0/0
2	chr14	4250890	.	C	T	4130	.	.	.	0/0	./.	0/0	0/0	0/0	0/1	0/0	0/0	0/0	0/0	1/1	0/0	0/0	0/0	0/0	0/0	0/0	0/0	0/0	0/0	0/0	0/0	0/0	0/0	0/0	0/0	0/0	0/0	0/0	0/0	0/0	0/0	0/0	0/0	0/0	0/0	0/0	0/0	0/0	0/0
2	chr14	4250892	.	C	T	24081	.	.	.	0/0	./.	0/0	0/0	1/1	0/1	1/1	1/1	0/1	1/1	1/1	0/1	0/0	1/1	1/1	0/0	0/0	0/0	1/1	0/0	0/0	0/1	0/0	1/1	0/0	1/1	0/0	0/0	0/0	0/0	0/1	0/0	0/0	1/1	0/1	0/0	0/0	0/1	0/0	0/0
2	chr14	4250901	.	T	G	2966	.	.	.	0/0	./.	0/0	0/0	0/0	0/0	0/0	0/0	0/0	0/0	0/0	0/0	0/0	0/0	0/0	0/0	0/0	0/0	0/0	0/0	0/0	0/0	0/0	0/0	0/0	0/0	0/0	0/0	0/0	0/0	0/0	0/0	0/0	0/0	0/0	0/0	0/0	0/0	0/0	0/0
2	chr14	4250902	.	C	A	41599	.	.	.	0/1	./.	1/1	0/0	1/1	0/1	0/1	1/1	0/1	0/0	1/1	0/1	0/0	1/1	1/1	1/1	0/1	0/0	1/1	0/0	0/0	0/1	0/0	1/1	0/0	1/1	0/0	1/1	0/0	0/0	0/1	0/0	0/1	1/1	0/1	0/0	0/0	0/1	0/0	0/0
2	chr14	4250908	.	A	G	31253	.	.	.	0/1	./.	1/1	0/0	0/1	1/1	1/1	1/1	0/1	1/1	1/1	0/1	0/1	1/1	1/1	1/1	0/1	1/1	1/1	0/0	0/0	1/1	1/1	1/1	1/1	1/1	1/1	1/1	0/0	0/0	0/1	0/0	0/1	1/1	0/1	1/1	0/1	1/1	1/1	0/0
2	chr14	4250911	.	T	A,C	29823	.	.	.	0/2	./.	2/2	0/0	2/2	2/2	2/2	2/2	0/2	1/1	2/2	0/2	0/2	2/2	2/2	2/2	0/2	2/2	2/2	0/0	0/0	0/2	2/2	2/2	2/2	2/2	2/2	2/2	0/0	0/0	0/2	0/0	0/2	2/2	0/2	2/2	0/2	1/2	2/2	0/0
2	chr14	4250921	.	G	A	45	.	.	.	0/0	./.	0/0	0/0	0/0	0/0	0/0	0/0	0/0	0/0	0/0	0/0	0/0	0/0	0/0	0/0	0/0	0/0	0/0	0/0	0/0	0/0	0/0	0/0	0/0	0/0	0/0	0/0	0/0	0/0	0/0	0/0	0/0	0/0	0/0	0/0	0/0	0/0	0/0	0/0
2	chr14	4250923	.	T	G	43233	.	.	.	0/1	./.	1/1	0/0	1/1	0/1	1/1	1/1	0/1	1/1	1/1	0/1	0/1	1/1	1/1	1/1	0/1	1/1	1/1	0/0	0/0	1/1	1/1	1/1	1/1	1/1	1/1	1/1	0/0	0/0	0/1	0/0	0/1	1/1	0/1	1/1	0/1	1/1	1/1	0/0
2	chr14	4250940	.	C	A	24084	.	.	.	0/1	./.	1/1	0/0	1/1	0/1	0/0	1/1	0/1	./.	1/1	0/0	0/1	1/1	1/1	0/0	0/0	1/1	1/1	0/0	0/0	1/1	1/1	1/1	1/1	1/1	1/1	0/0	0/0	0/0	0/1	0/0	0/1	1/1	0/1	1/1	0/1	1/1	1/1	0/0
2	chr14	4250948	.	T	A	2935	.	.	.	0/1	./.	1/1	0/0	1/1	0/1	./.	1/1	0/1	./.	1/1	0/0	0/1	1/1	./.	0/0	0/0	1/1	./.	0/0	0/0	1/1	./.	1/1	./.	./.	1/1	0/0	0/0	0/0	0/1	0/0	0/1	1/1	0/1	1/1	0/0	1/1	1/1	0/0
2	chr14	4250950	.	G	A	161	.	.	.	0/0	./.	0/0	0/0	0/0	0/1	0/0	0/0	0/0	./.	1/1	0/0	0/0	0/0	0/0	0/0	0/0	0/0	0/0	0/0	0/0	0/0	0/0	0/0	0/0	0/0	0/0	0/0	0/0	0/0	0/0	0/0	0/0	0/0	0/0	0/0	0/0	0/0	0/0	0/0
2	chr14	4250965	.	A	G	12230	.	.	.	0/1	./.	1/1	0/0	1/1	0/0	1/1	1/1	0/1	./.	0/0	0/1	0/0	1/1	1/1	0/0	0/0	0/0	1/1	0/0	0/0	0/1	0/0	1/1	0/0	1/1	0/0	0/0	0/0	0/0	0/1	0/0	0/1	1/1	0/1	0/0	0/0	1/1	0/0	0/0
2	chr14	4250971	.	A	G	4674	.	.	.	0/0	./.	0/0	0/0	1/1	0/0	0/0	1/1	0/1	./.	0/0	0/0	0/0	1/1	1/1	0/0	0/0	0/0	1/1	0/0	0/0	0/1	0/0	1/1	0/0	1/1	0/0	0/0	0/0	0/0	0/1	0/0	0/0	1/1	0/1	0/0	0/0	0/0	0/0	0/0
2	chr14	4250973	.	A	G	119	.	.	.	0/0	./.	0/0	0/0	0/0	0/0	1/1	0/0	0/0	./.	0/0	0/1	0/0	0/0	0/0	0/0	0/0	0/0	0/0	0/0	0/0	0/0	0/0	0/0	0/0	0/0	0/0	0/0	0/0	0/0	0/0	0/0	0/0	0/0	0/0	0/0	0/0	0/0	0/0	0/0
2	chr14	4250974	.	A	C	8882	.	.	.	0/1	./.	1/1	0/0	1/1	0/0	1/1	1/1	0/1	./.	0/0	0/1	0/0	1/1	1/1	0/0	0/0	0/0	1/1	0/0	0/0	0/1	0/0	1/1	0/0	1/1	0/0	0/0	0/0	0/0	0/1	0/0	0/1	1/1	0/1	0/0	0/0	1/1	0/0	0/0
2	chr14	4250984	.	C	G	2958	.	.	.	0/0	./.	0/0	0/0	0/0	0/1	0/0	0/0	0/1	./.	0/0	0/0	0/0	0/0	0/0	0/0	0/0	0/0	0/0	0/0	0/0	0/0	0/0	0/0	0/0	0/0	0/0	0/0	0/0	0/0	0/0	0/0	0/0	0/0	0/0	0/0	0/0	0/0	0/0	0/0
2	chr14	4250988	.	A	T	188	.	.	.	0/0	./.	0/0	0/0	0/0	0/0	1/1	0/0	0/0	./.	0/0	0/1	0/0	0/0	0/0	0/0	0/0	0/0	0/0	0/0	0/0	0/0	0/0	0/0	0/0	0/0	0/0	0/0	0/0	0/0	0/0	0/0	0/0	0/0	0/0	0/0	0/0	0/0	0/0	0/0
2	chr14	4250991	.	C	A	182	.	.	.	0/0	./.	0/0	0/0	0/0	0/0	0/0	0/0	0/0	./.	0/0	0/0	0/0	0/0	0/0	0/0	0/0	0/0	0/0	0/0	0/0	0/0	0/0	0/0	0/0	./.	0/0	0/0	0/0	0/0	0/0	0/0	0/0	0/0	0/0	0/0	0/0	0/0	0/0	0/0
2	chr14	4250992	.	A	G	12174	.	.	.	0/1	./.	1/1	0/0	1/1	1/1	1/1	1/1	0/1	./.	1/1	1/1	0/1	1/1	1/1	1/1	0/1	1/1	./.	0/0	0/0	0/1	1/1	1/1	1/1	./.	1/1	1/1	0/0	0/0	0/1	0/0	0/1	1/1	0/0	1/1	0/1	1/1	1/1	0/0
2	chr14	4250997	.	C	G	7189	.	.	.	0/1	./.	1/1	0/0	1/1	0/1	0/0	1/1	0/1	./.	1/1	0/1	0/1	1/1	1/1	0/0	0/0	1/1	./.	0/0	0/0	1/1	1/1	1/1	1/1	./.	1/1	0/0	0/0	0/0	0/1	0/0	0/1	1/1	0/0	1/1	0/1	1/1	1/1	0/0
2	chr14	4251014	.	G	T	334	.	.	.	0/0	./.	0/0	0/0	0/0	0/1	./.	0/0	0/0	0/0	0/0	0/0	0/0	0/0	./.	0/0	0/0	0/0	./.	0/0	0/0	0/0	0/0	0/0	0/0	./.	0/0	0/0	0/0	0/0	0/0	0/0	0/0	./.	0/0	0/0	0/0	0/0	0/0	0/0
2	chr14	4251022	.	A	C	2278	.	.	.	0/1	./.	1/1	0/0	0/0	0/0	./.	0/0	0/0	1/1	0/0	0/0	0/1	0/0	./.	0/1	0/0	1/1	./.	0/0	0/0	0/1	1/1	0/0	1/1	./.	1/1	0/0	0/0	0/0	0/0	0/0	0/1	0/0	0/0	1/1	0/0	1/1	1/1	0/0
2	chr14	4251425	.	T	C	1145	.	.	.	0/0	0/0	0/0	0/0	0/0	0/0	0/0	0/0	0/0	0/0	0/0	0/0	0/0	0/0	0/0	1/1	0/1	0/0	0/0	0/0	0/0	0/0	0/0	./.	0/0	0/0	0/0	1/1	0/0	0/0	0/0	0/0	0/0	0/0	0/0	./.	0/0	0/0	0/0	0/0
2	chr14	4251430	.	C	G	16614	.	.	.	0/1	1/1	1/1	0/0	1/1	1/1	1/1	1/1	1/1	1/1	1/1	1/1	0/1	1/1	1/1	1/1	0/1	1/1	1/1	1/1	0/0	1/1	1/1	./.	1/1	./.	1/1	1/1	0/0	0/0	0/0	0/0	0/1	1/1	0/0	./.	0/0	1/1	1/1	0/0
2	chr14	4251431	.	A	T	4464	.	.	.	0/1	0/1	1/1	0/0	0/0	0/0	0/0	0/0	0/0	0/0	0/0	0/0	0/0	0/0	0/0	0/0	0/0	0/0	0/0	0/0	0/0	0/0	0/0	./.	0/0	0/0	0/0	0/0	0/0	0/0	0/0	0/0	0/1	0/0	0/0	0/0	0/0	0/1	0/0	0/0
2	chr14	4251440	.	G	A	1034	.	.	.	0/0	0/0	0/0	0/0	0/0	0/0	0/0	0/0	0/0	0/0	0/0	0/0	0/1	0/0	0/0	0/0	0/0	1/1	0/0	0/0	0/0	1/1	1/1	./.	1/1	0/0	1/1	0/0	0/0	0/0	0/0	0/0	0/0	0/0	0/0	1/1	0/0	0/0	1/1	0/0
2	chr14	4251449	.	T	C	2337	.	.	.	0/0	0/0	0/0	0/0	0/0	0/0	0/0	0/0	0/0	1/1	0/0	0/1	0/0	0/0	0/0	0/0	0/0	0/0	0/0	0/0	0/0	0/0	0/0	0/0	0/0	0/0	0/0	0/0	0/0	0/0	0/0	0/0	0/0	0/0	0/0	0/0	0/0	0/0	0/0	0/0
2	chr14	4251476	.	A	G	7040	.	.	.	0/0	1/1	0/0	0/0	1/1	0/0	0/0	1/1	0/1	0/0	0/0	0/0	0/0	1/1	1/1	0/0	0/0	0/0	1/1	0/0	0/0	0/0	0/0	1/1	0/0	1/1	0/0	0/0	0/0	0/0	0/1	0/0	0/0	1/1	0/0	0/0	0/0	0/0	0/0	0/0
2	chr14	4251479	.	C	G	3032	.	.	.	0/0	0/0	0/0	0/0	0/0	0/1	0/1	0/0	0/0	0/0	0/0	0/1	0/0	0/0	0/0	0/0	0/0	0/0	0/0	0/0	0/0	0/0	0/0	0/0	0/0	0/0	0/0	0/0	0/0	0/0	0/0	0/0	0/0	0/0	0/0	0/0	0/0	0/0	0/0	0/0
2	chr14	4251488	.	G	A	5252	.	.	.	0/0	0/0	0/0	0/0	0/0	0/0	0/1	0/0	0/0	0/0	0/0	0/0	0/1	0/0	0/0	0/0	0/0	1/1	0/0	0/0	0/0	1/1	1/1	0/0	1/1	0/0	1/1	0/0	0/0	0/0	0/0	0/0	0/0	0/0	0/0	1/1	0/0	0/0	1/1	0/0
2	chr14	4251497	.	A	G	26276	.	.	.	0/1	1/1	1/1	0/0	1/1	1/1	0/0	1/1	1/1	1/1	1/1	1/1	0/0	1/1	1/1	1/1	0/1	0/0	1/1	1/1	0/0	0/0	0/0	1/1	0/0	1/1	0/0	1/1	0/0	0/0	0/1	0/0	0/1	1/1	0/0	0/0	0/0	0/1	0/0	0/0
2	chr14	4251500	.	G	A	26209	.	.	.	0/1	1/1	1/1	0/0	1/1	1/1	0/1	1/1	1/1	1/1	1/1	1/1	0/0	1/1	1/1	1/1	0/1	0/0	1/1	1/1	0/0	0/0	0/0	1/1	0/0	1/1	0/0	1/1	0/0	0/0	0/1	0/0	0/1	1/1	0/0	0/0	0/0	0/1	0/0	0/0
2	chr14	4251521	.	T	C	15231	.	.	.	0/0	1/1	0/0	0/0	1/1	0/0	0/0	1/1	0/1	1/1	0/0	0/1	0/0	1/1	1/1	0/0	0/0	0/0	1/1	0/0	0/0	0/1	0/0	1/1	0/0	1/1	0/0	0/0	0/0	0/0	0/1	0/0	0/0	1/1	0/1	0/0	0/0	0/1	0/0	0/0
2	chr14	4251545	.	G	A	232	.	.	.	0/0	0/0	0/0	0/0	0/0	0/0	0/0	0/0	0/0	0/0	0/0	0/1	0/0	0/0	0/0	0/0	0/0	0/0	0/0	0/0	0/0	0/0	0/0	0/0	0/0	0/0	0/0	0/0	0/0	0/0	0/0	0/0	0/0	0/0	0/0	0/0	0/0	0/0	0/0	0/0
2	chr14	4251574	.	G	A	752	.	.	.	0/0	0/0	0/0	0/0	0/0	0/0	0/1	0/0	0/0	0/0	0/0	0/0	0/0	0/0	0/0	0/0	0/0	0/0	0/0	0/0	0/0	0/0	0/0	0/0	0/0	0/0	0/0	0/0	0/0	0/0	0/0	0/0	0/0	0/0	0/0	0/0	0/0	0/0	0/0	0/0
2	chr14	4251577	.	G	A	929	.	.	.	0/0	0/0	0/0	0/0	0/0	0/0	0/0	0/0	0/0	0/0	0/0	0/0	0/1	0/0	0/0	0/0	0/0	1/1	0/0	0/0	0/0	0/1	1/1	0/0	1/1	0/0	1/1	0/0	0/0	0/0	0/0	0/0	0/0	0/0	0/0	1/1	0/0	0/1	1/1	0/0
2	chr14	4251581	.	T	C,G	3916	.	.	.	0/0	0/0	0/0	0/0	0/0	0/0	0/2	0/0	0/2	0/0	0/0	0/2	0/0	0/0	0/0	0/0	0/0	0/0	0/0	0/0	0/0	0/0	0/0	0/0	0/0	0/0	./.	0/0	0/0	0/0	0/0	0/0	0/0	0/0	0/0	0/0	0/0	0/0	0/0	0/0
2	chr14	4251586	.	G	A	32948	.	.	.	0/1	1/1	1/1	0/0	1/1	0/1	1/1	1/1	0/1	1/1	0/0	0/0	0/1	1/1	1/1	1/1	0/1	1/1	1/1	0/0	0/0	1/1	1/1	1/1	1/1	1/1	1/1	1/1	0/0	0/0	0/1	0/0	0/1	1/1	0/1	1/1	0/0	1/1	1/1	0/0
2	chr14	4251591	.	T	A	2194	.	.	.	0/0	0/0	0/0	0/0	0/0	0/0	0/0	0/0	0/0	0/0	0/0	0/0	0/0	0/0	0/0	0/0	0/0	0/0	0/0	1/1	0/0	0/0	0/0	0/0	0/0	0/0	0/0	0/0	0/0	0/0	0/0	0/0	0/0	0/0	0/0	0/0	0/0	0/0	0/0	0/0
2	chr14	4251593	.	T	C	788	.	.	.	0/0	0/0	0/0	0/0	0/0	0/0	0/1	0/0	0/0	0/0	0/0	0/0	0/0	0/0	0/0	0/0	0/0	./.	0/0	0/0	0/0	0/1	./.	0/0	./.	0/0	./.	0/0	0/0	0/0	0/0	0/0	0/0	0/0	0/0	./.	0/0	0/1	./.	0/0
2	chr14	4251595	.	G	A	153	.	.	.	0/0	0/0	0/0	0/0	0/0	0/0	0/0	0/0	0/0	0/0	0/0	0/0	0/0	0/0	0/0	1/1	0/0	./.	0/0	0/0	0/1	0/1	./.	0/0	./.	0/0	./.	./.	0/0	0/0	0/0	0/0	0/0	0/0	0/0	./.	0/0	0/1	./.	0/0
2	chr14	4251597	.	T	A	417	.	.	.	0/0	0/0	0/0	0/0	0/0	0/0	0/0	0/0	0/0	0/0	0/0	0/0	0/0	0/0	0/0	1/1	0/0	./.	0/0	0/0	0/0	0/1	./.	0/0	./.	0/0	./.	./.	0/0	0/0	0/0	0/0	0/0	0/0	0/0	./.	0/0	0/1	./.	0/0
2	chr14	4251599	.	G	A	387	.	.	.	0/0	0/0	0/0	0/0	0/0	0/0	0/0	0/0	0/0	0/0	0/0	0/0	0/0	0/0	0/0	./.	0/0	./.	0/0	0/0	0/0	0/1	1/1	0/0	1/1	0/0	./.	./.	0/0	0/0	0/0	0/0	0/0	0/0	0/0	./.	0/0	0/1	1/1	0/0
2	chr14	4251602	.	T	G	443	.	.	.	0/0	0/0	0/0	0/0	0/0	0/0	0/0	0/0	0/0	0/0	0/0	0/0	0/0	0/0	0/0	./.	0/0	./.	0/0	0/0	0/0	0/0	0/0	0/0	0/0	0/0	./.	./.	0/0	0/0	0/0	0/0	0/0	0/0	0/0	./.	0/0	0/0	0/0	0/0
2	chr14	4251606	.	A	G	2038	.	.	.	0/0	0/0	0/0	0/0	0/0	0/0	0/0	0/0	0/0	0/0	0/0	0/0	0/0	0/0	0/0	./.	0/0	./.	0/0	0/0	0/0	0/0	0/0	0/0	0/0	0/0	./.	./.	0/0	0/0	0/0	0/0	0/0	0/0	0/0	./.	0/0	0/0	0/0	0/0
2	chr14	4251610	.	T	C	2414	.	.	.	0/0	0/0	0/0	0/0	0/0	0/0	0/0	0/0	0/0	0/0	0/0	0/0	0/0	0/0	0/0	1/1	0/0	./.	0/0	0/0	0/0	0/0	./.	0/0	./.	0/0	./.	./.	0/0	0/0	0/0	0/0	0/0	0/0	0/0	./.	0/0	0/0	./.	0/0
2	chr14	4251617	.	T	C	2577	.	.	.	0/0	0/0	0/0	0/0	0/0	0/0	0/0	0/0	0/0	0/0	0/0	0/0	0/0	0/0	0/0	0/0	0/0	./.	0/0	0/0	0/0	0/0	./.	0/0	0/0	0/0	./.	./.	0/0	0/0	0/0	0/0	0/0	0/0	0/0	./.	0/0	0/0	./.	0/0
2	chr14	4251618	.	T	G	2443	.	.	.	0/0	0/0	0/0	0/0	0/0	0/0	0/0	0/0	0/0	0/0	0/0	0/0	0/0	0/0	0/0	0/0	0/0	./.	0/0	1/1	0/0	0/0	0/0	0/0	0/0	0/0	./.	./.	0/0	0/0	0/0	0/0	0/0	0/0	0/0	./.	0/0	0/0	0/0	0/0
2	chr14	4251623	.	C	T	3490	.	.	.	0/0	0/0	0/0	0/0	0/0	0/0	0/0	0/0	0/0	0/0	0/0	0/0	0/1	0/0	0/0	1/1	0/0	./.	0/0	0/0	0/0	0/1	1/1	0/0	1/1	0/0	./.	./.	0/0	0/0	0/0	0/0	0/0	0/0	0/0	1/1	0/0	0/1	1/1	0/0
2	chr14	4251624	.	C	T	21857	.	.	.	0/0	0/1	0/0	0/0	1/1	0/0	0/0	1/1	0/1	0/0	0/0	0/1	0/1	1/1	1/1	0/0	0/1	./.	1/1	0/0	0/0	0/1	0/0	1/1	0/0	1/1	./.	./.	0/0	0/0	0/1	0/0	0/0	1/1	0/1	0/0	0/0	0/0	0/0	0/0
2	chr14	4251625	.	G	A	778	.	.	.	0/0	0/0	0/0	0/0	0/0	0/0	0/1	0/0	0/0	0/0	0/0	0/0	0/0	0/0	0/0	0/0	0/0	./.	0/0	0/0	0/0	0/0	0/0	0/0	0/0	0/0	./.	./.	0/0	0/0	0/0	0/0	0/0	0/0	0/0	0/0	0/0	0/0	0/0	0/0
2	chr14	4251626	.	T	G	1341	.	.	.	0/0	0/0	0/0	0/0	0/0	0/0	0/1	0/0	0/0	0/0	0/0	0/1	0/0	0/0	0/0	0/0	0/0	./.	0/0	0/0	0/0	0/0	0/0	0/0	0/0	0/0	0/0	./.	0/0	0/0	0/0	0/0	0/0	0/0	0/0	0/0	0/0	0/0	0/0	0/0
2	chr14	4251627	.	A	G	21318	.	.	.	0/0	0/1	0/0	0/0	1/1	0/0	0/0	1/1	0/1	0/0	0/0	0/0	0/1	1/1	1/1	0/0	0/1	./.	1/1	0/0	0/0	0/1	0/0	1/1	0/0	1/1	0/0	./.	0/0	0/0	0/1	0/0	0/0	1/1	0/1	0/0	0/0	0/0	0/0	0/0
2	chr14	4251631	.	G	A	2584	.	.	.	0/0	0/0	0/0	0/0	0/0	0/0	0/0	0/0	0/0	0/0	0/0	0/0	0/0	0/0	0/0	0/0	0/0	./.	0/0	1/1	0/0	0/0	0/0	0/0	0/0	0/0	0/0	./.	0/0	0/0	0/0	0/0	0/0	0/0	0/0	0/0	0/0	0/0	0/0	0/0
2	chr14	4251638	.	C	T	52	.	.	.	0/0	0/0	0/0	0/0	0/0	0/0	0/0	0/0	0/0	0/0	0/0	0/0	0/0	0/0	0/0	1/1	0/0	./.	0/0	0/0	0/0	0/0	0/0	0/0	0/0	0/0	0/0	./.	0/0	0/0	0/0	0/0	0/0	0/0	0/0	0/0	0/0	0/0	0/0	0/0
2	chr14	4251642	.	C	A,G	37546	.	.	.	0/0	0/1	0/0	0/0	1/1	1/1	1/1	1/1	0/1	0/0	1/1	1/1	0/2	1/1	1/1	./.	0/1	./.	1/1	1/1	0/0	1/2	2/2	1/1	2/2	1/1	2/2	./.	0/0	0/0	0/1	0/0	0/0	1/1	0/1	2/2	0/0	0/0	2/2	0/0
2	chr14	4251657	.	G	A	22202	.	.	.	0/0	0/1	0/0	0/0	1/1	0/0	0/0	1/1	0/1	0/0	0/0	0/0	0/0	1/1	1/1	./.	0/1	0/0	1/1	0/0	0/0	0/1	0/0	1/1	0/0	1/1	0/0	./.	0/0	0/0	0/1	0/0	0/0	1/1	0/1	0/0	0/0	0/0	0/0	0/0
2	chr14	4251659	.	G	A	1099	.	.	.	0/0	0/0	0/0	0/0	0/0	0/0	0/0	0/0	0/0	1/1	0/0	0/0	0/0	0/0	0/0	./.	0/0	0/0	0/0	0/0	0/0	0/0	0/0	0/0	0/0	0/0	0/0	./.	0/0	0/0	0/0	0/0	0/0	0/0	0/0	0/0	0/0	0/0	0/0	0/0
2	chr14	4251667	.	C	A	490	.	.	.	0/0	0/0	0/0	0/0	0/0	0/0	0/1	0/0	0/0	0/0	0/0	0/0	0/0	0/0	0/0	./.	0/0	0/0	0/0	0/0	0/0	0/0	0/0	0/0	0/0	0/0	0/0	./.	0/0	0/0	0/0	0/0	0/0	0/0	0/0	0/0	0/0	0/0	0/0	0/0
2	chr14	4251669	.	G	T	1690	.	.	.	0/0	0/0	0/0	0/0	0/0	0/0	0/0	0/0	0/0	0/0	0/0	0/0	0/1	0/0	0/0	./.	0/0	1/1	0/0	0/0	0/0	0/1	1/1	0/0	1/1	0/0	1/1	./.	0/0	0/0	0/0	0/0	0/0	0/0	0/0	1/1	0/1	0/0	1/1	0/0
2	chr14	4251670	.	A	G	2056	.	.	.	0/0	0/0	0/0	0/0	0/0	0/0	0/0	0/0	0/0	0/0	0/0	0/0	0/0	0/0	0/0	./.	0/0	0/0	0/0	0/0	0/0	0/0	0/0	0/0	0/0	0/0	0/0	./.	0/0	0/0	0/0	0/0	0/0	0/0	0/0	0/0	0/0	0/0	0/0	0/0
2	chr14	4251684	.	A	G	695	.	.	.	0/0	0/0	0/0	0/0	0/0	0/0	0/0	0/0	0/0	0/0	0/0	0/0	0/0	0/0	0/0	0/0	0/0	0/0	0/0	0/0	0/0	0/0	0/0	0/0	0/0	0/0	0/0	./.	0/0	0/0	0/0	0/0	0/0	0/0	0/0	0/0	0/0	0/0	0/0	0/0
2	chr14	4251691	.	A	G	446	.	.	.	0/0	0/0	0/0	0/0	0/0	0/0	0/1	0/0	0/0	0/0	0/0	0/0	0/0	0/0	0/0	0/0	0/0	0/0	0/0	0/0	0/0	0/0	0/0	0/0	0/0	0/0	0/0	./.	0/0	0/0	0/0	0/0	0/0	0/0	0/0	0/0	0/0	0/0	0/0	0/0
2	chr14	4251693	.	C	T	1797	.	.	.	0/0	0/0	0/0	0/0	0/0	0/0	0/0	0/0	0/0	0/0	0/0	0/0	0/0	0/0	0/0	0/0	0/0	0/0	0/0	0/0	0/0	0/0	0/0	0/0	0/0	0/0	0/0	./.	0/0	0/0	0/0	0/0	0/0	0/0	0/0	0/0	0/0	0/0	0/0	0/0
2	chr14	4251697	.	C	T	93	.	.	.	0/0	0/0	0/0	0/0	0/0	0/0	0/0	0/0	0/0	0/0	0/0	0/0	0/0	0/0	0/0	1/1	0/0	0/0	0/0	0/0	0/0	0/0	0/0	0/0	0/0	0/0	0/0	./.	0/0	0/0	0/0	0/0	0/0	0/0	0/0	0/0	0/0	0/0	0/0	0/0
2	chr14	4251699	.	T	G	115	.	.	.	0/0	0/0	0/0	0/0	0/0	0/0	0/0	0/0	0/0	0/0	0/0	0/0	0/0	0/0	0/0	1/1	0/0	0/0	0/0	0/0	0/0	0/0	0/0	0/0	0/0	0/0	0/0	./.	0/0	0/0	0/0	0/0	0/0	0/0	0/0	0/0	0/0	0/0	0/0	0/0
2	chr14	4251702	.	A	C,T	7283	.	.	.	0/1	0/1	1/1	0/0	0/0	0/0	0/0	0/0	0/0	./.	0/0	0/0	0/0	0/0	0/0	0/0	0/0	./.	0/0	1/1	0/0	0/0	./.	0/0	./.	0/0	./.	./.	0/0	0/0	0/0	0/0	0/1	0/0	0/0	./.	0/0	1/1	./.	0/0
2	chr14	4251705	.	C	T	173	.	.	.	0/0	0/0	0/0	0/0	0/0	0/0	0/0	0/0	0/0	./.	0/0	0/0	0/0	0/0	0/0	1/1	0/0	./.	0/0	0/0	0/0	0/0	./.	0/0	./.	0/0	./.	./.	0/0	0/0	0/0	0/0	0/0	0/0	0/0	./.	0/0	0/0	./.	0/0
2	chr14	4251712	.	C	G	36255	.	.	.	0/1	1/1	1/1	0/0	1/1	1/1	1/1	1/1	0/1	./.	1/1	0/0	0/1	1/1	1/1	1/1	0/0	./.	1/1	1/1	0/0	1/1	./.	1/1	./.	1/1	./.	./.	0/0	0/0	0/1	0/0	0/1	1/1	0/1	./.	0/0	1/1	./.	0/0
2	chr14	4251715	.	T	C	37226	.	.	.	0/1	1/1	1/1	0/0	1/1	1/1	1/1	1/1	0/1	./.	1/1	0/0	0/1	1/1	1/1	1/1	0/0	./.	1/1	1/1	0/0	1/1	./.	1/1	./.	1/1	./.	./.	0/0	0/0	0/1	0/0	0/1	1/1	0/1	./.	0/0	1/1	./.	0/0
2	chr14	4251721	.	G	A	185	.	.	.	0/0	0/0	0/0	0/0	0/0	0/0	0/0	0/0	0/0	./.	0/0	0/0	0/0	0/0	0/0	1/1	0/0	./.	0/0	0/0	0/0	0/0	./.	0/0	./.	0/0	./.	./.	0/0	0/0	0/0	0/0	0/0	0/0	0/0	./.	0/0	0/0	./.	0/0
2	chr14	4251725	.	C	A	32629	.	.	.	0/1	0/1	1/1	0/0	1/1	1/1	1/1	1/1	0/1	./.	1/1	0/0	0/1	1/1	1/1	0/0	0/0	./.	1/1	1/1	0/0	1/1	./.	1/1	./.	1/1	./.	./.	0/0	0/0	0/1	0/0	0/1	1/1	0/1	./.	0/0	1/1	./.	0/0
2	chr14	4251726	.	G	A	183	.	.	.	0/0	0/0	0/0	0/0	0/0	0/0	0/0	0/0	0/0	./.	0/0	0/0	0/0	0/0	0/0	1/1	0/0	./.	0/0	0/0	0/0	0/0	./.	0/0	./.	0/0	./.	./.	0/0	0/0	0/0	0/0	0/0	0/0	0/0	./.	0/0	0/0	./.	0/0
2	chr14	4251728	.	C	T	5892	.	.	.	0/1	0/0	1/1	0/0	0/0	0/0	0/0	0/0	0/0	./.	0/0	0/0	0/0	0/0	0/0	0/0	0/0	./.	0/0	1/1	0/0	0/0	./.	0/0	./.	0/0	./.	./.	0/0	0/0	0/0	0/0	0/1	0/0	0/0	./.	0/0	1/1	./.	0/0
2	chr14	4251729	.	C	T	31809	.	.	.	0/1	0/1	1/1	0/0	1/1	1/1	1/1	1/1	0/1	./.	1/1	0/0	0/0	1/1	1/1	1/1	0/0	./.	1/1	1/1	0/0	1/1	./.	1/1	./.	1/1	./.	./.	0/0	0/0	0/1	0/0	0/1	1/1	0/1	./.	0/0	1/1	./.	0/0
2	chr14	4251731	.	G	A	184	.	.	.	0/0	0/0	0/0	0/0	0/0	0/0	0/0	0/0	0/0	./.	0/0	0/0	0/0	0/0	0/0	1/1	0/0	./.	0/0	0/0	0/0	0/0	./.	0/0	./.	0/0	./.	./.	0/0	0/0	0/0	0/0	0/0	0/0	0/0	./.	0/0	0/0	./.	0/0
2	chr14	4251741	.	C	T	118	.	.	.	0/0	0/0	0/0	0/0	0/0	0/0	0/0	0/0	0/0	./.	0/0	0/0	0/0	0/0	0/0	0/0	0/0	./.	0/0	0/0	0/0	./.	./.	0/0	./.	0/0	./.	./.	0/0	0/0	0/0	0/0	0/0	0/0	0/0	./.	0/0	0/0	./.	0/0
2	chr14	4251765	.	G	A	346	.	.	.	0/0	0/0	0/0	0/0	0/0	0/1	0/0	0/0	0/0	./.	0/1	0/0	0/0	0/0	0/0	0/0	0/0	./.	0/0	0/0	0/0	./.	./.	0/0	./.	0/0	./.	./.	0/0	0/0	0/0	0/0	0/0	0/0	0/0	./.	0/0	0/0	./.	0/0
2	chr14	4251766	.	A	C	1700	.	.	.	0/0	0/0	0/0	0/0	0/0	0/0	0/0	0/0	0/0	./.	0/0	0/0	0/0	0/0	0/0	0/0	0/0	./.	0/0	0/0	0/0	./.	./.	0/0	./.	0/0	./.	./.	0/0	0/0	0/0	0/0	0/0	0/0	0/0	./.	0/0	0/0	./.	0/0
2	chr14	4251775	.	A	G	13541	.	.	.	0/0	0/1	0/0	0/0	1/1	0/0	0/0	1/1	0/0	./.	0/0	0/0	0/0	1/1	1/1	0/0	0/0	./.	1/1	0/0	0/0	1/1	./.	0/0	./.	0/0	./.	./.	0/0	0/0	0/1	0/0	0/0	1/1	0/0	./.	0/0	0/0	./.	0/0
2	chr14	4251781	.	C	T	20594	.	.	.	0/0	0/1	0/0	0/0	1/1	0/0	0/1	1/1	0/1	./.	0/0	0/0	0/0	1/1	1/1	0/0	0/0	./.	1/1	0/0	0/0	1/1	./.	1/1	./.	1/1	./.	./.	0/0	0/0	0/1	0/0	0/0	1/1	0/1	./.	0/0	0/0	./.	0/0
2	chr14	4251789	.	G	A	19240	.	.	.	0/0	0/1	0/0	0/0	1/1	0/0	0/0	1/1	0/1	./.	0/0	0/0	0/0	1/1	1/1	0/0	0/0	./.	1/1	0/0	0/0	1/1	./.	1/1	./.	1/1	./.	./.	0/0	0/0	0/1	0/0	0/0	1/1	0/1	./.	0/0	0/0	./.	0/0
2	chr14	4251796	.	A	G	292	.	.	.	0/0	0/0	0/0	0/0	0/0	0/1	0/0	0/0	0/0	./.	0/0	0/0	0/0	0/0	0/0	1/1	0/0	./.	0/0	0/0	0/0	0/0	./.	0/0	./.	0/0	./.	./.	0/0	0/0	0/0	0/0	0/0	0/0	0/0	./.	0/0	0/0	./.	0/0
2	chr14	4251797	.	T	C	20308	.	.	.	0/0	0/1	0/0	0/0	1/1	0/0	0/1	1/1	0/1	./.	0/0	0/0	0/0	1/1	1/1	0/0	0/0	./.	1/1	0/0	0/0	1/1	./.	1/1	./.	1/1	./.	./.	0/0	0/0	0/1	0/0	0/0	1/1	0/1	./.	0/0	0/0	./.	0/0
2	chr14	4251799	.	C	A	3516	.	.	.	0/0	0/0	0/0	0/0	0/0	0/1	0/1	0/0	0/0	./.	1/1	0/0	0/0	0/0	0/0	0/0	0/0	./.	0/0	0/0	0/0	0/0	./.	0/0	./.	0/0	./.	./.	0/0	0/0	0/0	0/0	0/0	0/0	0/0	./.	0/0	0/0	./.	0/0
2	chr14	4251829	.	G	T	38153	.	.	.	0/1	1/1	1/1	0/0	1/1	1/1	1/1	1/1	0/1	./.	1/1	0/0	0/0	1/1	1/1	1/1	0/0	./.	1/1	1/1	0/0	1/1	./.	1/1	./.	1/1	./.	./.	0/0	0/0	0/1	0/0	0/1	1/1	0/1	./.	0/0	1/1	./.	0/0
2	chr14	4251841	.	G	T	69	.	.	.	0/0	0/0	0/0	0/0	0/0	0/0	0/0	0/0	0/0	./.	0/0	0/0	0/0	0/0	0/0	0/0	0/0	./.	0/0	0/0	0/0	0/0	./.	0/0	./.	0/0	./.	0/0	0/0	0/0	0/0	0/0	0/0	0/0	0/0	./.	0/0	0/0	./.	0/0
2	chr14	4251847	.	A	C	810	.	.	.	0/0	0/0	0/0	0/0	0/0	0/0	0/0	0/0	0/0	./.	0/0	0/0	0/0	0/0	0/0	1/1	0/0	./.	0/0	0/0	0/0	0/0	./.	0/0	./.	0/0	./.	1/1	0/0	0/0	0/0	0/0	0/0	0/0	0/0	./.	0/0	0/0	./.	0/0
2	chr14	4251849	.	A	G	6382	.	.	.	0/1	0/0	1/1	0/0	0/0	0/0	0/0	0/0	0/0	./.	0/0	0/0	0/0	0/0	0/0	0/0	0/0	./.	0/0	1/1	0/0	0/0	./.	0/0	./.	0/0	./.	0/0	0/0	0/0	0/0	0/0	0/1	0/0	0/0	./.	0/0	1/1	./.	0/0
2	chr14	4251854	.	C	T	3963	.	.	.	0/0	0/0	0/0	0/0	0/0	0/1	0/0	0/0	0/0	./.	1/1	0/0	0/0	0/0	0/0	0/0	0/0	./.	0/0	./.	0/0	0/0	./.	0/0	./.	0/0	./.	0/0	0/0	0/0	0/0	0/0	0/0	0/0	0/0	./.	0/0	./.	./.	0/0
2	chr14	4251855	.	C	A,T	3995	.	.	.	0/0	0/0	0/0	0/0	0/0	0/0	0/0	0/0	0/0	./.	0/0	0/0	0/0	0/0	0/0	2/2	0/0	./.	0/0	0/0	0/0	0/0	./.	0/0	./.	0/0	./.	2/2	0/0	0/0	0/0	0/0	0/0	0/0	0/0	./.	0/0	./.	./.	0/0
2	chr14	4251857	.	A	G	790	.	.	.	0/0	0/0	0/0	0/0	0/0	0/0	0/0	0/0	0/0	./.	0/0	0/0	0/0	0/0	0/0	1/1	0/0	./.	0/0	0/0	0/0	0/0	./.	0/0	./.	0/0	./.	1/1	0/0	0/0	0/0	0/0	0/0	0/0	0/0	./.	0/0	0/0	./.	0/0
2	chr14	4251867	.	T	C	7259	.	.	.	0/1	0/0	1/1	0/0	0/0	0/0	0/0	0/0	0/0	./.	0/0	0/0	0/0	0/0	0/0	1/1	0/0	./.	0/0	1/1	0/0	0/0	./.	0/0	./.	0/0	./.	1/1	0/0	0/0	0/0	0/0	0/1	0/0	0/0	./.	0/0	1/1	./.	0/0
2	chr14	4251874	.	G	A	3448	.	.	.	0/0	0/0	0/0	0/0	0/0	0/1	0/0	0/0	0/0	./.	1/1	0/0	0/0	0/0	0/0	0/0	0/0	./.	0/0	0/0	0/0	0/0	./.	0/0	./.	0/0	./.	0/0	0/0	0/0	0/0	0/0	0/0	0/0	0/0	./.	0/0	0/0	./.	0/0
2	chr14	4251899	.	C	T	1260	.	.	.	0/0	0/0	0/0	0/0	0/0	0/0	0/0	0/0	0/0	./.	0/0	0/0	0/0	0/0	0/0	1/1	0/1	./.	0/0	0/0	0/0	0/0	./.	0/0	./.	0/0	./.	1/1	0/0	0/0	0/0	0/0	0/0	0/0	0/0	./.	0/0	0/0	./.	0/0
2	chr14	4251901	.	A	G	1306	.	.	.	0/0	0/0	0/0	0/0	0/0	0/0	0/0	0/0	0/0	./.	0/0	0/0	0/0	0/0	0/0	1/1	0/1	./.	0/0	0/0	0/0	0/0	./.	0/0	./.	0/0	./.	1/1	0/0	0/0	0/0	0/0	0/0	0/0	0/0	./.	0/0	0/0	./.	0/0
2	chr14	4251908	.	G	A,T	4682	.	.	.	0/0	0/0	0/0	0/0	0/0	0/2	0/0	0/0	0/0	./.	2/2	0/0	0/0	0/0	0/0	0/0	0/0	./.	0/0	1/1	0/0	0/0	./.	0/0	./.	0/0	./.	0/0	0/0	0/0	0/0	0/0	0/0	0/0	0/0	./.	0/0	0/0	./.	0/0
2	chr14	4251909	.	G	C	1433	.	.	.	0/0	0/0	0/0	0/0	0/0	0/0	0/0	0/0	0/0	./.	0/0	0/0	0/0	0/0	0/0	1/1	0/1	./.	0/0	0/0	0/0	0/0	./.	0/0	./.	0/0	./.	1/1	0/0	0/0	0/0	0/0	0/0	0/0	0/0	./.	0/0	0/0	./.	0/0
2	chr14	4251911	.	T	G	1416	.	.	.	0/0	0/0	0/0	0/0	0/0	0/0	0/0	0/0	0/0	./.	0/0	0/0	0/0	0/0	0/0	0/0	0/0	./.	0/0	1/1	0/0	0/0	./.	0/0	./.	0/0	./.	0/0	0/0	0/0	0/0	0/0	0/0	0/0	0/0	./.	0/0	0/0	./.	0/0
2	chr14	4251923	.	C	T	2296	.	.	.	0/0	0/1	0/0	0/0	1/1	0/0	0/0	1/1	0/1	./.	0/0	0/0	0/0	1/1	1/1	0/0	0/0	./.	1/1	0/0	0/0	./.	./.	1/1	./.	1/1	./.	0/0	0/1	0/0	0/0	0/0	0/0	1/1	0/0	./.	0/0	0/0	./.	0/0
2	chr14	4251924	.	A	C,T	5763	.	.	.	0/0	0/2	0/0	0/0	2/2	0/0	2/2	2/2	0/1	./.	0/0	0/0	0/0	2/2	2/2	0/0	0/0	./.	2/2	0/0	0/0	./.	./.	2/2	./.	2/2	./.	0/0	0/0	0/0	0/2	0/0	0/0	2/2	0/2	./.	0/0	0/0	./.	0/0
2	chr14	4251934	.	C	G	102	.	.	.	0/1	0/0	1/1	0/0	0/0	0/0	0/0	0/0	0/0	./.	0/0	0/0	0/0	0/0	0/0	0/0	0/0	./.	0/0	0/0	0/0	0/0	./.	0/0	./.	0/0	./.	0/0	0/0	0/0	0/0	0/0	0/0	0/0	0/0	./.	0/0	./.	./.	0/0
2	chr14	4251935	.	G	C,T	21525	.	.	.	0/1	0/1	1/1	0/0	1/1	0/1	1/1	1/1	0/1	./.	1/1	0/0	0/0	1/1	1/1	0/0	0/0	./.	1/1	1/1	0/0	1/1	./.	1/1	./.	1/1	./.	0/0	0/0	0/0	0/1	0/0	0/0	1/1	0/1	./.	0/0	./.	./.	0/0
2	chr14	4251939	.	A	T	867	.	.	.	0/0	0/0	0/0	0/0	0/0	0/0	0/1	0/0	0/0	./.	0/0	0/0	0/0	0/0	0/0	0/0	0/0	./.	0/0	0/0	0/0	0/0	./.	0/0	./.	0/0	./.	0/0	0/0	0/0	0/0	0/0	0/0	0/0	0/0	./.	0/0	0/0	./.	0/0
2	chr14	4251940	.	C	A	3514	.	.	.	0/0	0/0	0/0	0/0	0/0	0/1	0/0	0/0	0/0	./.	1/1	0/0	0/0	0/0	0/0	0/0	0/0	./.	0/0	0/0	0/0	0/0	./.	0/0	./.	0/0	./.	0/0	0/0	0/0	0/0	0/0	0/0	0/0	0/0	./.	0/0	0/0	./.	0/0
2	chr14	4251942	.	A	T	3362	.	.	.	0/0	0/0	0/0	0/0	0/0	0/0	0/0	0/0	0/0	./.	0/0	0/0	0/0	0/0	0/0	0/0	0/0	./.	0/0	0/0	0/0	0/0	./.	0/0	./.	0/0	./.	0/0	0/0	0/0	0/0	0/0	0/0	0/0	0/0	./.	0/0	0/0	./.	0/0
2	chr14	4251948	.	G	A	17744	.	.	.	0/0	0/1	0/0	0/0	1/1	0/0	0/1	1/1	0/1	./.	0/0	0/0	0/0	1/1	1/1	0/0	0/1	./.	1/1	0/0	0/0	./.	./.	1/1	./.	1/1	./.	./.	0/0	0/0	0/1	0/1	0/0	1/1	0/1	./.	0/0	0/0	./.	0/0
2	chr14	4251954	.	G	A	3999	.	.	.	0/1	0/0	1/1	0/0	0/0	0/0	0/0	0/0	0/0	./.	0/0	0/0	0/0	0/0	0/0	0/0	0/0	./.	0/0	0/0	0/0	0/0	./.	0/0	./.	0/0	./.	./.	0/0	0/0	0/0	0/0	0/1	0/0	0/0	./.	0/0	1/1	./.	0/0
2	chr14	4251959	.	C	A,G	1593	.	.	.	0/0	0/0	0/0	0/0	0/0	0/1	0/2	0/0	0/0	./.	0/0	0/0	0/0	0/0	0/0	1/1	0/1	./.	0/0	0/0	0/0	0/0	./.	0/0	./.	0/0	./.	./.	0/0	0/0	0/0	0/0	0/0	0/0	0/0	./.	0/0	0/0	./.	0/0
2	chr14	4251969	.	A	C	5184	.	.	.	0/0	0/0	0/0	0/0	0/0	0/1	0/0	0/0	0/0	./.	1/1	0/0	0/0	0/0	0/0	1/1	0/1	./.	0/0	0/0	0/0	0/0	./.	0/0	./.	0/0	./.	./.	0/0	0/0	0/0	0/0	0/0	0/0	0/0	./.	0/0	0/0	./.	0/0
2	chr14	4251986	.	A	T	1021	.	.	.	0/0	0/0	0/0	0/0	0/0	0/1	0/0	0/0	0/0	./.	0/0	0/0	0/0	0/0	0/0	1/1	0/1	./.	0/0	0/0	0/0	0/0	./.	0/0	./.	0/0	./.	./.	0/0	0/0	0/0	0/0	0/0	0/0	0/0	./.	0/0	0/0	./.	0/0
2	chr14	4251988	.	T	G	3920	.	.	.	0/0	0/0	0/0	0/0	0/0	0/1	0/0	0/0	0/0	./.	1/1	0/0	0/0	0/0	0/0	0/0	0/0	./.	0/0	0/0	0/0	0/0	./.	0/0	./.	0/0	./.	./.	0/0	0/0	0/0	0/0	0/0	0/0	0/0	./.	0/0	0/0	./.	0/0
2	chr14	4252004	.	G	T	14054	.	.	.	0/1	1/1	1/1	0/0	1/1	1/1	1/1	1/1	0/1	./.	1/1	0/0	0/0	1/1	1/1	1/1	0/0	./.	1/1	1/1	0/0	1/1	./.	1/1	./.	1/1	./.	./.	0/0	0/0	0/1	0/0	0/1	1/1	0/1	./.	0/0	1/1	./.	0/0
2	chr14	4252005	.	A	T	1476	.	.	.	0/0	0/0	0/0	0/0	0/0	0/1	0/0	0/0	0/0	./.	0/0	0/0	0/0	0/0	0/0	0/0	0/0	./.	0/0	0/0	0/0	0/0	./.	0/0	./.	0/0	./.	./.	0/0	0/0	0/0	0/0	0/0	0/0	0/0	./.	0/0	0/0	./.	0/0
2	chr14	4252041	.	T	C	330	.	.	.	0/0	0/0	0/0	0/0	0/0	0/0	0/1	0/0	0/0	./.	0/0	0/0	0/0	0/0	0/0	./.	0/1	0/0	0/0	0/0	0/0	0/0	./.	0/0	./.	0/0	./.	./.	0/0	0/0	0/0	0/0	0/0	0/0	0/0	./.	0/0	0/0	./.	0/0
2	chr14	4252044	.	G	A	1326	.	.	.	0/0	0/0	0/0	0/0	0/0	0/1	0/0	0/0	0/0	./.	1/1	0/0	0/0	0/0	0/0	./.	0/0	0/0	0/0	0/0	0/0	0/0	./.	0/0	./.	0/0	./.	./.	0/0	0/0	0/0	0/0	0/0	0/0	0/0	./.	0/0	0/0	./.	0/0
2	chr14	4252154	.	A	T	128	.	.	.	0/0	0/0	0/0	0/0	0/0	0/0	0/0	0/0	0/0	0/0	0/0	0/0	0/0	0/0	0/0	./.	0/0	./.	0/0	1/1	0/0	0/0	./.	0/0	./.	0/0	./.	0/0	0/0	0/0	0/0	0/0	0/0	0/0	0/0	./.	0/0	0/0	./.	0/0
2	chr14	4252177	.	T	A	68	.	.	.	0/0	0/0	0/0	0/0	0/0	0/1	0/0	0/0	0/0	0/0	0/0	0/0	0/1	0/1	0/1	./.	0/0	./.	0/0	0/0	0/0	0/0	./.	0/0	./.	0/0	./.	1/1	0/0	0/0	0/0	0/0	0/0	0/0	0/0	./.	0/0	0/0	./.	0/0
2	chr14	4252179	.	A	C	80	.	.	.	0/0	0/0	0/0	0/0	0/0	0/0	0/0	0/0	0/0	0/0	0/1	0/0	0/0	0/0	0/0	./.	0/0	./.	0/0	0/0	0/0	0/0	./.	0/0	./.	0/0	./.	0/0	0/0	0/0	0/0	0/0	0/0	0/0	0/0	./.	0/0	0/0	./.	0/0
2	chr14	4252185	.	A	G	52	.	.	.	0/0	0/0	0/0	0/0	0/0	0/0	0/0	0/0	0/0	0/0	0/0	0/0	0/0	0/0	0/0	./.	0/0	./.	0/0	0/0	0/0	0/0	./.	0/0	./.	0/0	./.	0/0	0/0	0/0	0/0	0/0	0/0	0/0	0/0	./.	0/0	0/0	./.	0/0
2	chr14	4252187	.	G	T	73	.	.	.	0/0	0/0	0/0	0/0	0/0	0/1	0/0	0/0	0/0	0/0	0/0	0/0	0/1	0/1	0/1	./.	0/0	./.	0/0	0/0	0/0	0/0	./.	0/0	./.	0/0	./.	1/1	0/0	0/0	0/0	0/0	0/0	0/0	0/0	./.	0/0	0/0	./.	0/0
2	chr14	4252191	.	C	A	58	.	.	.	0/0	0/0	0/0	0/0	0/0	0/0	0/0	0/0	0/0	0/0	0/0	0/0	0/1	0/1	0/1	./.	0/0	./.	0/0	0/0	0/0	0/0	./.	0/0	./.	0/0	./.	1/1	0/0	0/0	0/0	0/0	0/0	0/0	0/0	./.	0/0	0/0	./.	0/0
2	chr14	4252195	.	G	C	2684	.	.	.	0/1	0/0	1/1	0/0	0/0	0/0	0/0	0/0	0/0	0/0	0/0	0/0	0/0	0/0	0/0	./.	0/0	./.	0/0	0/0	0/0	0/0	./.	0/0	./.	0/0	./.	0/0	0/0	0/0	0/0	0/0	0/1	0/0	0/0	./.	0/0	1/1	./.	0/0
2	chr14	4252204	.	G	T	36	.	.	.	0/0	0/0	0/0	0/0	0/0	0/0	0/0	0/0	0/0	0/0	0/0	0/0	0/0	0/1	0/0	./.	0/0	./.	0/0	0/0	0/0	0/0	./.	0/0	./.	0/0	./.	1/1	0/0	0/0	0/0	0/0	0/0	0/0	0/0	./.	0/0	0/0	./.	0/0
2	chr14	4252227	.	G	T	42	.	.	.	0/0	0/0	0/0	0/0	0/0	0/0	0/0	0/0	0/0	./.	0/0	0/0	0/0	0/0	0/0	./.	0/0	./.	0/0	0/0	0/0	0/0	./.	0/0	./.	0/0	./.	0/0	0/0	0/0	0/0	0/0	0/0	0/0	0/0	./.	0/0	0/0	./.	0/0
2	chr14	4252241	.	T	A	15782	.	.	.	0/0	0/1	0/0	0/0	1/1	0/0	1/1	1/1	0/1	./.	0/0	0/0	0/0	1/1	1/1	./.	0/1	./.	1/1	0/0	0/0	1/1	./.	1/1	./.	1/1	./.	0/0	0/0	0/0	0/1	0/0	0/0	1/1	0/1	./.	0/0	0/0	./.	0/0
2	chr14	4252244	.	A	G	80	.	.	.	0/0	0/0	0/0	0/0	0/0	0/0	0/0	0/0	0/0	./.	0/0	0/0	0/0	0/0	0/0	./.	0/0	./.	0/0	0/0	0/0	0/0	./.	0/0	./.	0/0	./.	1/1	0/0	0/0	0/0	0/0	0/0	0/0	0/0	./.	0/0	0/0	./.	0/0
2	chr14	4252302	.	G	A	2812	.	.	.	0/1	0/1	1/1	0/0	0/0	0/1	0/0	0/0	0/0	./.	1/1	0/0	0/0	0/0	0/0	1/1	0/1	./.	0/0	1/1	0/0	0/0	./.	0/0	./.	0/1	./.	1/1	0/0	0/0	0/0	0/0	0/0	0/0	0/0	./.	0/0	1/1	./.	./.
2	chr14	4252305	.	C	T	2921	.	.	.	0/1	0/1	1/1	0/0	0/0	0/1	0/0	0/0	0/0	./.	1/1	0/0	0/0	0/0	0/0	1/1	0/1	./.	0/0	1/1	0/0	0/0	./.	0/0	./.	0/1	./.	1/1	0/0	0/0	0/0	0/0	0/0	0/0	0/0	./.	0/0	1/1	./.	./.
2	chr14	4252315	.	C	T	555	.	.	.	0/1	0/1	1/1	0/0	0/0	0/0	0/0	0/0	0/0	./.	0/0	0/0	0/0	0/0	0/0	0/0	0/0	./.	0/0	0/0	0/0	0/0	./.	0/0	./.	0/0	./.	0/0	0/0	0/0	0/0	0/0	0/0	0/0	0/0	./.	0/0	1/1	./.	0/0
2	chr14	4252350	.	C	G	3203	.	.	.	0/0	0/0	./.	0/0	0/0	0/0	0/0	0/0	0/0	./.	0/0	0/0	0/0	0/0	0/0	0/0	0/0	./.	0/0	./.	0/0	0/0	./.	0/0	./.	0/0	./.	0/0	0/0	0/0	0/0	0/0	0/0	0/0	0/0	./.	0/0	0/0	0/0	0/0
2	chr14	4252352	.	C	T	33	.	.	.	0/0	0/0	./.	0/0	0/0	0/0	0/0	0/0	0/0	./.	0/0	0/0	0/0	0/0	0/0	0/0	0/0	./.	0/0	./.	0/0	0/0	./.	0/0	./.	0/0	./.	0/0	0/0	0/0	0/0	0/0	0/0	0/0	0/0	./.	0/0	0/0	1/1	0/0
2	chr14	4252407	.	A	T	39	.	.	.	0/0	0/0	./.	0/0	0/0	0/0	0/0	0/0	0/0	0/0	0/0	0/0	0/0	0/0	0/0	0/0	0/0	./.	0/0	0/0	0/0	0/0	./.	0/0	./.	0/0	./.	0/0	0/0	0/0	0/0	0/0	0/0	0/0	0/0	./.	0/0	./.	1/1	0/0
2	chr14	4252417	.	C	T	90	.	.	.	0/0	0/0	./.	0/0	0/0	0/0	0/0	0/0	0/0	0/0	0/0	0/0	0/0	0/0	0/0	0/0	0/0	1/1	0/0	0/0	0/0	0/0	0/1	0/0	./.	0/0	./.	0/1	0/0	0/0	0/0	0/0	0/0	0/0	0/0	./.	0/0	./.	0/0	0/1
2	chr14	4252422	.	C	G	932	.	.	.	0/0	0/0	0/0	0/0	0/0	0/1	0/1	0/0	0/0	0/1	0/1	0/0	0/0	0/0	0/0	0/0	0/0	1/1	0/0	0/0	0/1	0/1	0/1	0/0	1/1	0/0	1/1	0/1	0/0	0/0	0/0	0/0	0/0	0/0	0/0	1/1	0/0	0/1	0/1	0/1
2	chr14	4252431	.	C	A	32	.	.	.	0/0	0/0	0/0	0/0	0/0	0/0	0/0	0/0	0/0	0/0	0/0	0/0	0/1	0/0	0/0	0/0	0/0	0/0	0/0	0/0	0/0	0/0	0/1	0/0	0/0	0/0	0/0	0/0	0/0	0/0	0/0	0/0	0/0	0/0	0/0	0/0	0/0	0/0	0/0	0/0
2	chr14	4252434	.	C	A	171	.	.	.	0/0	0/0	0/0	0/0	0/0	0/1	0/0	0/0	0/0	0/1	0/1	0/0	0/0	0/0	0/0	0/0	0/0	0/0	0/0	0/0	0/0	0/0	0/0	0/0	0/0	0/0	0/0	0/0	0/0	0/0	0/0	0/0	0/0	0/0	0/0	0/0	0/0	0/0	0/0	0/0
2	chr14	4252442	.	C	G	83	.	.	.	0/0	0/0	0/0	0/0	0/0	0/0	0/0	0/0	0/0	0/0	0/0	0/0	0/0	0/0	0/0	0/0	0/0	0/0	0/0	0/0	0/0	0/0	0/0	0/0	0/0	0/0	0/0	0/0	0/0	0/0	0/0	0/0	0/0	0/0	0/0	0/0	0/0	0/1	0/0	0/0
2	chr14	4252446	.	C	T	223	.	.	.	0/0	0/0	0/0	0/0	0/0	0/0	0/0	0/0	0/0	0/1	0/0	0/0	0/0	0/0	0/0	0/0	0/0	0/0	0/0	0/0	0/0	0/0	0/0	0/0	0/0	0/0	0/0	0/0	0/0	0/0	0/0	0/0	0/0	0/0	0/0	0/0	0/0	0/0	0/0	0/0
2	chr14	4252447	.	G	A,T	5200	.	.	.	0/1	0/0	1/1	0/0	0/0	0/0	0/0	0/0	0/0	0/0	0/0	0/0	0/0	0/0	0/0	0/0	0/0	0/0	0/0	0/0	0/0	0/0	0/0	0/0	0/0	0/0	0/0	0/0	0/0	0/0	0/0	0/0	0/1	0/0	0/0	0/0	0/0	0/1	0/0	0/0
2	chr14	4252454	.	T	C	41725	.	.	.	0/1	1/1	0/1	0/0	0/1	1/1	1/1	1/1	0/1	1/1	1/1	0/0	0/1	1/1	1/1	1/1	0/1	1/1	1/1	1/1	0/1	1/1	0/1	1/1	1/1	1/1	1/1	1/1	0/0	0/0	0/1	0/0	0/1	1/1	0/1	1/1	0/1	1/1	0/1	0/1
2	chr14	4252464	.	C	G	3195	.	.	.	0/1	0/0	0/1	0/0	0/0	0/1	0/0	0/0	0/1	0/0	0/1	0/0	0/0	0/0	0/0	0/0	0/0	0/0	0/0	1/1	0/0	0/0	0/0	0/0	0/0	0/0	0/0	0/0	0/0	0/0	0/0	0/0	0/1	0/0	0/0	0/0	0/0	0/1	0/0	0/0
2	chr14	4252466	.	T	C	34653	.	.	.	0/1	1/1	1/1	0/0	0/1	1/1	1/1	1/1	0/1	0/0	1/1	0/0	0/1	1/1	1/1	0/1	0/1	1/1	1/1	1/1	0/1	1/1	1/1	1/1	1/1	1/1	1/1	0/1	0/0	0/0	0/1	0/0	0/1	1/1	0/1	1/1	0/1	1/1	1/1	0/1
2	chr14	4252469	.	C	T	4327	.	.	.	0/1	0/0	0/1	0/0	0/0	0/1	0/0	0/0	0/1	0/0	0/1	0/0	0/0	0/0	0/0	0/0	0/0	0/0	0/0	1/1	0/0	0/0	0/0	0/0	0/0	0/0	0/0	0/0	0/0	0/0	0/0	0/0	0/1	0/0	0/0	0/0	0/0	0/1	0/0	0/0
2	chr14	4252470	.	A	T	10974	.	.	.	0/0	0/0	0/1	0/0	0/0	0/0	0/0	0/0	0/0	0/0	0/1	0/0	0/1	0/0	0/0	0/1	0/1	1/1	0/0	0/0	0/1	0/1	1/1	0/0	1/1	0/0	1/1	0/1	0/0	0/0	0/0	0/0	0/0	0/0	0/1	1/1	0/1	0/1	1/1	0/1
2	chr14	4252475	.	A	T	3974	.	.	.	0/0	0/0	0/0	0/0	0/0	0/0	0/0	0/0	0/0	0/0	0/0	0/0	0/0	0/0	0/0	0/1	0/1	0/0	0/0	0/0	0/0	0/0	0/0	0/0	0/0	0/0	0/0	0/1	0/0	0/0	0/0	0/0	0/0	0/0	0/0	0/0	0/0	0/0	0/0	0/0
2	chr14	4252476	.	G	A	20895	.	.	.	0/0	0/1	0/0	0/0	0/1	0/0	0/1	1/1	0/1	0/0	0/0	0/0	0/0	1/1	1/1	0/0	0/0	0/0	1/1	0/0	0/0	0/1	0/0	1/1	0/0	1/1	0/0	0/0	0/0	0/0	0/1	0/0	0/0	1/1	0/1	0/0	0/0	0/0	0/0	0/0
2	chr14	4252479	.	G	A	23442	.	.	.	0/0	1/1	0/0	0/0	1/1	0/1	1/1	1/1	0/1	1/1	0/1	0/0	0/0	1/1	1/1	0/0	0/1	0/0	1/1	0/0	0/0	0/1	0/0	1/1	0/0	1/1	0/0	0/0	0/1	0/0	0/1	0/0	0/0	1/1	0/1	0/0	0/0	0/0	0/0	0/0
2	chr14	4252480	.	A	T	4457	.	.	.	0/1	0/0	0/1	0/0	0/0	0/1	0/0	0/0	0/1	0/0	0/1	0/0	0/0	0/0	0/0	0/0	0/0	0/0	0/0	1/1	0/0	0/0	0/0	0/0	0/0	0/0	0/0	0/0	0/0	0/0	0/0	0/0	0/1	0/0	0/0	0/0	0/0	0/1	0/0	0/0
2	chr14	4252482	.	T	C	12485	.	.	.	0/0	0/0	0/1	0/0	0/0	0/0	0/0	0/0	0/0	0/0	0/1	0/0	0/1	0/0	0/0	0/1	0/1	1/1	0/0	0/0	0/1	0/1	1/1	0/0	1/1	0/0	1/1	0/1	0/0	0/0	0/0	0/0	0/0	0/0	0/1	1/1	0/1	0/1	1/1	0/1
2	chr14	4252497	.	G	T	922	.	.	.	0/0	0/0	0/0	0/0	0/0	0/0	0/0	0/0	0/0	1/1	0/0	0/0	0/0	0/0	0/0	0/0	0/0	0/0	0/0	0/0	0/0	0/0	0/0	0/0	0/0	0/0	0/0	0/0	0/1	0/0	0/0	0/0	0/0	0/0	0/0	0/0	0/0	0/0	0/0	0/0
2	chr14	4252502	.	T	C	48371	.	.	.	0/1	1/1	1/1	0/0	1/1	1/1	1/1	1/1	0/1	1/1	1/1	0/0	0/1	1/1	1/1	1/1	0/1	1/1	1/1	./.	0/1	1/1	1/1	1/1	1/1	1/1	1/1	1/1	0/1	0/0	0/1	0/0	0/0	1/1	0/1	1/1	0/1	1/1	1/1	0/1
2	chr14	4252505	.	C	T	44575	.	.	.	0/0	1/1	1/1	0/0	1/1	1/1	1/1	1/1	0/1	0/0	1/1	0/0	0/1	1/1	1/1	1/1	0/1	1/1	1/1	./.	0/1	1/1	1/1	1/1	1/1	1/1	1/1	1/1	0/0	0/0	0/1	0/0	0/0	1/1	0/1	1/1	0/1	1/1	1/1	0/1
2	chr14	4252511	.	T	G	49266	.	.	.	0/1	1/1	1/1	0/0	1/1	1/1	1/1	1/1	0/1	1/1	1/1	0/0	0/1	1/1	1/1	1/1	0/1	1/1	1/1	1/1	0/1	1/1	1/1	1/1	1/1	1/1	1/1	1/1	0/1	0/0	0/1	0/0	0/1	1/1	0/1	1/1	0/1	1/1	1/1	0/1
2	chr14	4252513	.	G	A,C	341	.	.	.	0/2	0/0	0/2	0/0	0/0	0/0	0/1	0/0	0/0	0/0	0/0	0/0	0/0	0/0	0/0	0/0	0/0	0/0	0/0	0/0	0/0	0/0	0/0	0/0	0/0	0/0	0/0	0/0	0/0	0/0	0/0	0/0	0/2	0/0	0/0	0/0	0/0	0/2	0/0	0/0
2	chr14	4252516	.	G	A	317	.	.	.	0/1	0/0	0/1	0/0	0/0	0/1	0/0	0/0	0/1	0/0	0/0	0/0	0/0	0/0	0/0	0/0	0/0	0/0	0/0	1/1	0/0	0/0	0/0	0/0	0/0	0/0	0/0	0/0	0/0	0/0	0/0	0/0	0/1	0/0	0/0	0/0	0/0	0/1	0/0	0/0
2	chr14	4252523	.	G	A	12571	.	.	.	0/0	0/0	0/1	0/0	0/0	0/0	0/0	0/0	0/0	0/0	0/1	0/0	0/1	0/0	0/0	0/1	0/1	1/1	0/0	0/0	0/1	0/1	1/1	0/0	1/1	0/0	1/1	0/1	0/0	0/0	0/0	0/0	0/0	0/0	0/1	1/1	0/1	0/1	1/1	0/1
2	chr14	4252526	.	T	A	73	.	.	.	0/0	0/0	0/0	0/0	0/0	0/1	0/0	0/0	0/0	0/0	0/0	0/0	0/0	0/0	0/0	0/0	0/0	0/0	0/0	1/1	0/0	0/0	0/0	0/0	0/0	0/0	0/0	0/0	0/0	0/0	0/0	0/0	0/0	0/0	0/0	0/0	0/0	0/0	0/0	0/0
2	chr14	4252530	.	T	C	556	.	.	.	0/1	0/0	0/1	0/0	0/0	0/1	0/0	0/0	0/0	0/0	0/0	0/0	0/0	0/0	0/0	0/0	0/0	0/0	0/0	1/1	0/0	0/0	0/0	0/0	0/0	0/0	0/0	0/0	0/0	0/0	0/0	0/0	0/1	0/0	0/0	0/0	0/0	0/1	0/0	0/0
2	chr14	4252531	.	C	A,T	7719	.	.	.	0/0	0/0	0/0	0/0	0/0	0/0	0/0	0/0	0/0	0/0	0/0	0/0	0/0	0/0	0/0	0/2	0/2	0/0	0/0	0/0	0/0	0/0	0/0	0/0	0/0	0/0	0/0	0/2	0/0	0/0	0/0	0/0	0/0	0/0	0/0	0/0	0/0	0/0	0/0	0/0
2	chr14	4252538	.	C	T	46429	.	.	.	0/0	1/1	0/0	0/0	1/1	0/0	0/1	1/1	0/1	0/0	0/1	0/0	0/1	1/1	1/1	1/1	0/1	1/1	1/1	0/0	0/1	1/1	1/1	1/1	1/1	1/1	1/1	1/1	0/0	0/0	0/1	0/0	0/0	1/1	0/1	1/1	0/1	0/1	1/1	0/1
2	chr14	4252543	.	C	T	793	.	.	.	0/0	0/0	0/0	0/0	0/0	0/1	0/0	0/0	0/0	0/0	0/1	0/0	0/0	0/0	0/0	0/0	0/0	0/0	0/0	./.	0/0	0/0	0/0	0/0	0/0	0/0	0/0	0/0	0/0	0/0	0/0	0/0	0/0	0/0	0/0	0/0	0/0	0/0	0/0	0/0
2	chr14	4252546	.	A	G	1419	.	.	.	0/0	0/1	0/0	0/0	0/0	0/1	0/1	0/0	0/0	1/1	0/1	0/0	0/0	0/0	0/0	0/0	0/0	0/0	0/0	./.	0/0	0/0	0/0	0/0	0/0	0/0	0/0	0/0	0/1	0/0	0/0	0/0	0/0	0/0	0/0	0/0	0/0	0/0	0/0	0/0
2	chr14	4252552	.	T	A	10676	.	.	.	0/0	0/0	./.	0/0	0/0	0/1	0/1	0/0	0/1	1/1	1/1	0/0	0/1	0/0	0/0	0/1	0/0	1/1	0/0	./.	0/1	0/1	1/1	0/0	1/1	0/0	1/1	0/1	0/1	0/0	0/0	0/0	0/0	0/0	0/1	1/1	0/1	1/1	1/1	0/1
2	chr14	4252565	.	C	T	33015	.	.	.	0/0	1/1	./.	0/0	1/1	1/1	1/1	1/1	0/1	1/1	1/1	0/0	0/1	1/1	1/1	0/1	0/1	1/1	1/1	./.	0/1	1/1	1/1	1/1	1/1	1/1	1/1	0/1	0/1	0/0	0/0	0/0	0/0	1/1	0/1	1/1	0/1	1/1	1/1	0/1
2	chr14	4252574	.	A	C	318	.	.	.	0/0	0/0	./.	0/0	0/0	0/0	0/0	0/0	0/0	1/1	0/0	0/0	0/0	0/0	0/0	0/0	0/0	0/0	0/0	./.	0/0	0/0	0/0	0/0	0/0	0/0	0/0	0/0	0/1	0/0	0/0	0/0	0/0	0/0	0/0	0/0	0/0	0/0	0/0	0/0
2	chr14	4252580	.	T	A,C	1031	.	.	.	0/0	0/0	./.	0/0	0/0	0/2	0/2	0/0	0/0	1/1	./.	0/0	0/0	0/0	0/0	0/0	0/0	0/0	0/0	./.	0/0	0/0	0/0	0/0	./.	0/0	0/0	0/0	0/1	0/0	0/0	0/0	0/0	0/0	0/0	0/0	0/0	0/0	0/0	0/0
2	chr14	4252582	.	T	C	5636	.	.	.	0/0	0/0	./.	0/0	0/0	0/0	0/0	0/0	0/1	0/0	./.	0/0	0/0	0/0	0/0	0/0	0/0	1/1	0/0	./.	0/0	0/1	1/1	0/0	./.	0/0	1/1	0/1	0/0	0/0	0/0	0/0	0/0	0/0	0/0	1/1	0/0	1/1	1/1	0/0
2	chr14	4252585	.	T	A,C	2102	.	.	.	0/0	0/0	./.	0/0	0/0	0/0	0/1	0/0	0/2	0/0	./.	0/0	0/0	0/0	0/0	0/0	0/0	2/2	0/0	./.	0/0	0/2	2/2	0/0	./.	0/0	2/2	0/2	0/0	0/0	0/0	0/0	0/0	0/0	0/0	2/2	0/0	2/2	2/2	0/0
2	chr14	4252597	.	T	C	2994	.	.	.	0/0	0/0	./.	0/0	0/0	0/0	0/0	0/0	0/0	./.	./.	0/0	0/0	0/0	0/0	0/0	0/0	./.	0/0	./.	0/0	0/0	0/0	0/0	./.	0/0	0/0	0/0	0/0	0/0	0/0	0/0	0/0	0/0	0/0	0/0	0/0	0/0	0/0	0/0
2	chr14	4252633	.	A	T	2965	.	.	.	0/0	./.	./.	0/0	0/0	0/0	0/0	0/0	0/0	./.	0/0	0/0	0/0	0/0	0/0	0/0	0/0	./.	0/0	./.	0/0	0/0	./.	0/0	./.	0/0	./.	0/0	0/0	0/0	0/0	0/0	0/0	0/0	0/0	./.	0/0	./.	./.	0/0
2	chr14	4252644	.	C	A	198	.	.	.	0/0	./.	./.	0/0	0/0	1/1	0/0	0/0	0/0	./.	1/1	0/0	0/0	0/0	0/0	0/0	0/0	./.	0/0	./.	0/0	0/0	./.	0/0	./.	0/0	./.	0/0	0/0	0/0	0/0	0/0	0/0	0/0	0/0	./.	0/0	./.	./.	0/0
2	chr14	4252645	.	G	T	19548	.	.	.	0/0	./.	./.	0/0	1/1	1/1	1/1	1/1	0/1	./.	1/1	0/0	0/0	1/1	1/1	1/1	0/1	./.	1/1	./.	0/0	1/1	./.	1/1	./.	1/1	./.	1/1	0/0	0/0	0/1	0/0	0/0	1/1	0/1	./.	0/0	./.	./.	0/0
2	chr14	4252650	.	C	A	20454	.	.	.	0/0	./.	./.	0/0	1/1	1/1	1/1	1/1	0/1	./.	1/1	0/0	0/0	1/1	1/1	1/1	0/1	./.	1/1	./.	0/0	1/1	./.	1/1	./.	1/1	./.	1/1	0/0	0/0	0/1	0/0	0/0	1/1	0/1	./.	0/0	./.	./.	0/0
2	chr14	4252655	.	G	A	798	.	.	.	0/0	./.	./.	0/0	0/0	1/1	0/0	0/0	0/0	./.	1/1	0/0	0/0	0/0	0/0	0/0	0/0	./.	0/0	./.	0/0	0/0	./.	0/0	./.	0/0	./.	0/0	0/0	0/0	0/0	0/0	0/0	0/0	0/0	./.	0/0	./.	./.	0/0
2	chr14	4252665	.	G	A	1023	.	.	.	0/0	./.	0/0	0/0	0/0	0/1	0/0	0/0	0/0	./.	1/1	0/0	0/0	0/0	0/0	0/0	0/0	./.	0/0	./.	0/0	0/0	./.	0/0	./.	0/0	./.	0/0	0/0	0/0	0/0	0/0	0/0	0/0	0/0	./.	0/0	./.	./.	0/0
2	chr14	4252675	.	T	C	50	.	.	.	0/0	0/0	0/1	0/0	0/0	0/0	0/0	0/0	0/0	./.	0/0	0/0	0/0	0/0	0/0	0/0	0/0	./.	0/0	1/1	0/0	0/0	./.	0/0	./.	0/0	./.	0/0	0/0	0/0	0/0	0/0	0/0	0/0	0/0	./.	0/0	./.	./.	0/0
2	chr14	4252686	.	T	C	29455	.	.	.	0/0	1/1	0/1	0/0	1/1	1/1	1/1	1/1	0/1	./.	1/1	1/1	0/0	1/1	1/1	1/1	0/1	./.	1/1	0/0	0/0	1/1	./.	1/1	./.	1/1	./.	1/1	0/0	0/0	0/1	0/0	0/0	1/1	0/1	./.	0/0	./.	./.	0/0
2	chr14	4252693	.	C	T	58	.	.	.	0/0	0/0	0/0	0/0	0/0	0/1	0/0	0/0	0/1	./.	0/0	0/0	0/0	0/0	0/0	0/0	0/0	./.	0/0	1/1	0/0	0/0	./.	0/0	./.	0/0	./.	0/0	0/0	0/0	0/0	0/0	0/0	0/0	0/0	./.	0/0	./.	./.	0/0
2	chr14	4252709	.	G	T	3753	.	.	.	0/0	0/0	0/0	0/0	0/0	0/0	0/0	0/0	0/0	./.	0/0	0/0	0/0	0/0	0/0	0/0	0/0	./.	0/0	0/0	0/0	0/0	./.	0/0	./.	0/0	./.	0/0	0/0	0/0	0/0	0/0	0/0	0/0	0/0	./.	0/0	./.	./.	0/0
2	chr14	4252714	.	G	T	25196	.	.	.	0/0	1/1	1/1	0/0	1/1	1/1	1/1	1/1	0/1	./.	1/1	1/1	0/0	1/1	1/1	1/1	0/1	./.	1/1	1/1	0/0	1/1	./.	1/1	./.	1/1	./.	1/1	0/0	0/0	0/1	0/0	0/0	1/1	0/1	./.	0/0	./.	./.	0/0
2	chr14	4252715	.	C	T	24970	.	.	.	0/0	1/1	0/1	0/0	1/1	0/1	1/1	1/1	0/1	./.	1/1	1/1	0/0	1/1	1/1	1/1	0/1	./.	1/1	0/0	0/0	1/1	./.	1/1	./.	1/1	./.	1/1	0/0	0/0	0/1	0/0	0/0	1/1	0/1	./.	0/0	0/0	./.	0/0
2	chr14	4252730	.	G	T	10095	.	.	.	0/0	0/0	0/0	0/0	0/0	0/0	0/0	0/0	0/0	./.	0/0	0/0	0/0	0/0	0/0	1/1	0/1	./.	0/0	./.	0/0	0/0	./.	0/0	./.	0/0	./.	1/1	0/0	0/0	0/0	0/0	0/0	0/0	0/0	./.	0/0	0/0	./.	0/0
2	chr14	4252739	.	A	C	77	.	.	.	0/0	0/0	0/1	0/0	0/0	0/0	0/0	0/0	0/0	./.	0/0	0/0	0/0	0/0	0/0	0/0	0/0	./.	0/0	0/0	0/0	0/0	./.	0/0	./.	0/0	./.	0/0	0/0	0/0	0/0	0/0	0/0	0/0	0/0	./.	0/0	1/1	./.	0/0
2	chr14	4252746	.	G	A	42259	.	.	.	0/0	1/1	1/1	0/0	1/1	1/1	1/1	1/1	0/1	./.	1/1	1/1	0/1	1/1	1/1	1/1	0/1	./.	1/1	1/1	0/0	1/1	./.	1/1	./.	1/1	./.	1/1	0/0	0/0	0/1	0/0	0/0	1/1	0/1	./.	0/0	1/1	./.	0/0
2	chr14	4252761	.	T	A	69	.	.	.	0/0	0/0	./.	0/0	0/0	0/0	0/0	0/0	0/0	./.	0/0	0/0	0/0	0/0	0/0	0/0	0/0	./.	0/0	0/0	0/0	0/0	./.	0/0	./.	0/0	./.	0/0	0/0	0/0	0/0	0/0	0/0	0/0	0/0	./.	0/0	1/1	./.	0/0
2	chr14	4252764	.	G	A,C	27685	.	.	.	0/0	2/2	./.	0/0	2/2	0/0	2/2	2/2	0/2	./.	0/0	2/2	0/0	2/2	2/2	0/0	0/2	./.	2/2	2/2	0/0	2/2	./.	2/2	./.	2/2	./.	0/0	0/0	0/0	0/2	0/0	0/0	2/2	0/2	./.	0/0	1/1	./.	0/0
2	chr14	4252768	.	C	T	28720	.	.	.	0/0	1/1	./.	0/0	1/1	0/0	1/1	1/1	0/1	./.	0/0	1/1	0/1	1/1	1/1	0/0	0/1	./.	1/1	1/1	0/0	1/1	./.	1/1	./.	1/1	./.	0/0	0/0	0/0	0/1	0/0	0/0	1/1	0/1	./.	0/0	1/1	./.	0/0
2	chr14	4252781	.	T	G	29396	.	.	.	0/0	1/1	./.	0/0	1/1	0/0	1/1	1/1	0/1	./.	0/0	1/1	0/1	1/1	1/1	0/0	0/0	./.	1/1	0/0	0/0	1/1	./.	1/1	./.	1/1	./.	0/0	0/0	0/0	0/1	0/0	0/0	1/1	0/1	./.	0/0	0/0	./.	0/0
2	chr14	4252797	.	C	G	47431	.	.	.	0/1	1/1	./.	0/0	1/1	1/1	1/1	1/1	1/1	./.	1/1	1/1	0/1	1/1	1/1	1/1	0/1	./.	1/1	1/1	0/0	1/1	./.	1/1	1/1	1/1	./.	1/1	0/0	0/0	0/1	0/0	0/0	1/1	0/1	./.	0/0	1/1	./.	0/0
2	chr14	4252798	.	C	T	2985	.	.	.	0/0	0/0	./.	0/0	0/0	0/0	0/0	0/0	0/0	./.	0/0	0/0	0/0	0/0	0/0	0/0	0/0	./.	0/0	0/0	0/0	0/0	./.	0/0	0/0	0/0	./.	0/0	0/0	0/0	0/0	0/0	0/0	0/0	0/0	./.	0/0	0/0	./.	0/0
2	chr14	4252805	.	C	T	33649	.	.	.	0/0	1/1	./.	0/0	1/1	0/0	1/1	1/1	0/1	1/1	0/0	1/1	0/1	1/1	1/1	0/0	0/1	./.	1/1	1/1	0/0	1/1	./.	1/1	1/1	1/1	./.	0/0	0/0	0/0	0/1	0/0	0/0	1/1	0/1	1/1	0/0	./.	./.	0/0
2	chr14	4252811	.	A	G	69	.	.	.	0/1	0/0	./.	0/0	0/0	0/0	0/0	0/0	0/0	0/0	0/0	0/0	0/0	0/0	0/0	0/0	0/0	./.	0/0	0/0	0/0	0/0	./.	0/0	0/0	0/0	./.	0/0	0/0	0/0	0/0	0/0	0/0	0/0	0/0	0/0	0/0	1/1	./.	0/0
2	chr14	4252824	.	A	T	68	.	.	.	0/1	0/0	./.	0/0	0/0	0/0	0/0	0/0	0/0	0/0	0/0	0/0	0/0	0/0	0/0	0/0	0/0	./.	0/0	0/0	0/0	0/0	./.	0/0	0/0	0/0	./.	0/0	0/0	0/0	0/0	0/0	0/0	0/0	0/0	0/0	0/0	1/1	./.	0/0
2	chr14	4252828	.	A	G,T	34032	.	.	.	0/0	1/1	./.	0/0	1/1	0/0	1/1	1/1	0/1	2/2	0/0	1/1	0/1	1/1	1/1	0/0	0/1	./.	1/1	0/0	0/0	1/1	./.	1/1	2/2	1/1	./.	0/0	0/0	0/0	0/1	0/0	0/0	1/1	0/1	./.	0/2	0/0	./.	0/0
2	chr14	4252831	.	A	G	105	.	.	.	0/0	0/0	./.	0/0	0/0	0/0	0/0	0/0	0/0	1/1	0/0	0/0	0/0	0/0	0/0	0/0	0/0	./.	0/0	0/0	0/0	0/0	./.	0/0	1/1	0/0	./.	0/0	0/0	0/0	0/0	0/0	0/0	0/0	0/0	1/1	0/1	0/0	./.	0/0
2	chr14	4252837	.	G	A	264	.	.	.	0/1	0/0	./.	0/0	0/0	0/0	0/0	0/0	0/0	1/1	0/0	0/0	0/0	0/0	0/0	0/0	0/0	./.	0/0	1/1	0/0	0/0	./.	0/0	1/1	0/0	./.	0/0	0/0	0/0	0/0	0/0	0/0	0/0	0/0	1/1	0/1	1/1	./.	0/0
2	chr14	4252846	.	G	A	33716	.	.	.	0/1	1/1	./.	0/0	1/1	0/0	1/1	1/1	0/1	1/1	0/0	1/1	0/1	1/1	1/1	0/0	0/1	./.	1/1	1/1	0/0	1/1	./.	1/1	1/1	1/1	./.	0/0	0/0	0/0	0/1	0/0	0/0	1/1	0/1	1/1	0/1	./.	./.	0/0
2	chr14	4252859	.	C	T	129	.	.	.	0/0	0/0	./.	0/0	0/0	0/0	0/0	0/0	0/0	1/1	0/0	0/0	0/0	0/0	0/0	0/0	0/0	./.	0/0	0/0	0/0	0/0	./.	0/0	1/1	0/0	./.	0/0	0/0	0/0	0/0	0/0	0/0	0/0	0/0	1/1	0/1	./.	./.	0/0
2	chr14	4252863	.	A	C	30885	.	.	.	0/0	1/1	./.	0/0	1/1	0/0	1/1	1/1	0/1	0/0	0/0	1/1	0/1	1/1	1/1	0/0	0/1	./.	1/1	0/0	0/0	1/1	./.	1/1	0/0	1/1	./.	0/0	0/0	0/0	0/1	0/0	0/0	1/1	0/1	0/0	0/0	./.	./.	0/0
2	chr14	4252870	.	A	G	29683	.	.	.	0/0	1/1	./.	0/0	1/1	0/0	1/1	1/1	0/1	0/0	0/0	1/1	0/1	1/1	1/1	0/0	0/1	./.	1/1	0/0	0/0	1/1	./.	1/1	0/0	1/1	./.	0/0	0/0	0/0	0/1	0/0	0/0	1/1	0/1	0/0	0/0	./.	./.	0/0
2	chr14	4252883	.	G	A	23921	.	.	.	0/0	1/1	./.	0/0	1/1	0/0	1/1	1/1	0/1	0/0	0/0	1/1	0/0	1/1	1/1	0/0	0/1	./.	1/1	0/0	0/0	1/1	./.	1/1	0/0	1/1	./.	0/0	0/0	0/0	0/1	0/0	0/0	1/1	0/1	./.	0/0	./.	./.	0/0
2	chr14	4252886	.	A	T	24350	.	.	.	0/0	1/1	./.	0/0	1/1	0/0	1/1	1/1	0/1	1/1	0/0	1/1	0/1	1/1	1/1	0/0	0/1	./.	1/1	1/1	0/0	1/1	./.	1/1	1/1	1/1	./.	0/0	0/0	0/0	0/1	0/0	0/0	1/1	0/1	1/1	0/1	./.	./.	0/0
2	chr14	4252887	.	T	A	14267	.	.	.	0/0	0/0	./.	0/0	0/0	0/0	0/0	0/0	0/0	0/0	0/0	0/0	0/0	0/0	0/0	1/1	0/1	./.	0/0	0/0	0/0	0/0	./.	0/0	0/0	0/0	./.	1/1	0/0	0/0	0/0	0/0	0/0	0/0	0/0	./.	0/0	./.	./.	0/0
2	chr14	4252897	.	C	T	114	.	.	.	0/0	./.	./.	0/0	0/0	0/0	0/0	0/0	0/0	1/1	0/0	0/0	0/0	0/0	0/0	0/0	0/0	./.	0/0	0/0	0/0	0/0	./.	0/0	1/1	0/0	./.	0/0	0/0	0/0	0/0	0/0	0/0	0/0	0/0	1/1	0/1	./.	./.	0/0
2	chr14	4252942	.	T	C	33	.	.	.	0/0	0/0	./.	0/0	0/0	0/0	0/0	0/0	0/0	./.	0/0	0/0	0/0	0/0	0/0	0/0	0/0	./.	0/0	1/1	0/0	0/0	./.	0/0	./.	0/0	./.	0/0	0/0	0/0	0/0	0/0	0/0	0/0	0/0	./.	0/0	./.	./.	0/0
2	chr14	4252949	.	T	G	122	.	.	.	0/0	0/0	0/0	0/0	0/0	0/0	0/1	0/0	0/0	./.	0/0	0/0	0/0	0/0	0/0	0/0	0/0	./.	0/0	1/1	0/0	0/0	./.	0/0	./.	0/0	./.	0/0	0/0	0/0	0/0	0/0	0/0	0/0	0/0	./.	0/0	./.	./.	0/0
2	chr14	4253000	.	C	T	30740	.	.	.	0/0	1/1	1/1	0/0	1/1	1/1	1/1	1/1	0/1	./.	1/1	./.	0/0	1/1	1/1	1/1	0/1	./.	1/1	./.	0/0	1/1	./.	1/1	./.	1/1	./.	1/1	0/0	0/0	0/1	0/0	0/0	1/1	0/1	./.	0/0	./.	./.	0/0
2	chr14	4253008	.	C	T	117	.	.	.	0/0	0/0	0/0	0/0	0/0	0/0	0/1	0/0	0/0	./.	0/0	0/0	0/0	0/0	0/0	0/0	0/0	./.	0/0	./.	0/0	0/0	./.	0/0	./.	0/0	./.	0/0	0/0	0/0	0/0	0/0	0/0	0/0	0/0	./.	0/0	./.	./.	0/0
2	chr14	4253019	.	G	A	37	.	.	.	0/0	0/0	./.	0/0	0/0	0/0	0/0	0/0	0/0	./.	0/0	0/0	0/0	0/0	0/0	0/0	0/0	./.	0/0	./.	0/0	0/0	./.	0/0	./.	0/0	./.	0/0	0/0	0/0	0/0	0/0	0/0	0/0	0/0	./.	0/0	./.	./.	0/0
2	chr14	4253047	.	A	G	19237	.	.	.	0/0	1/1	./.	0/0	1/1	0/1	1/1	1/1	0/1	./.	0/0	1/1	0/0	1/1	1/1	0/0	0/1	./.	1/1	./.	0/0	1/1	./.	1/1	./.	1/1	./.	0/0	0/0	0/0	0/1	0/0	0/0	1/1	0/1	./.	0/0	./.	./.	0/0
2	chr14	4253067	.	T	G	19805	.	.	.	0/0	1/1	./.	0/0	1/1	0/1	1/1	1/1	0/1	./.	0/0	1/1	0/0	1/1	1/1	0/0	0/1	./.	1/1	./.	0/0	1/1	./.	1/1	./.	1/1	./.	0/0	0/0	0/0	0/1	0/0	0/0	1/1	0/1	./.	0/0	./.	./.	0/0
2	chr14	4253072	.	A	G	20516	.	.	.	0/0	1/1	./.	0/0	1/1	0/1	1/1	1/1	0/1	0/0	0/0	1/1	0/0	1/1	1/1	0/0	0/1	./.	1/1	./.	0/0	1/1	./.	1/1	./.	1/1	./.	0/0	0/0	0/0	0/1	0/0	0/0	1/1	0/1	./.	0/0	./.	./.	0/0
2	chr14	4253076	.	G	A	328	.	.	.	0/0	0/0	./.	0/0	0/0	0/0	0/0	0/0	0/0	0/0	0/0	0/1	0/0	0/0	0/0	0/0	0/0	./.	0/0	./.	0/0	0/0	./.	0/0	./.	0/0	./.	0/0	0/0	0/0	0/0	0/0	0/0	0/0	0/0	./.	0/0	./.	./.	0/0
2	chr14	4253078	.	G	A	239	.	.	.	0/0	0/0	./.	0/0	0/0	0/1	0/1	0/0	0/0	0/0	0/0	0/0	0/0	0/0	0/0	0/0	0/0	./.	0/0	./.	0/0	0/0	./.	0/0	./.	0/0	./.	0/0	0/0	0/0	0/0	0/0	0/0	0/0	0/0	./.	0/0	./.	./.	0/0
2	chr14	4253081	.	G	A	104	.	.	.	0/0	0/0	./.	0/0	0/0	0/0	0/0	0/0	0/0	1/1	0/0	0/1	0/0	0/0	0/0	0/0	0/0	./.	0/0	./.	0/0	0/0	./.	0/0	./.	0/0	./.	0/0	0/0	0/0	0/0	0/0	0/0	0/0	0/0	./.	0/0	./.	./.	0/0
2	chr14	4253085	.	G	C	85	.	.	.	0/0	0/0	./.	0/0	0/0	0/0	0/0	0/0	0/0	1/1	0/0	0/0	0/0	0/0	0/0	0/0	0/0	./.	0/0	./.	0/0	0/0	./.	0/0	./.	0/0	./.	0/0	0/0	0/0	0/0	0/0	0/0	0/0	0/0	./.	0/0	./.	./.	0/0
2	chr14	4253094	.	C	T	367	.	.	.	0/0	0/0	./.	0/0	0/0	0/0	0/0	0/0	0/0	1/1	0/0	0/1	0/0	0/0	0/0	0/0	0/0	./.	0/0	./.	0/0	0/0	./.	0/0	./.	0/0	./.	0/0	0/0	0/0	0/0	0/0	0/0	0/0	0/1	./.	0/0	./.	./.	0/0
2	chr14	4253101	.	T	A	13822	.	.	.	0/0	0/0	./.	0/0	0/0	0/1	0/0	0/0	0/0	0/0	1/1	0/0	0/0	0/0	0/0	1/1	0/1	./.	0/0	./.	0/0	0/0	./.	0/0	./.	0/0	./.	1/1	0/0	0/0	0/0	0/0	0/0	0/0	0/0	./.	0/0	./.	./.	0/0
2	chr14	4253123	.	G	A	232	.	.	.	0/0	0/0	./.	0/0	0/0	0/0	0/0	0/0	0/1	0/0	0/0	0/0	0/0	0/0	0/0	0/0	0/0	./.	0/0	./.	0/0	0/0	./.	0/0	./.	0/0	./.	0/0	0/0	0/0	0/0	0/0	0/0	0/0	0/0	./.	0/0	0/0	./.	0/0
2	chr14	4253141	.	T	C	4033	.	.	.	0/0	0/0	./.	0/0	0/0	1/1	0/0	0/0	0/0	0/0	1/1	0/0	0/0	0/0	0/0	0/0	0/0	0/0	0/0	0/0	0/0	0/0	./.	0/0	0/0	0/0	./.	0/0	0/0	0/0	0/0	0/0	0/0	0/0	0/0	0/0	0/0	0/0	./.	0/0
2	chr14	4253142	.	G	C	37	.	.	.	0/0	0/0	./.	0/0	0/0	0/0	0/0	0/0	0/0	0/0	0/0	0/0	0/0	0/0	0/0	0/0	0/0	0/0	0/0	0/0	0/0	0/0	./.	0/0	./.	0/0	./.	0/0	0/0	0/0	0/0	0/0	0/0	0/0	0/0	0/0	0/0	0/0	0/0	0/0
2	chr14	4253152	.	A	G	49	.	.	.	0/0	0/0	./.	0/0	0/0	0/0	0/0	0/0	0/0	0/0	0/0	0/0	0/0	0/0	0/0	0/0	0/0	0/0	0/0	0/0	0/0	0/0	0/0	0/0	0/0	0/0	0/0	0/0	0/0	0/0	0/0	0/0	0/0	0/0	0/1	0/0	0/0	0/0	0/0	0/0
2	chr14	4253154	.	C	A	51642	.	.	.	1/1	./.	./.	1/1	1/1	1/1	1/1	1/1	1/1	1/1	1/1	1/1	1/1	1/1	1/1	1/1	1/1	1/1	1/1	1/1	1/1	1/1	1/1	1/1	1/1	1/1	1/1	1/1	1/1	1/1	1/1	1/1	1/1	1/1	1/1	1/1	1/1	1/1	1/1	1/1
2	chr14	4253162	.	A	G	440	.	.	.	0/0	0/0	1/1	0/0	0/0	0/0	0/0	0/0	0/0	0/0	0/0	0/0	0/0	0/0	0/0	0/0	0/0	0/0	0/0	1/1	0/0	0/0	0/0	0/0	./.	0/0	0/0	0/0	0/0	0/0	0/0	0/0	0/1	0/0	0/1	0/0	0/0	0/0	0/0	0/0
2	chr14	4253163	.	T	C	647	.	.	.	0/0	0/0	0/0	0/0	0/0	0/0	0/0	0/0	0/1	0/0	0/0	0/0	0/0	0/0	0/0	0/0	0/0	0/0	0/0	0/0	0/0	0/0	0/0	0/0	./.	0/0	0/0	0/0	0/0	0/0	0/0	0/0	0/0	0/0	0/0	0/0	0/0	1/1	./.	0/0
2	chr14	4253177	.	C	T	55	.	.	.	0/0	./.	0/0	0/0	0/0	0/0	0/0	0/0	0/0	0/0	0/0	0/1	0/0	0/0	0/0	0/0	0/0	0/0	0/0	0/0	0/0	0/0	0/0	0/0	0/0	0/0	0/0	0/0	0/0	0/0	0/0	0/0	0/0	0/0	0/0	0/0	0/0	./.	./.	0/0
2	chr14	4253198	.	G	A	12204	.	.	.	0/0	./.	1/1	0/0	1/1	0/0	1/1	0/1	0/1	1/1	0/0	0/1	0/1	1/1	1/1	0/0	0/0	1/1	1/1	./.	1/1	1/1	1/1	1/1	./.	1/1	1/1	0/0	0/0	0/0	0/1	0/0	0/1	1/1	0/1	1/1	0/0	1/1	1/1	0/0
2	chr14	4253208	.	T	A	274	.	.	.	0/0	./.	0/0	0/0	0/0	0/0	0/0	0/0	0/0	0/0	0/0	0/0	0/0	0/0	0/0	0/0	0/0	0/0	0/0	0/0	0/0	0/0	0/0	0/0	0/0	0/0	0/0	0/0	0/0	0/0	0/0	0/0	0/0	0/0	0/1	0/0	0/0	0/0	0/0	0/0
2	chr14	4253216	.	G	A,T	34098	.	.	.	1/1	./.	1/1	1/1	1/1	1/1	1/1	1/1	1/1	2/2	1/1	1/1	1/2	1/1	1/1	1/1	1/1	2/2	1/1	1/1	1/1	1/1	2/2	1/1	2/2	1/1	2/2	1/1	1/1	1/1	1/1	1/1	1/1	1/1	1/2	2/2	1/1	1/1	2/2	1/1
2	chr14	4253227	.	A	T	20092	.	.	.	0/0	1/1	./.	0/0	1/1	1/1	1/1	0/1	0/1	1/1	1/1	0/1	0/1	1/1	1/1	1/1	0/1	1/1	1/1	1/1	0/0	1/1	1/1	1/1	1/1	1/1	1/1	1/1	0/0	0/0	0/1	0/0	0/0	1/1	0/1	1/1	0/0	./.	1/1	0/0
2	chr14	4253230	.	T	A	37	.	.	.	0/0	0/0	./.	0/0	0/0	0/0	0/0	0/0	0/0	0/0	0/0	0/0	0/0	0/0	0/0	0/0	0/0	0/0	0/0	0/0	0/0	0/0	0/0	0/0	0/0	0/0	0/0	0/0	0/0	0/0	0/0	0/0	0/0	0/0	0/0	0/0	0/0	1/1	0/0	0/0
2	chr14	4253234	.	T	C	7111	.	.	.	0/0	1/1	0/0	0/0	1/1	0/0	0/0	0/1	0/1	0/0	0/0	0/0	0/0	1/1	1/1	0/0	0/0	0/0	1/1	0/0	0/0	0/1	0/0	1/1	0/0	1/1	0/0	0/0	0/0	0/0	0/1	0/0	0/0	1/1	0/0	0/0	0/0	./.	0/0	0/0
2	chr14	4253239	.	A	T	156	.	.	.	0/0	0/0	0/0	0/0	0/0	0/0	0/0	0/0	0/0	0/0	0/1	0/0	0/0	0/0	0/0	0/0	0/0	0/0	0/0	0/0	0/0	0/0	0/0	0/0	0/0	0/0	0/0	0/0	0/0	0/0	0/0	0/0	0/0	0/0	0/0	0/0	0/0	0/0	0/0	0/0
2	chr14	4253240	.	T	A	90	.	.	.	0/0	0/0	0/0	0/0	0/0	0/0	0/0	0/0	0/0	0/0	0/0	0/0	0/0	0/0	0/0	0/0	0/0	0/0	0/0	0/0	0/0	0/0	0/0	0/0	0/0	0/0	0/0	0/0	0/0	0/0	0/0	0/0	0/0	0/0	0/0	0/0	0/0	0/0	0/0	0/0
2	chr14	4253270	.	A	T	762	.	.	.	0/0	0/0	0/0	0/0	0/0	0/0	0/0	0/0	0/0	1/1	0/0	0/0	0/0	0/0	0/0	0/0	0/0	0/0	0/0	0/0	0/0	0/0	0/0	0/0	./.	0/0	0/0	0/0	0/0	0/0	0/0	0/0	0/0	0/0	0/0	0/0	0/0	0/0	0/0	0/0
2	chr14	4253279	.	C	G	33267	.	.	.	1/1	1/1	1/1	1/1	1/1	1/1	1/1	1/1	1/1	1/1	1/1	1/1	1/1	1/1	1/1	1/1	1/1	1/1	1/1	1/1	1/1	1/1	./.	1/1	./.	1/1	1/1	1/1	1/1	1/1	1/1	1/1	1/1	1/1	1/1	1/1	1/1	1/1	1/1	1/1
2	chr14	4253299	.	G	A	84	.	.	.	0/0	0/0	0/0	0/0	0/0	0/0	0/0	0/0	0/0	0/0	0/1	0/0	0/0	0/0	0/0	0/0	0/0	0/0	0/0	0/0	0/0	0/0	./.	0/0	0/0	0/0	0/0	0/0	0/0	0/0	0/0	0/0	0/0	0/0	0/0	0/0	0/0	0/0	0/0	0/0
2	chr14	4253323	.	C	G	4742	.	.	.	0/1	0/0	1/1	0/0	0/0	0/1	0/0	0/0	0/0	1/1	0/0	0/1	0/0	0/0	0/0	0/0	0/0	0/0	0/0	0/0	0/0	0/0	./.	0/0	./.	0/0	0/0	0/0	0/0	0/0	0/0	0/0	0/1	0/0	0/1	0/0	0/0	./.	0/0	0/1
2	chr14	4253326	.	G	A	71	.	.	.	0/0	0/0	0/0	0/0	0/0	0/0	0/0	0/0	0/1	0/0	0/0	0/0	0/0	0/0	0/0	0/0	0/0	0/0	0/0	0/0	0/0	0/0	./.	0/0	0/0	0/0	0/0	0/0	0/0	0/0	0/0	0/0	0/0	0/0	0/0	0/0	0/0	0/0	0/0	0/0
2	chr14	4253371	.	C	G	984	.	.	.	0/0	0/0	0/0	0/0	0/0	0/0	0/0	0/0	0/0	0/0	0/1	0/0	0/0	0/0	0/0	./.	0/0	./.	0/0	0/0	0/0	0/0	./.	0/0	./.	0/0	./.	./.	1/1	0/0	0/0	0/0	0/0	0/0	0/0	./.	0/0	0/0	./.	0/0
2	chr14	4253382	.	C	T	193	.	.	.	0/1	0/0	1/1	0/0	0/0	0/0	0/0	0/0	0/0	0/0	0/0	0/0	0/0	0/0	0/0	./.	0/0	./.	0/0	0/0	0/0	0/0	./.	0/0	./.	0/0	./.	./.	0/0	0/0	0/0	0/0	0/0	0/0	0/0	./.	0/0	./.	./.	0/0
2	chr14	4253419	.	A	T	347	.	.	.	0/0	0/0	0/0	0/0	0/0	0/0	0/0	0/0	0/0	0/0	0/0	0/1	0/0	0/0	0/0	0/0	0/0	./.	0/0	0/0	0/0	0/0	0/0	0/0	0/0	0/0	0/0	./.	0/0	0/0	0/0	0/0	0/0	0/0	0/0	./.	0/0	0/0	./.	0/0
2	chr14	4253459	.	C	T	490	.	.	.	0/0	0/0	0/0	0/0	0/0	0/0	0/0	0/0	0/0	0/0	0/0	0/1	0/0	0/0	0/0	0/0	0/0	0/0	0/0	0/0	0/0	0/0	0/0	0/0	0/0	0/0	0/0	./.	0/0	0/0	0/0	0/0	0/0	0/0	0/0	0/0	0/0	0/0	0/0	0/0
2	chr14	4253468	.	T	A	40951	.	.	.	0/1	1/1	1/1	0/0	1/1	0/1	1/1	1/1	1/1	1/1	0/1	1/1	1/1	1/1	1/1	1/1	0/1	1/1	1/1	1/1	1/1	1/1	1/1	0/0	1/1	1/1	1/1	./.	1/1	1/1	1/1	0/0	0/1	0/0	0/1	1/1	1/1	1/1	1/1	0/1
2	chr14	4253470	.	A	G	93	.	.	.	0/0	0/0	0/0	0/0	0/0	0/0	0/0	0/0	0/0	0/0	0/0	0/0	0/0	0/0	0/0	0/0	0/0	0/0	0/0	0/0	0/0	0/0	0/0	0/0	0/0	0/0	0/0	./.	0/0	0/0	0/0	0/0	0/0	0/0	0/0	0/0	0/0	0/0	0/0	0/0
2	chr14	4253472	.	A	G	2221	.	.	.	0/1	0/0	1/1	0/0	0/0	0/0	0/0	0/0	0/0	0/0	0/0	0/0	0/0	0/0	0/0	0/0	0/0	0/0	0/0	0/0	0/0	0/0	0/0	0/0	0/0	0/0	0/0	./.	0/0	0/0	0/0	0/0	0/1	0/0	0/0	0/0	0/0	0/1	0/0	0/0
2	chr14	4253478	.	A	G	15389	.	.	.	0/0	0/1	0/0	0/0	1/1	0/0	0/0	1/1	0/0	0/0	0/0	0/0	0/1	1/1	1/1	0/0	0/0	0/0	1/1	0/0	0/0	0/1	0/0	0/0	0/0	0/0	0/0	./.	0/0	0/0	1/1	0/0	0/0	0/1	0/1	0/0	1/1	0/0	0/0	0/0
2	chr14	4253483	.	G	A	7624	.	.	.	0/0	0/0	0/0	0/0	0/0	0/0	0/0	0/0	0/0	1/1	0/0	0/0	0/0	0/0	0/0	0/0	0/1	0/0	0/0	1/1	1/1	0/0	0/0	0/0	0/0	1/1	0/0	./.	1/1	0/1	0/0	0/0	0/0	0/0	0/0	0/0	0/0	0/0	0/0	0/0
2	chr14	4253484	.	C	T	102	.	.	.	0/0	0/0	0/0	0/0	0/0	0/0	0/0	0/0	0/0	1/1	0/0	0/0	0/0	0/0	0/0	0/0	0/0	0/0	0/0	0/0	0/0	0/0	0/0	0/0	0/0	0/1	0/0	./.	0/0	0/1	0/0	0/0	0/0	0/0	0/0	0/0	0/0	0/0	0/0	0/0
2	chr14	4253486	.	A	G	7503	.	.	.	0/0	0/0	0/0	0/0	0/0	0/0	0/0	0/0	0/0	1/1	0/0	0/0	0/0	0/0	0/0	0/0	0/1	0/0	0/0	1/1	1/1	0/0	0/0	0/0	0/0	1/1	0/0	./.	1/1	0/1	0/0	0/0	0/0	0/0	0/0	0/0	0/0	0/0	0/0	0/0
2	chr14	4253490	.	A	G	1994	.	.	.	0/0	0/0	0/0	0/0	0/0	0/0	0/0	0/0	0/1	1/1	0/0	0/0	0/0	0/0	0/0	0/0	0/0	0/0	0/0	0/0	0/0	0/0	0/0	0/0	0/0	0/1	0/0	0/0	1/1	0/1	0/0	0/0	0/0	0/0	0/0	0/0	0/0	0/0	0/0	0/0
2	chr14	4253493	.	C	G	3061	.	.	.	0/0	0/0	0/0	0/0	0/0	0/0	0/0	0/0	0/1	1/1	0/0	0/0	0/0	0/0	0/0	0/0	0/0	0/0	0/0	0/0	0/0	0/0	0/0	0/0	0/0	0/1	0/0	0/0	1/1	0/1	0/0	0/0	0/0	0/0	0/0	0/0	0/0	0/0	0/0	0/0
2	chr14	4253502	.	C	G	42384	.	.	.	1/1	1/1	1/1	1/1	1/1	1/1	0/1	0/1	0/1	1/1	1/1	0/0	0/1	1/1	1/1	1/1	0/1	1/1	1/1	0/0	0/0	1/1	1/1	1/1	1/1	0/1	1/1	1/1	1/1	1/1	0/1	0/0	0/1	1/1	0/1	1/1	0/0	0/1	1/1	1/1
2	chr14	4253610	.	A	G	42507	.	.	.	0/1	0/1	0/0	1/1	1/1	1/1	1/1	0/1	0/1	1/1	1/1	1/1	1/1	1/1	1/1	1/1	1/1	1/1	1/1	1/1	1/1	1/1	1/1	1/1	1/1	1/1	1/1	1/1	0/0	1/1	1/1	0/0	0/0	1/1	0/1	1/1	1/1	1/1	1/1	1/1
2	chr14	4253634	.	G	A	1096	.	.	.	0/0	0/0	0/0	0/0	0/0	0/0	0/0	0/0	0/0	1/1	0/0	0/0	0/0	0/0	0/0	0/0	0/0	0/0	0/0	0/0	0/0	0/0	0/0	0/0	0/0	0/0	0/0	0/0	0/0	0/0	0/0	0/0	0/0	0/0	0/0	0/0	0/0	0/0	0/0	0/0
2	chr14	4253696	.	C	T	739	.	.	.	0/0	0/0	0/0	0/0	0/0	0/0	0/0	0/0	0/0	0/0	0/0	0/0	0/0	0/0	0/0	0/0	0/0	0/0	0/0	0/0	0/0	0/0	0/0	0/0	0/0	0/0	0/0	0/0	0/0	0/0	0/0	0/0	0/0	0/0	0/0	0/0	0/0	0/0	0/0	0/0
2	chr14	4253702	.	G	A	698	.	.	.	0/0	0/0	0/0	0/0	0/0	0/0	0/0	0/0	0/0	0/0	0/0	0/0	0/0	0/0	0/0	0/0	0/0	0/0	0/0	0/0	0/0	0/0	0/0	0/0	0/0	0/0	0/0	0/0	0/0	0/0	0/0	0/0	0/0	0/0	0/0	0/0	0/0	0/0	0/0	0/0
2	chr14	4253710	.	A	C,T	38944	.	.	.	2/2	0/2	2/2	2/2	0/0	0/0	0/0	1/1	0/1	0/0	0/1	0/1	0/1	0/0	0/0	0/0	1/2	2/2	0/0	2/2	1/1	0/0	0/0	2/2	2/2	1/1	2/2	0/0	1/1	1/1	0/1	0/0	0/2	0/2	1/1	0/0	1/1	1/2	0/0	0/2
2	chr14	4253712	.	T	C	113	.	.	.	0/0	0/0	0/0	0/0	./.	0/0	0/0	0/0	0/0	0/0	0/0	0/0	0/0	./.	1/1	1/1	0/0	0/0	./.	0/0	0/0	0/0	./.	0/0	0/0	0/0	0/0	./.	0/0	0/0	0/0	0/0	0/0	0/0	0/0	./.	0/0	0/0	./.	0/0
2	chr14	4253734	.	T	C	1144	.	.	.	0/0	0/0	0/0	0/0	0/0	0/0	0/0	0/0	0/0	1/1	0/0	0/0	0/0	./.	0/0	./.	0/0	0/0	./.	0/0	0/0	0/0	./.	0/0	0/0	0/0	0/0	./.	0/0	0/0	0/0	0/0	0/0	0/0	0/0	./.	0/0	0/0	./.	0/0
2	chr14	4253739	.	G	T	293	.	.	.	0/0	0/0	0/0	0/0	0/0	0/0	0/0	0/0	0/0	0/0	0/0	0/0	0/0	./.	0/0	./.	0/0	0/0	./.	0/0	0/0	0/0	./.	0/0	0/0	0/0	0/0	./.	0/0	0/0	0/0	0/0	0/0	0/0	0/0	./.	0/0	0/1	./.	0/0
2	chr14	4253740	.	C	T	65	.	.	.	0/0	0/0	0/0	0/0	0/0	0/0	0/0	0/0	0/0	0/0	0/0	0/0	0/0	./.	0/0	./.	0/0	0/0	./.	0/0	0/0	0/0	./.	0/0	0/0	0/0	0/0	./.	0/0	0/0	0/0	0/0	0/0	0/0	0/0	./.	0/0	0/0	./.	0/0
2	chr14	4253747	.	G	A	40	.	.	.	0/0	0/0	0/0	0/0	0/0	0/0	0/0	0/0	0/0	0/0	0/0	0/0	0/0	./.	0/0	./.	0/0	0/0	./.	0/0	0/0	0/0	./.	0/0	0/0	0/0	0/0	./.	0/0	0/0	0/0	0/0	0/0	0/0	0/0	./.	0/0	0/0	./.	0/0
2	chr14	4253749	.	C	G	45	.	.	.	0/0	0/0	0/0	0/0	0/0	0/0	0/0	0/0	0/0	0/0	0/0	0/0	0/0	./.	0/0	./.	0/0	0/0	./.	0/0	0/0	0/0	./.	0/0	0/0	0/0	0/0	./.	0/0	0/0	0/0	0/0	0/0	0/0	0/0	./.	0/0	0/0	./.	0/0
2	chr14	4253751	.	T	C	40	.	.	.	0/0	0/0	0/0	0/0	0/0	0/0	0/0	0/0	0/0	0/0	0/0	0/0	0/0	./.	0/0	./.	0/0	0/0	./.	0/0	0/0	0/0	./.	0/0	0/0	0/0	0/0	./.	0/0	0/0	0/0	0/0	0/0	0/0	0/0	./.	0/0	0/0	./.	0/0
2	chr14	4253752	.	A	C	325	.	.	.	0/0	0/0	0/0	0/0	0/0	0/0	0/0	0/0	0/1	0/0	0/0	0/0	0/0	./.	0/0	./.	0/0	0/0	./.	0/0	0/0	0/0	./.	0/0	0/0	0/0	0/0	./.	0/0	0/0	0/0	0/0	0/0	0/0	0/0	./.	0/0	0/0	./.	0/0
2	chr14	4253768	.	G	A	2193	.	.	.	0/0	0/0	0/0	0/0	0/0	0/0	0/0	0/0	0/0	1/1	0/0	0/0	0/0	./.	0/0	./.	0/0	0/0	./.	0/0	0/0	0/0	./.	0/0	0/0	0/1	0/0	./.	0/0	0/0	0/0	0/0	0/0	0/0	0/0	./.	0/0	0/0	./.	0/0
2	chr14	4253779	.	T	A	41	.	.	.	0/0	0/0	0/0	0/0	0/0	0/0	0/0	0/0	0/0	0/0	0/0	0/0	0/0	./.	0/0	./.	0/0	0/0	./.	0/0	0/0	0/0	./.	0/0	0/0	0/0	0/0	./.	0/0	0/0	0/0	0/0	0/0	0/0	0/0	./.	0/0	0/0	./.	0/0
2	chr14	4253781	.	A	T	41	.	.	.	0/0	0/0	0/0	0/0	0/0	0/0	0/0	0/0	0/0	0/0	0/1	0/0	0/0	./.	0/0	./.	0/0	0/0	./.	0/0	0/0	0/0	./.	0/0	0/0	0/0	0/0	./.	0/0	0/0	0/0	0/0	0/0	0/0	0/0	./.	0/0	0/0	./.	0/0
2	chr14	4253784	.	C	A	402	.	.	.	0/0	0/0	0/0	0/0	0/0	0/0	0/0	0/0	0/1	0/0	0/0	0/0	0/0	./.	0/0	./.	0/0	0/0	./.	0/0	0/0	0/0	./.	0/0	0/0	0/0	0/0	./.	0/0	0/0	0/0	0/0	0/0	0/0	0/0	./.	0/0	0/0	./.	0/0
2	chr14	4253793	.	A	T	56	.	.	.	0/0	0/0	0/0	0/0	./.	0/0	0/0	0/0	0/0	0/0	0/0	0/0	0/0	./.	0/0	./.	0/0	0/0	./.	0/0	0/0	0/0	./.	0/0	0/0	0/0	0/0	./.	0/0	0/0	0/0	0/0	0/0	0/0	0/0	./.	0/0	0/0	./.	0/0
2	chr14	4253796	.	A	G	55	.	.	.	0/0	0/0	0/0	0/0	./.	0/0	0/0	0/0	0/0	0/0	0/1	0/0	0/1	./.	0/0	./.	0/0	0/0	./.	0/0	0/0	0/0	./.	0/0	0/0	0/0	0/0	./.	0/0	0/0	0/0	0/0	0/0	0/0	0/0	./.	0/0	0/0	./.	0/0
2	chr14	4253800	.	T	C	255	.	.	.	0/0	0/0	0/0	0/0	./.	0/0	0/0	0/0	0/1	0/0	0/0	0/0	0/0	./.	0/0	./.	0/0	0/0	./.	0/0	0/0	0/0	./.	0/0	0/0	0/0	0/0	./.	0/0	0/0	0/0	0/0	0/0	0/0	0/0	./.	0/0	0/0	./.	0/0
2	chr14	4254645	.	C	T	460	.	.	.	0/0	./.	0/0	0/0	1/1	0/0	0/0	0/0	0/0	0/0	0/0	0/0	0/0	./.	./.	1/1	0/0	0/0	./.	0/0	0/0	0/0	1/1	0/0	0/0	0/0	0/0	1/1	0/0	0/0	0/0	0/0	0/0	0/0	0/0	./.	0/0	0/0	1/1	0/0
2	chr14	4254652	.	C	T	37	.	.	.	0/0	./.	0/0	0/0	0/0	0/0	0/0	0/0	0/1	0/0	0/0	0/0	0/0	0/0	0/0	0/0	0/0	0/0	0/0	0/0	0/0	0/0	0/0	0/0	0/0	0/0	0/0	0/0	0/0	0/0	0/0	0/0	0/0	0/0	0/0	./.	0/0	0/0	0/0	0/0
2	chr14	4254658	.	G	T	1806	.	.	.	0/0	./.	0/0	0/0	1/1	0/0	0/0	0/0	0/0	0/0	0/0	0/0	0/0	1/1	1/1	1/1	0/0	0/0	1/1	0/0	0/0	0/0	1/1	0/0	0/0	0/0	0/0	1/1	0/0	0/0	0/0	0/0	0/0	0/0	0/0	1/1	0/1	0/0	1/1	0/0
2	chr14	4254663	.	G	A	1677	.	.	.	0/0	./.	0/0	0/0	1/1	0/0	0/0	0/0	0/0	0/0	0/0	0/0	0/0	1/1	1/1	1/1	0/0	0/0	1/1	0/0	0/0	0/0	1/1	0/0	0/0	0/0	0/0	1/1	0/0	0/0	0/0	0/0	0/0	0/0	0/0	1/1	0/1	0/0	1/1	0/0
2	chr14	4254677	.	T	A	5393	.	.	.	0/0	./.	0/0	0/0	0/0	0/0	0/0	0/0	0/0	1/1	0/0	0/0	0/0	0/0	0/0	0/0	0/0	0/0	0/0	0/0	0/0	1/1	0/0	0/0	0/0	0/0	0/0	0/0	0/0	0/0	0/0	0/0	0/0	1/1	0/0	0/0	0/0	0/1	0/0	0/1
2	chr14	4254678	.	T	A	217	.	.	.	0/0	./.	0/0	0/0	0/0	0/0	0/0	0/0	0/0	1/1	0/0	0/0	0/0	0/0	0/0	0/0	0/0	0/0	0/0	0/0	0/0	0/0	0/0	0/0	0/0	0/0	0/0	0/0	0/0	0/0	0/0	0/0	0/0	0/0	0/0	0/0	0/0	0/0	0/0	0/0
2	chr14	4254694	.	C	A,T	2972	.	.	.	0/0	./.	0/0	0/0	1/1	0/2	0/0	0/0	0/0	0/0	0/0	0/0	0/1	1/1	1/1	1/1	0/0	0/0	1/1	0/0	0/0	0/0	1/1	0/0	0/0	0/0	0/0	1/1	0/0	0/0	0/0	0/0	0/0	0/0	0/0	1/1	0/1	0/0	1/1	0/0
2	chr14	4254701	.	C	T	1110	.	.	.	0/0	./.	0/0	0/0	0/0	0/0	1/1	0/0	0/0	0/0	0/0	0/0	0/0	0/0	0/0	0/0	0/0	0/0	0/0	0/0	0/0	0/0	0/0	0/0	0/0	0/0	0/0	0/0	0/0	0/0	0/0	0/0	0/0	0/0	0/0	0/0	0/0	0/0	0/0	0/0
2	chr14	4254794	.	G	A	107	.	.	.	0/0	./.	0/0	0/0	0/0	0/0	0/0	0/0	0/0	0/0	0/0	0/0	0/0	0/0	0/0	0/0	0/0	0/0	./.	0/0	0/0	0/0	./.	0/0	0/0	0/0	0/0	0/0	0/0	0/0	0/0	0/0	0/0	0/0	0/0	0/0	0/0	0/0	0/0	0/0
2	chr14	4254796	.	G	A	100	.	.	.	0/0	./.	0/0	0/0	0/0	0/0	0/0	0/0	0/0	0/0	0/0	0/0	0/0	0/0	0/0	0/0	0/0	0/0	./.	0/0	0/0	0/0	./.	0/0	0/0	0/0	0/0	0/0	0/0	0/0	0/0	0/0	0/0	0/0	0/0	./.	0/0	0/0	0/0	0/0
2	chr14	4254802	.	A	C	2567	.	.	.	0/0	./.	0/0	0/0	1/1	0/0	0/0	0/1	0/0	0/0	0/1	0/0	0/1	1/1	1/1	1/1	0/0	0/0	./.	0/0	0/0	0/0	./.	0/0	0/0	0/0	0/0	1/1	0/0	0/0	0/1	0/0	0/0	0/0	0/0	1/1	0/0	0/0	1/1	0/0
2	chr14	4254806	.	A	T	1396	.	.	.	0/0	./.	0/0	0/0	0/0	0/0	0/0	0/0	0/1	1/1	0/0	0/1	0/0	0/0	0/0	0/0	0/0	0/0	./.	0/0	0/0	0/0	./.	0/0	0/0	0/1	0/0	0/0	0/0	0/0	0/0	0/0	0/0	0/0	0/0	0/0	0/0	0/0	0/0	0/0
2	chr14	4254807	.	T	A	8083	.	.	.	0/0	./.	0/0	0/0	0/0	1/1	0/0	0/1	0/1	0/0	0/0	0/0	0/1	0/0	0/0	0/0	0/1	0/0	./.	0/0	1/1	0/0	./.	1/1	0/0	0/1	0/0	0/0	1/1	1/1	0/1	0/0	0/0	0/0	1/1	0/0	1/1	0/0	0/0	0/0
2	chr14	4254810	.	G	T	196	.	.	.	0/0	./.	0/0	0/0	0/0	0/0	0/0	0/0	0/0	0/0	0/0	0/1	0/0	0/0	0/0	0/0	0/0	0/0	./.	0/0	0/0	0/0	./.	0/0	0/0	0/0	0/0	0/0	0/0	0/0	0/0	0/0	0/0	0/0	0/0	0/0	0/0	0/0	0/0	0/0
2	chr14	4254811	.	T	G	3373	.	.	.	0/0	./.	0/0	0/0	1/1	0/0	0/0	0/1	0/0	0/0	0/0	0/0	0/1	1/1	1/1	1/1	0/0	0/0	./.	0/0	0/0	0/0	./.	0/0	0/0	0/0	0/0	1/1	0/0	0/0	0/1	0/0	0/0	0/0	0/0	1/1	0/0	0/0	1/1	0/0
2	chr14	4254852	.	C	T	99	.	.	.	0/0	./.	0/0	0/0	0/0	0/1	0/0	0/0	0/0	0/0	0/0	0/0	0/0	0/0	0/0	0/0	0/0	0/0	0/0	0/0	0/0	0/0	0/0	0/0	0/0	0/0	0/0	0/0	0/0	0/0	0/0	0/0	0/0	0/0	0/0	0/0	0/0	0/0	0/0	0/0
2	chr14	4254855	.	G	A	793	.	.	.	0/0	./.	0/0	0/0	0/0	0/0	0/0	0/0	0/0	0/0	0/0	0/1	0/0	0/0	0/0	0/0	0/0	0/0	0/0	0/0	0/0	0/0	0/0	0/0	0/0	0/0	0/0	0/0	0/0	0/0	0/0	0/0	0/0	0/0	0/0	0/0	0/0	0/0	0/0	0/0
2	chr14	4254858	.	C	A	44	.	.	.	0/0	./.	0/0	0/0	0/0	0/0	0/0	0/0	0/1	0/0	0/0	0/0	0/0	0/0	0/0	0/0	0/0	0/0	0/0	0/0	0/0	0/0	0/0	0/0	0/0	0/0	0/0	0/0	0/0	0/0	0/0	0/0	0/0	0/0	0/0	0/0	0/0	0/0	0/0	0/0
2	chr14	4254861	.	A	G	53	.	.	.	0/0	./.	0/0	0/0	0/0	0/0	0/0	0/0	0/0	0/0	0/0	0/0	0/0	0/0	0/0	0/0	0/0	0/0	0/0	0/0	0/0	0/0	0/0	0/0	0/0	0/0	0/0	0/0	0/0	0/0	0/0	0/0	0/0	0/0	0/0	0/0	0/0	0/0	0/0	0/0
2	chr14	4254873	.	T	C	38	.	.	.	0/0	./.	0/0	0/0	0/0	0/0	0/0	0/0	0/0	0/0	0/0	0/0	0/0	0/0	0/0	0/0	0/0	0/0	0/0	0/0	0/0	0/0	0/0	0/0	0/0	0/0	0/0	0/0	0/0	0/0	0/0	0/0	0/0	0/0	0/0	0/0	0/0	0/0	0/0	0/0
2	chr14	4254882	.	C	T	2292	.	.	.	0/0	./.	0/0	0/0	0/0	0/1	0/0	0/0	0/1	0/0	0/1	0/1	0/0	0/0	0/0	0/0	0/0	0/0	0/0	0/0	0/0	0/0	0/0	0/0	0/0	0/0	0/0	0/0	0/0	0/0	0/0	0/1	0/0	0/0	0/0	0/0	0/0	0/0	0/0	0/0
2	chr14	4254912	.	A	G	21239	.	.	.	0/0	./.	0/0	0/0	0/0	0/1	0/1	0/1	0/1	0/0	0/0	0/1	0/1	0/0	0/0	0/0	0/1	0/0	0/0	0/0	1/1	0/1	0/0	1/1	0/0	0/1	0/0	0/0	1/1	1/1	0/1	0/0	0/0	0/1	1/1	0/0	0/1	0/0	0/0	0/1
2	chr14	4254933	.	C	T	51910	.	.	.	0/0	./.	0/0	0/0	1/1	1/1	0/1	0/1	0/1	0/0	0/1	0/1	1/1	1/1	1/1	1/1	0/1	0/0	1/1	0/0	1/1	1/1	1/1	1/1	0/0	0/1	0/0	1/1	1/1	1/1	1/1	0/0	0/0	1/1	1/1	1/1	1/1	0/0	1/1	0/1
2	chr14	4254943	.	C	T	755	.	.	.	0/0	./.	0/0	0/0	0/0	0/0	0/0	0/0	0/0	0/0	0/0	0/0	0/0	0/0	0/0	0/0	0/0	0/0	0/0	0/0	0/0	0/0	0/0	0/0	0/0	0/0	0/0	0/0	0/0	0/0	0/0	0/0	0/0	0/0	0/0	0/0	0/0	0/0	0/0	0/0
2	chr14	4254944	.	G	A	1397	.	.	.	0/0	./.	0/0	0/0	0/0	0/1	0/0	0/0	0/0	0/0	1/1	0/0	0/0	0/0	0/0	0/0	0/0	0/0	0/0	0/0	0/0	0/0	0/0	0/0	0/0	0/0	0/0	0/0	0/0	0/0	0/0	0/0	0/0	0/0	0/0	0/0	0/0	0/0	0/0	0/0
2	chr14	4254946	.	G	A	21666	.	.	.	0/0	./.	0/0	0/0	1/1	0/0	0/0	0/1	0/0	0/0	0/0	0/0	0/1	1/1	1/1	1/1	0/0	0/0	1/1	0/0	0/0	0/1	1/1	0/0	0/0	0/0	0/0	1/1	0/0	0/0	0/1	0/0	0/0	0/1	0/0	1/1	0/1	0/0	1/1	0/0
2	chr14	4254949	.	C	T	18131	.	.	.	0/0	./.	0/0	0/0	0/0	0/1	0/0	0/1	0/1	0/0	0/0	0/0	0/1	0/0	0/0	0/0	0/1	0/0	0/0	0/0	1/1	0/0	0/0	1/1	0/0	0/1	0/0	0/0	1/1	1/1	0/1	0/0	0/0	0/0	1/1	0/0	0/1	0/0	0/0	0/0
2	chr14	4254954	.	A	G	22808	.	.	.	0/0	./.	0/0	0/0	0/0	1/1	0/1	0/1	0/1	0/0	0/0	0/1	0/1	0/0	0/0	0/0	0/1	0/0	0/0	0/0	1/1	0/1	0/0	1/1	0/0	0/1	0/0	0/0	1/1	1/1	0/1	0/0	0/0	0/1	1/1	0/0	0/1	0/0	0/0	0/1
2	chr14	4254956	.	C	G	64	.	.	.	0/0	./.	0/0	0/0	0/0	0/0	0/0	0/0	0/0	0/0	0/0	0/0	0/0	0/0	0/0	0/0	0/0	0/0	0/0	0/0	0/0	0/0	0/0	0/0	0/0	0/0	0/0	0/0	0/0	0/0	0/0	0/0	0/0	0/0	0/0	0/0	0/0	0/0	0/0	0/0
2	chr14	4254959	.	T	G	1945	.	.	.	0/0	./.	0/0	0/0	0/0	0/0	0/0	0/0	0/0	0/0	0/0	0/0	0/0	0/0	0/0	0/0	0/0	0/0	0/0	0/0	0/0	0/1	0/0	0/0	0/0	0/0	0/0	0/0	0/0	0/0	0/0	0/0	0/0	0/1	0/0	0/0	0/0	0/0	0/0	0/1
2	chr14	4254960	.	A	C	18396	.	.	.	0/0	./.	0/0	0/0	0/0	1/1	0/1	0/1	0/1	0/0	0/0	0/1	0/1	0/0	0/0	0/1	0/1	0/0	0/0	0/0	1/1	0/1	0/0	1/1	0/0	0/1	0/0	0/0	1/1	1/1	0/1	0/0	0/0	0/1	1/1	0/0	0/1	0/0	0/0	0/1
2	chr14	4254981	.	A	T	587	.	.	.	0/0	./.	0/0	0/0	1/1	0/0	0/0	0/0	0/0	0/0	0/0	0/0	0/0	./.	./.	1/1	0/0	0/0	./.	0/0	0/0	0/0	./.	0/0	0/0	0/0	0/0	./.	0/0	0/0	0/0	0/0	0/0	0/0	0/0	./.	0/1	0/0	1/1	0/0
2	chr14	4254998	.	T	G	17345	.	.	.	0/0	./.	0/0	0/0	0/0	1/1	0/1	0/1	0/1	0/0	0/0	0/1	0/1	0/0	0/0	0/0	0/1	0/0	0/0	0/0	1/1	0/1	0/0	1/1	0/0	0/1	0/0	0/0	1/1	1/1	0/1	0/0	0/0	0/1	1/1	0/0	0/1	0/0	0/0	0/1
2	chr14	4255020	.	T	A	12381	.	.	.	0/0	./.	0/0	0/0	1/1	0/0	0/0	0/1	0/0	0/0	0/0	0/0	0/1	1/1	1/1	1/1	0/1	0/0	1/1	0/0	0/0	0/1	1/1	0/0	0/0	0/0	0/0	1/1	0/0	0/0	0/1	0/0	0/0	0/1	0/0	1/1	0/1	0/0	1/1	0/0
2	chr14	4255156	.	T	C,G	7097	.	.	.	0/0	./.	0/0	0/0	1/1	0/2	0/0	0/1	0/0	0/0	0/2	0/0	0/1	1/1	1/1	1/1	0/0	0/0	1/1	0/0	0/0	0/0	1/1	0/0	0/0	0/0	0/0	1/1	0/0	0/0	./.	0/0	0/0	1/1	0/0	1/1	1/1	0/0	1/1	0/0
2	chr14	4255162	.	G	A	211	.	.	.	0/0	./.	0/0	0/0	0/0	0/1	0/0	0/0	0/0	0/0	0/1	0/0	0/0	0/0	0/0	0/0	0/0	0/0	0/0	0/0	0/0	0/0	0/0	0/0	0/0	0/0	0/0	0/0	0/0	0/0	0/0	0/0	0/0	0/0	./.	0/0	0/0	0/0	0/0	0/0
2	chr14	4255163	.	T	A	220	.	.	.	0/0	./.	0/0	0/0	0/0	0/1	0/0	0/0	0/0	0/0	0/1	0/0	0/0	0/0	0/0	0/0	0/0	0/0	0/0	0/0	0/0	0/0	0/0	0/0	0/0	0/0	0/0	0/0	0/0	0/0	0/0	0/0	0/0	0/0	./.	0/0	0/0	0/0	0/0	0/0
2	chr14	4255166	.	A	G	407	.	.	.	0/0	0/0	0/0	0/0	0/0	0/1	0/0	0/0	0/0	0/0	0/1	0/0	0/0	0/0	0/0	0/0	0/0	0/0	0/0	0/0	0/0	0/0	0/0	0/0	0/0	0/0	0/0	0/0	0/0	0/0	0/0	0/0	0/0	0/0	0/0	0/0	0/0	0/0	0/0	0/0
2	chr14	4255170	.	A	T	2856	.	.	.	0/0	0/0	0/0	0/0	0/0	0/1	0/1	0/1	0/1	0/0	0/0	0/1	0/1	0/0	0/0	0/0	0/1	0/0	0/0	0/0	1/1	0/1	0/0	1/1	0/0	0/1	0/0	0/0	1/1	1/1	0/0	0/0	0/0	0/0	./.	0/0	0/0	0/0	0/0	0/1
2	chr14	4255171	.	A	G	2957	.	.	.	0/0	0/0	0/0	0/0	0/0	0/1	0/1	0/1	0/1	0/0	0/0	0/1	0/1	0/0	0/0	0/0	0/1	0/0	0/0	0/0	1/1	0/1	0/0	1/1	0/0	0/1	0/0	0/0	1/1	1/1	0/0	0/0	0/0	0/1	1/1	0/0	0/0	0/0	0/0	0/1
2	chr14	4255187	.	G	T	3215	.	.	.	0/0	0/0	0/0	0/0	0/0	0/1	0/1	0/1	0/1	0/0	0/0	0/1	0/1	0/0	0/0	0/0	0/1	0/0	0/0	0/0	1/1	0/1	0/0	1/1	0/0	0/1	0/0	0/0	1/1	1/1	0/0	0/0	0/0	0/0	1/1	0/0	0/0	0/0	0/0	0/0
2	chr14	4255189	.	G	A	351	.	.	.	0/0	0/0	0/0	0/0	0/0	0/1	0/0	0/0	0/0	0/0	0/0	0/0	0/0	0/0	0/0	0/0	0/0	0/0	0/0	0/0	0/0	0/0	0/0	0/0	0/0	0/0	0/0	0/0	0/0	0/0	0/0	0/0	0/0	0/0	0/0	0/0	0/0	0/0	0/0	0/0
2	chr14	4255194	.	T	G	171	.	.	.	0/0	0/0	0/0	0/0	0/0	0/1	0/0	0/0	0/0	0/0	0/0	0/0	0/0	0/0	0/0	0/0	0/1	0/0	0/0	0/0	./.	0/0	0/0	1/1	0/0	0/0	0/0	0/0	./.	./.	0/0	0/0	0/0	0/0	./.	0/0	0/0	0/0	0/0	0/0
2	chr14	4255198	.	C	T	265	.	.	.	0/0	0/0	0/0	0/0	0/0	0/1	0/0	0/0	0/0	0/0	0/0	0/0	0/0	0/0	0/0	0/0	0/0	0/0	0/0	0/0	./.	0/0	0/0	1/1	0/0	0/0	0/0	0/0	1/1	./.	0/0	0/0	0/0	0/0	./.	0/0	0/0	0/0	0/0	0/1
2	chr14	4255235	.	T	C	309	.	.	.	0/0	0/0	0/0	0/0	0/0	0/0	0/0	0/0	0/0	0/0	0/1	0/0	0/0	0/0	0/0	0/0	0/0	0/0	0/0	0/0	0/0	0/0	0/0	0/0	0/0	0/0	0/0	0/0	0/0	0/0	0/0	0/0	0/0	0/0	0/0	0/0	0/0	0/0	0/0	0/0
2	chr14	4255241	.	T	C	66	.	.	.	0/0	0/0	0/0	0/0	0/0	0/1	0/0	0/0	0/0	0/0	0/0	0/0	0/0	0/0	0/0	0/0	0/0	0/0	0/0	0/0	0/0	0/0	0/0	0/0	0/0	0/0	0/0	0/0	0/0	0/0	0/0	0/0	0/0	0/0	0/0	0/0	0/0	0/0	0/0	0/0
2	chr14	4255245	.	G	T	406	.	.	.	0/0	0/0	0/0	0/0	0/0	0/0	0/0	0/0	0/0	0/0	0/1	0/0	0/0	0/0	0/0	0/0	0/0	0/0	0/0	0/0	0/0	0/1	0/0	0/0	0/0	0/0	0/0	0/0	0/0	0/0	0/0	0/0	0/0	0/0	0/0	0/0	0/0	0/0	0/0	0/0
2	chr14	4255247	.	T	G	75	.	.	.	0/0	0/0	0/0	0/0	0/0	0/1	0/0	0/0	0/0	0/0	0/0	0/0	0/0	0/0	0/0	0/0	0/0	0/0	0/0	0/0	0/0	0/0	0/0	0/0	0/0	0/0	0/0	0/0	0/0	0/0	0/0	0/0	0/0	0/0	0/0	0/0	0/0	0/0	0/0	0/0
2	chr14	4255249	.	T	G	1104	.	.	.	0/0	0/0	0/0	0/0	0/0	0/1	0/0	0/0	0/0	0/0	0/0	0/0	0/0	0/0	0/0	0/0	0/0	0/0	0/0	0/0	0/0	0/0	0/0	0/0	0/0	0/0	0/0	0/0	0/0	0/0	0/0	0/0	0/0	0/0	0/0	0/0	0/0	0/0	0/0	0/0
2	chr14	4255250	.	A	G	1283	.	.	.	0/0	0/0	0/0	0/0	0/0	0/0	0/1	0/0	0/1	0/0	0/1	0/0	0/0	0/0	0/0	0/0	0/0	0/0	0/0	0/0	0/0	0/0	0/0	0/0	0/0	0/0	0/0	0/0	0/0	0/0	0/0	0/0	0/0	0/0	0/0	0/0	0/0	0/0	0/0	0/0
2	chr14	4255255	.	C	G	122	.	.	.	0/0	0/0	0/0	0/0	0/0	0/1	0/0	0/0	0/0	0/0	0/0	0/0	0/0	0/0	0/0	0/0	0/0	0/0	0/0	0/0	0/0	0/0	0/0	0/0	0/0	0/0	0/0	0/0	0/0	0/0	0/0	0/0	0/0	0/0	0/0	0/0	0/0	0/0	0/0	0/0
2	chr14	4255262	.	C	T	2344	.	.	.	0/0	0/0	0/0	0/0	0/0	0/0	0/0	0/0	0/0	0/0	0/0	0/0	0/0	0/0	0/0	0/0	0/0	0/0	0/0	0/0	0/0	0/0	0/0	0/0	0/0	0/0	0/0	0/0	0/0	0/0	0/0	0/0	0/0	0/0	0/0	0/0	0/0	0/0	0/0	0/0
2	chr14	4255276	.	G	A	37661	.	.	.	0/0	./.	0/0	0/0	1/1	0/0	0/1	0/1	0/1	1/1	1/1	1/1	1/1	1/1	1/1	1/1	0/0	0/0	1/1	1/1	0/0	0/1	1/1	0/0	0/0	0/1	0/0	1/1	0/0	0/0	0/1	0/0	0/0	0/1	0/0	1/1	0/1	0/1	1/1	0/0
2	chr14	4255280	.	T	C	131	.	.	.	0/0	./.	0/0	0/0	0/0	0/1	0/0	0/0	0/0	0/0	0/0	0/0	0/0	0/0	0/0	0/0	0/0	0/0	0/0	0/0	0/0	0/0	0/0	0/0	0/0	0/0	0/0	0/0	0/0	0/0	0/0	0/0	0/0	0/0	0/0	0/0	0/0	0/0	0/0	0/0
2	chr14	4255288	.	A	C	6426	.	.	.	0/0	./.	0/0	0/0	1/1	0/0	0/1	0/1	0/0	1/1	1/1	1/1	1/1	./.	./.	0/1	0/0	0/0	1/1	1/1	0/0	0/1	1/1	0/0	0/0	0/1	0/0	1/1	0/0	0/0	0/1	0/0	0/0	0/0	0/0	1/1	0/1	0/1	1/1	0/0
2	chr14	4255306	.	G	C	824	.	.	.	0/0	./.	0/0	0/0	0/0	0/0	0/0	0/0	0/0	0/0	0/0	0/1	0/0	0/0	0/0	0/0	0/0	0/0	0/0	1/1	0/0	0/0	0/0	0/0	0/0	0/1	0/0	0/0	0/0	0/0	0/0	0/0	0/0	0/0	0/0	0/0	0/0	0/0	0/0	0/0
2	chr14	4255307	.	T	C	48683	.	.	.	0/0	./.	0/0	0/0	1/1	1/1	1/1	1/1	1/1	0/0	1/1	1/1	1/1	1/1	1/1	1/1	0/1	0/0	1/1	1/1	1/1	1/1	1/1	1/1	0/0	1/1	0/0	1/1	1/1	1/1	1/1	0/0	0/0	1/1	1/1	1/1	1/1	0/1	1/1	0/1
2	chr14	4255311	.	G	A	688	.	.	.	0/0	./.	0/0	0/0	0/0	0/0	0/1	0/0	0/0	0/0	0/0	0/0	0/0	0/0	0/0	0/0	0/0	0/0	0/0	0/0	0/0	0/0	0/0	0/0	0/0	0/0	0/0	0/0	0/0	0/0	0/0	0/0	0/0	0/0	0/0	0/0	0/0	0/0	0/0	0/0
2	chr14	4255333	.	C	A	554	.	.	.	0/0	./.	0/0	0/0	0/0	0/0	0/0	0/0	0/0	0/0	0/0	0/1	0/0	0/0	0/0	0/0	0/0	0/0	0/0	0/0	0/0	0/0	0/0	0/0	0/0	0/0	0/0	0/0	0/0	0/0	0/0	0/0	0/0	0/0	0/0	0/0	0/0	0/0	0/0	0/0
2	chr14	4255338	.	G	T	17569	.	.	.	0/0	./.	0/0	0/0	1/1	0/1	0/1	0/1	0/1	1/1	1/1	1/1	0/1	1/1	1/1	1/1	0/0	0/0	1/1	1/1	0/0	0/1	1/1	0/0	0/0	0/1	0/0	1/1	0/0	0/0	0/1	0/0	0/0	0/1	0/0	1/1	0/1	0/1	1/1	0/0
2	chr14	4255351	.	G	A	108	.	.	.	0/0	./.	0/0	0/0	0/1	0/0	0/0	0/0	0/0	0/0	0/0	0/0	0/0	0/0	0/0	0/0	0/0	0/0	0/1	0/1	0/0	0/0	0/0	0/0	0/0	0/0	0/0	0/0	0/0	0/0	0/0	0/0	0/0	0/0	0/0	0/0	0/0	0/0	0/0	0/0
2	chr14	4255352	.	G	T	102	.	.	.	0/0	./.	0/0	0/0	0/1	0/0	0/0	0/0	0/0	0/0	0/0	0/0	0/0	0/0	0/0	0/0	0/0	0/0	0/1	0/1	0/0	0/0	0/0	0/0	0/0	0/0	0/0	0/1	0/0	0/0	0/0	0/0	0/0	0/0	0/0	0/0	0/0	0/0	0/0	0/0
2	chr14	4255357	.	C	T	17314	.	.	.	0/0	./.	0/0	0/0	1/1	0/1	0/1	0/1	0/1	1/1	1/1	1/1	0/1	1/1	1/1	1/1	0/0	0/0	1/1	1/1	0/0	1/1	1/1	0/0	0/0	0/1	0/0	1/1	0/0	0/0	0/1	0/0	0/0	1/1	0/0	1/1	0/1	0/1	1/1	0/1
2	chr14	4255367	.	T	G	223	.	.	.	0/0	./.	0/0	0/0	0/0	0/1	0/0	0/0	0/0	0/0	0/0	0/0	0/0	0/0	0/0	0/0	0/0	0/0	0/0	0/0	0/0	0/0	0/0	0/0	0/0	0/0	0/0	0/0	0/0	0/0	0/0	0/0	0/0	0/0	0/0	0/0	0/0	0/0	0/0	0/0
2	chr14	4255369	.	A	G	448	.	.	.	0/0	./.	0/0	0/0	0/0	0/0	0/0	0/0	0/0	0/0	0/1	0/0	0/0	0/0	0/0	0/0	0/0	0/0	0/0	0/0	0/0	0/0	0/0	0/0	0/0	0/0	0/0	0/0	0/0	0/0	0/0	0/0	0/0	0/0	0/0	0/0	0/0	0/0	0/0	0/0
2	chr14	4255370	.	C	A	858	.	.	.	0/0	./.	0/0	0/0	0/0	0/0	0/0	0/0	0/0	0/0	0/0	0/0	0/0	0/0	0/0	0/0	0/0	0/0	0/0	0/0	0/0	0/0	0/0	0/0	0/0	0/0	0/0	0/0	0/0	0/0	0/0	0/0	0/0	0/0	0/0	0/0	0/0	0/0	0/0	0/0
2	chr14	4255373	.	A	T	84	.	.	.	0/0	0/0	0/0	0/0	0/0	0/0	0/0	0/0	0/0	0/0	0/0	0/0	0/0	0/0	0/0	0/0	0/0	0/0	0/0	0/0	0/0	0/0	0/0	0/0	0/0	0/0	0/0	0/0	0/0	0/0	0/0	0/0	0/0	0/0	0/0	0/0	0/0	0/1	0/0	0/0
2	chr14	4255380	.	T	A	18474	.	.	.	0/0	1/1	0/0	0/0	1/1	0/1	0/1	0/1	0/1	1/1	0/1	1/1	0/1	1/1	1/1	1/1	0/0	0/0	1/1	1/1	0/0	0/1	1/1	0/0	0/0	0/1	0/0	1/1	0/0	0/0	0/1	0/0	0/0	0/1	0/0	1/1	0/1	0/1	1/1	0/0
2	chr14	4255393	.	G	A	895	.	.	.	0/0	0/0	0/0	0/0	0/0	0/0	0/0	0/0	0/0	0/0	0/0	0/0	0/0	0/0	0/0	0/0	0/0	0/0	0/0	0/0	0/0	0/0	0/0	0/0	0/0	0/0	0/0	0/0	0/0	0/0	0/0	0/0	0/0	0/0	0/0	0/0	0/0	0/0	0/0	0/0
2	chr14	4255402	.	T	C	971	.	.	.	0/0	0/0	0/0	0/0	0/0	0/0	0/0	0/0	0/0	0/0	0/0	0/0	0/0	0/0	0/0	0/0	0/0	0/0	0/0	0/0	0/0	0/0	0/0	0/0	0/0	0/0	0/0	0/0	0/0	0/0	0/0	0/0	0/0	0/0	0/0	0/0	0/0	0/0	0/0	0/0
2	chr14	4255407	.	A	C	30625	.	.	.	0/0	1/1	0/0	0/0	1/1	0/1	0/1	0/1	0/1	1/1	0/1	1/1	0/1	1/1	1/1	1/1	0/0	1/1	1/1	1/1	0/0	0/1	1/1	0/0	1/1	0/1	1/1	1/1	0/0	0/0	0/1	0/0	0/0	0/1	0/0	1/1	0/1	0/1	1/1	0/0
2	chr14	4255415	.	G	T	341	.	.	.	0/0	0/0	0/0	0/0	0/0	0/0	0/0	0/0	0/1	0/0	0/0	0/1	0/0	0/0	0/0	0/0	0/0	0/0	0/0	0/0	0/0	0/0	0/0	0/0	0/0	0/0	0/0	0/0	0/0	0/0	0/0	0/0	0/0	0/0	0/0	0/0	0/0	0/0	0/0	0/0
2	chr14	4255424	.	C	T	22718	.	.	.	0/0	1/1	0/0	0/0	1/1	0/0	0/0	0/1	0/0	1/1	0/0	0/0	0/1	1/1	1/1	1/1	0/0	0/0	1/1	0/0	0/0	0/1	1/1	0/0	0/0	0/0	0/0	1/1	0/0	0/0	0/1	0/0	0/0	0/1	0/0	1/1	0/1	0/0	1/1	0/0
2	chr14	4255433	.	C	T	24814	.	.	.	0/0	1/1	0/0	0/0	1/1	0/0	0/0	0/1	0/0	1/1	0/0	0/0	0/1	1/1	1/1	1/1	0/0	0/0	1/1	0/0	0/0	0/1	1/1	0/0	0/0	0/0	0/0	1/1	0/0	0/0	0/1	0/0	0/0	0/1	0/0	1/1	0/1	0/0	1/1	0/0
2	chr14	4255446	.	A	G	1324	.	.	.	0/0	0/0	0/0	0/0	0/0	0/0	0/0	0/0	0/0	1/1	0/0	0/0	0/0	0/0	0/0	0/0	0/0	0/0	0/0	0/0	0/0	0/0	0/0	0/0	0/0	0/0	0/0	0/0	0/0	0/0	0/0	0/0	0/0	0/0	0/0	0/0	0/0	0/0	0/0	0/0
2	chr14	4255461	.	T	C	15513	.	.	.	0/0	0/0	0/0	0/0	0/0	0/1	0/1	0/0	0/1	0/0	1/1	1/1	0/0	0/0	0/0	0/0	0/0	1/1	0/0	1/1	0/0	0/0	0/0	0/0	1/1	0/1	1/1	0/0	0/0	0/0	0/0	0/0	0/0	0/0	0/0	0/0	0/0	0/1	0/0	0/0
2	chr14	4255464	.	A	G	1440	.	.	.	0/0	0/0	0/0	0/0	0/0	0/0	0/0	0/0	0/0	1/1	0/0	0/0	0/0	0/0	0/0	0/0	0/0	0/0	0/0	0/0	0/0	0/0	0/0	0/0	0/0	0/0	0/0	0/0	0/0	0/0	0/0	0/0	0/0	0/0	0/0	0/0	0/0	0/0	0/0	0/0
2	chr14	4255473	.	C	A,G	2035	.	.	.	0/0	./.	0/0	0/0	0/0	0/0	0/0	0/0	0/0	2/2	0/0	0/0	0/0	0/0	0/0	0/0	0/0	0/0	0/0	0/0	0/0	0/0	0/0	0/0	0/0	0/0	0/0	0/0	0/0	0/0	0/0	0/0	0/0	0/0	0/0	0/0	0/0	0/0	0/0	0/0
2	chr14	4255476	.	C	T	7207	.	.	.	0/0	./.	0/0	0/0	0/0	0/1	0/0	0/0	0/1	0/0	1/1	1/1	0/0	0/0	0/0	0/0	0/0	0/0	0/0	0/0	0/0	0/0	0/0	0/0	0/0	0/0	0/0	0/0	0/0	0/0	0/0	0/0	0/0	0/0	0/0	0/0	0/0	0/1	0/0	0/0
2	chr14	4255503	.	C	A	455	.	.	.	0/0	0/0	0/0	0/0	0/0	0/0	0/0	0/0	0/0	0/0	0/0	0/0	0/0	0/0	0/0	0/0	0/0	0/0	0/0	0/0	0/0	0/0	0/0	0/0	0/0	0/0	0/0	0/0	0/0	0/0	0/0	0/0	0/0	0/0	0/0	0/0	0/0	0/0	0/0	0/0
2	chr14	4255565	.	G	A	24806	.	.	.	0/0	0/1	0/0	0/0	0/0	0/1	0/0	0/1	0/1	0/0	0/0	0/0	0/1	0/0	0/0	0/0	0/1	0/0	0/0	0/0	1/1	0/0	0/0	1/1	0/0	0/1	0/0	0/0	1/1	1/1	0/1	0/0	0/0	0/0	1/1	0/0	0/1	0/0	0/0	0/0
2	chr14	4255569	.	C	A	5208	.	.	.	0/0	0/0	0/0	0/0	0/0	0/1	0/0	0/0	0/0	1/1	1/1	0/0	0/0	0/0	0/0	0/0	0/0	0/0	0/0	0/0	0/0	0/0	0/0	0/0	0/0	0/0	0/0	0/0	0/0	0/0	0/0	0/0	0/0	0/0	0/0	0/0	0/0	0/1	0/0	0/0
2	chr14	4255577	.	G	A	68	.	.	.	0/0	0/0	0/0	0/0	0/0	0/0	0/0	0/0	0/0	0/0	0/0	1/1	0/0	0/0	0/0	0/0	0/0	./.	0/0	./.	0/0	0/0	0/0	0/0	./.	0/0	./.	0/0	0/0	0/0	0/0	0/0	0/0	0/0	0/0	0/0	0/0	0/0	0/0	0/0
2	chr14	4255591	.	A	T	283	.	.	.	0/0	0/0	0/0	0/0	0/0	0/0	0/0	0/0	0/0	0/0	0/0	1/1	0/0	0/0	0/0	0/0	0/0	0/0	0/0	./.	0/0	0/0	0/0	0/0	1/1	0/1	./.	0/0	0/0	0/0	0/0	0/0	0/0	0/0	0/0	0/0	0/0	0/0	0/0	0/1
2	chr14	4255593	.	T	A	253	.	.	.	0/0	0/0	0/0	0/0	0/0	0/0	0/0	0/0	0/0	0/0	0/0	1/1	0/0	0/0	0/0	0/0	0/0	0/1	0/0	./.	0/0	0/1	0/0	0/0	1/1	0/1	1/1	0/0	0/0	0/0	0/0	0/0	0/0	0/0	0/0	0/0	0/0	0/0	0/0	0/1
2	chr14	4255598	.	A	G	75483	.	.	.	0/0	1/1	0/0	0/0	1/1	1/1	0/1	1/1	0/1	1/1	1/1	0/0	1/1	1/1	1/1	1/1	0/1	0/0	1/1	0/0	1/1	0/1	1/1	1/1	0/0	0/1	0/0	1/1	1/1	1/1	1/1	0/0	0/0	0/1	1/1	1/1	1/1	0/1	1/1	0/0
2	chr14	4255603	.	T	A	1328	.	.	.	0/0	0/0	0/0	0/0	0/0	0/0	0/0	0/0	0/0	0/0	0/1	0/0	0/0	0/0	0/0	0/0	0/0	0/0	0/0	0/0	0/0	0/0	0/0	0/0	0/0	0/0	0/0	0/0	0/0	0/0	0/0	0/0	0/0	0/0	0/0	0/0	0/0	0/0	0/0	0/0
2	chr14	4255609	.	A	T	265	.	.	.	0/0	0/0	0/0	0/0	0/0	0/0	0/0	0/0	0/0	0/0	0/0	0/0	0/0	0/0	0/0	0/0	0/0	0/0	0/0	0/0	0/0	0/0	0/0	0/0	0/0	0/0	0/0	0/0	0/0	0/0	0/0	0/0	0/0	0/0	0/0	0/0	0/0	0/1	0/0	0/0
2	chr14	4255610	.	C	G	24178	.	.	.	0/0	0/0	0/0	0/0	0/0	0/1	1/1	0/0	0/1	1/1	1/1	1/1	0/0	0/0	0/0	0/0	0/0	1/1	0/0	1/1	0/0	0/1	0/0	0/0	1/1	0/1	1/1	0/0	0/0	0/0	0/0	0/0	0/0	0/1	0/0	0/0	0/0	0/1	0/0	0/1
2	chr14	4255616	.	T	G	666	.	.	.	0/0	0/0	0/0	0/0	0/0	0/0	0/0	0/0	0/0	0/0	0/0	0/0	0/0	0/0	0/0	0/0	0/0	0/0	0/0	0/0	0/0	0/0	0/0	0/0	0/0	0/0	0/0	0/0	0/0	0/0	0/0	0/0	0/0	0/0	0/0	0/0	0/0	0/0	0/0	0/0
2	chr14	4255618	.	T	C	24179	.	.	.	0/0	0/0	0/0	0/0	0/0	0/1	0/1	0/0	0/1	1/1	1/1	1/1	0/0	0/0	0/0	0/0	0/0	0/1	0/0	1/1	0/0	0/1	0/0	0/0	1/1	0/1	1/1	0/0	0/0	0/0	0/0	0/0	0/0	0/1	0/0	0/0	0/0	0/1	0/0	0/1
2	chr14	4255621	.	G	A	1280	.	.	.	0/0	0/0	0/0	0/0	0/0	0/0	0/0	0/0	0/0	1/1	0/0	0/0	0/0	0/0	0/0	0/0	0/0	0/0	0/0	0/0	0/0	0/0	0/0	0/0	0/0	0/0	0/0	0/0	0/0	0/0	0/0	0/0	0/0	0/0	0/0	0/0	0/0	0/0	0/0	0/0
2	chr14	4255640	.	T	A	92966	.	.	.	0/0	1/1	0/0	0/0	1/1	1/1	1/1	1/1	1/1	1/1	1/1	1/1	1/1	1/1	1/1	1/1	0/1	1/1	1/1	1/1	1/1	1/1	1/1	1/1	1/1	1/1	1/1	1/1	1/1	1/1	1/1	0/0	0/0	1/1	1/1	1/1	1/1	0/1	1/1	0/1
2	chr14	4255653	.	A	T	8709	.	.	.	0/0	0/0	0/0	0/0	0/0	0/1	0/0	0/0	0/1	0/0	0/0	0/1	0/0	0/0	0/0	0/0	0/0	1/1	0/0	1/1	0/0	0/0	0/0	0/0	1/1	0/1	1/1	0/0	0/0	0/0	0/0	0/0	0/0	0/0	0/0	0/0	0/0	0/0	0/0	0/0
2	chr14	4255657	.	C	T	1170	.	.	.	0/0	0/0	0/0	0/0	0/0	0/0	0/0	0/0	0/1	0/0	0/0	0/1	0/0	0/0	0/0	0/0	0/0	0/0	0/0	0/0	0/0	0/0	0/0	0/0	0/0	0/0	0/0	0/0	0/0	0/0	0/0	0/0	0/0	0/0	0/0	0/0	0/0	0/0	0/0	0/0
2	chr14	4255660	.	A	T	514	.	.	.	0/0	0/0	0/0	0/0	0/0	0/0	0/1	0/0	0/0	0/0	0/0	0/0	0/0	0/0	0/0	0/0	0/0	0/0	0/0	0/0	0/0	0/0	0/0	0/0	0/0	0/0	0/0	0/0	0/0	0/0	0/0	0/0	0/0	0/0	0/0	0/0	0/0	0/0	0/0	0/0
2	chr14	4255664	.	T	G	10235	.	.	.	0/0	0/0	0/0	0/0	0/0	0/1	0/1	0/0	0/1	0/0	0/0	1/1	0/0	0/0	0/0	0/0	0/0	0/1	0/0	1/1	0/0	0/0	0/0	0/0	1/1	0/1	1/1	0/0	0/0	0/0	0/0	0/0	0/0	0/0	0/0	0/0	0/0	0/0	0/0	0/0
2	chr14	4255670	.	G	A	7284	.	.	.	0/0	0/0	0/0	0/0	0/0	0/1	0/0	0/0	0/1	0/0	0/0	0/1	0/0	0/0	0/0	0/0	0/0	0/1	0/0	1/1	0/0	0/0	0/0	0/0	1/1	0/1	1/1	0/0	0/0	0/0	0/0	0/0	0/0	0/0	0/0	0/0	0/0	0/0	0/0	0/0
2	chr14	4255689	.	G	T	36	.	.	.	0/0	0/0	0/0	0/0	0/0	0/0	0/0	0/0	0/0	0/0	./.	1/1	0/0	0/0	0/0	0/0	0/0	0/0	0/0	./.	0/0	0/0	0/0	0/0	./.	0/0	0/0	0/0	0/0	0/0	0/0	0/0	0/0	0/0	0/0	0/0	0/0	0/0	0/0	0/0
2	chr14	4255690	.	T	C	62195	.	.	.	0/0	1/1	0/0	0/0	1/1	1/1	1/1	1/1	1/1	1/1	./.	0/0	1/1	1/1	1/1	1/1	0/1	1/1	1/1	./.	1/1	1/1	1/1	1/1	./.	1/1	./.	1/1	1/1	1/1	1/1	0/0	0/0	1/1	1/1	1/1	1/1	0/0	1/1	0/0
2	chr14	4255696	.	G	C,T	63091	.	.	.	0/0	1/1	0/0	0/0	1/1	1/1	1/1	1/1	1/1	1/1	2/2	./.	1/1	1/1	1/1	1/1	0/1	1/2	1/1	2/2	1/1	1/1	1/1	1/1	2/2	1/1	2/2	1/1	1/1	1/1	1/1	0/0	0/0	1/2	1/1	1/1	1/1	0/0	1/1	0/2
2	chr14	4255699	.	A	G	272	.	.	.	0/0	0/0	0/0	0/0	0/0	0/0	0/0	0/0	0/0	0/0	1/1	./.	0/0	0/0	0/0	0/0	0/0	1/1	0/0	1/1	0/0	0/0	0/0	0/0	1/1	0/0	1/1	0/0	0/0	0/0	0/0	0/0	0/0	0/1	0/0	0/0	0/0	0/0	0/0	0/1
2	chr14	4255708	.	C	T	580	.	.	.	0/0	0/0	0/0	0/0	0/0	0/0	0/1	0/0	0/0	0/0	0/0	0/0	0/0	0/0	0/0	0/0	0/0	0/0	0/0	0/0	0/0	0/0	0/0	0/0	0/0	0/0	0/0	0/0	0/0	0/0	0/0	0/0	0/0	0/0	0/0	0/0	0/0	0/0	0/0	0/0
2	chr14	4255717	.	G	C	2365	.	.	.	0/0	0/0	0/0	0/0	0/0	0/1	0/1	0/0	0/1	0/0	1/1	1/1	0/0	0/0	0/0	0/0	0/0	1/1	0/0	0/1	0/0	0/0	0/0	0/0	1/1	0/1	1/1	0/0	0/0	0/0	0/0	0/0	0/0	0/1	0/0	0/0	0/0	0/0	0/0	0/1
2	chr14	4255721	.	A	G	2479	.	.	.	0/0	0/0	0/0	0/0	0/0	0/1	0/1	0/0	0/1	0/0	1/1	1/1	0/0	0/0	0/0	0/0	0/0	1/1	0/0	0/1	0/0	0/1	0/0	0/0	1/1	0/1	1/1	0/0	0/0	0/0	0/0	0/0	0/0	0/1	0/0	0/0	0/0	0/0	0/0	0/1
2	chr14	4255728	.	G	A	893	.	.	.	0/0	0/0	0/0	0/0	0/0	0/0	0/0	0/0	0/0	0/0	0/0	0/0	0/0	0/0	0/0	0/0	0/0	0/0	0/0	0/0	0/0	0/1	0/0	0/0	0/0	0/0	0/0	0/0	0/0	0/0	0/0	0/0	0/0	0/1	0/0	0/0	0/0	0/0	0/0	0/1
2	chr14	4255730	.	T	C	223	.	.	.	0/0	0/0	0/0	0/0	0/0	0/0	0/0	0/0	0/1	0/0	0/0	0/0	0/0	0/0	0/0	0/0	0/0	0/0	0/0	0/0	0/0	0/0	0/0	0/0	0/0	0/0	0/0	0/0	0/0	0/0	0/0	0/0	0/0	0/0	0/0	0/0	0/0	0/0	0/0	0/0
2	chr14	4255731	.	T	A,C	3198	.	.	.	0/0	0/0	0/0	0/0	0/0	0/2	1/2	0/0	0/2	0/0	2/2	2/2	0/0	0/0	0/0	0/0	0/0	2/2	0/0	0/2	0/0	0/0	0/0	0/0	2/2	0/2	2/2	0/0	0/0	0/0	0/0	0/0	0/0	0/0	0/0	0/0	0/0	0/0	0/0	0/0
2	chr14	4255737	.	A	C	48808	.	.	.	0/0	1/1	0/0	0/0	1/1	0/1	0/1	1/1	0/1	0/0	0/0	0/0	1/1	1/1	1/1	1/1	0/1	0/0	1/1	0/1	1/1	0/1	1/1	1/1	0/0	0/1	0/0	1/1	1/1	1/1	1/1	0/0	0/0	0/1	1/1	1/1	1/1	0/0	1/1	0/0
2	chr14	4255740	.	G	A	3336	.	.	.	0/0	0/0	0/0	0/0	0/0	0/1	0/1	0/0	0/1	0/0	1/1	1/1	0/0	0/0	0/0	0/0	0/0	1/1	0/0	0/1	0/0	0/0	0/0	0/0	1/1	0/1	1/1	0/0	0/0	0/0	0/0	0/0	0/0	0/0	0/0	0/0	0/0	0/0	0/0	0/0
2	chr14	4255744	.	C	T	144	.	.	.	0/0	0/0	0/0	0/0	0/0	0/0	0/0	0/0	0/0	0/0	0/0	0/0	0/0	0/0	0/0	0/0	0/0	0/0	0/0	0/0	0/0	0/0	0/0	0/0	0/0	0/0	0/0	0/0	0/0	0/0	0/0	0/0	0/0	0/0	0/0	0/0	0/0	0/1	0/0	0/0
2	chr14	4255746	.	G	A	237	.	.	.	0/0	0/0	0/0	0/0	0/0	0/0	0/0	0/0	0/1	0/0	0/0	1/1	0/0	0/0	0/0	0/0	0/0	0/0	0/0	0/0	0/0	0/0	0/0	0/0	0/0	0/0	0/0	0/0	0/0	0/0	0/0	0/0	0/0	0/0	0/0	0/0	0/0	0/0	0/0	0/0
2	chr14	4255749	.	T	A	374	.	.	.	0/0	0/0	0/0	0/0	0/0	0/0	0/0	0/0	0/0	0/0	0/0	0/0	0/0	0/0	0/0	0/0	0/0	0/0	0/0	0/0	0/0	0/0	0/0	0/0	0/0	0/0	0/0	0/0	0/0	0/0	0/0	0/0	0/0	0/0	0/0	0/0	0/0	0/0	0/0	0/0
2	chr14	4255760	.	T	C	4675	.	.	.	0/0	0/0	0/0	0/0	0/0	0/1	0/1	0/0	0/1	0/0	1/1	1/1	0/0	0/0	0/0	0/0	0/0	1/1	0/0	0/1	0/0	0/0	0/0	0/0	1/1	0/1	1/1	0/0	0/0	0/0	0/0	0/0	0/0	0/0	0/0	0/0	0/0	0/0	0/0	0/0
2	chr14	4255764	.	G	A	306	.	.	.	0/0	0/0	0/0	0/0	0/0	0/0	0/0	0/0	0/0	0/0	0/0	0/1	0/0	0/0	0/0	0/0	0/0	0/0	0/0	0/0	0/0	0/0	0/0	0/0	0/0	0/0	0/0	0/0	0/0	0/0	0/0	0/0	0/0	0/0	0/0	0/0	0/0	0/0	0/0	0/0
2	chr14	4255766	.	A	C	4149	.	.	.	0/0	0/0	0/0	0/0	0/0	0/1	0/1	0/0	0/0	0/0	1/1	0/1	0/0	0/0	0/0	0/0	0/0	1/1	0/0	0/1	0/0	0/0	0/0	0/0	1/1	0/1	1/1	0/0	0/0	0/0	0/0	0/0	0/0	0/0	0/0	0/0	0/0	0/0	0/0	0/0
2	chr14	4255771	.	A	T	4115	.	.	.	0/0	0/0	0/0	0/0	0/0	0/1	0/1	0/0	0/0	0/0	1/1	0/1	0/0	0/0	0/0	0/0	0/0	1/1	0/0	0/1	0/0	0/0	0/0	0/0	1/1	0/1	1/1	0/0	0/0	0/0	0/0	0/0	0/0	0/0	0/0	0/0	0/0	0/0	0/0	0/0
2	chr14	4255780	.	A	G	212	.	.	.	0/0	0/0	0/0	0/0	0/0	0/0	0/0	0/0	0/0	0/0	0/0	0/1	0/0	0/0	0/0	0/0	0/0	0/0	0/0	0/0	0/0	0/0	0/0	0/0	0/0	0/0	0/0	0/0	0/0	0/0	0/0	0/0	0/0	0/0	0/0	0/0	0/0	0/0	0/0	0/0
2	chr14	4255782	.	C	T	7403	.	.	.	0/0	0/0	0/0	0/0	0/0	0/1	0/1	0/0	0/0	0/0	1/1	1/1	0/0	0/0	0/0	0/0	0/0	1/1	0/0	0/1	0/0	0/1	0/0	0/0	1/1	0/1	1/1	0/0	0/0	0/0	0/0	0/0	0/0	0/1	0/0	0/0	0/0	0/1	0/0	0/1
2	chr14	4255785	.	T	C	3860	.	.	.	0/0	0/0	0/0	0/0	0/0	0/0	0/1	0/0	0/0	0/0	1/1	./.	0/0	0/0	0/0	0/0	0/0	0/0	0/0	0/0	0/0	0/1	0/0	0/0	1/1	0/1	1/1	0/0	0/0	0/0	0/0	0/0	0/0	0/1	0/0	0/0	0/0	0/0	0/0	0/1
2	chr14	4255786	.	C	T	322	.	.	.	0/0	0/0	0/0	0/0	0/0	0/0	0/0	0/0	0/1	0/0	0/0	./.	0/0	0/0	0/0	0/0	0/0	0/0	0/0	0/0	0/0	0/0	0/0	0/0	0/0	0/0	0/0	0/0	0/0	0/0	0/0	0/0	0/0	0/0	0/0	0/0	0/0	0/0	0/0	0/0
2	chr14	4255799	.	T	C	457	.	.	.	0/0	0/0	0/0	0/0	0/0	0/0	0/0	0/0	0/0	0/0	0/0	0/0	0/0	0/0	0/0	0/0	0/0	0/0	0/0	0/0	0/0	0/0	0/0	0/0	0/0	0/0	0/0	0/0	0/0	0/0	0/0	0/0	0/0	0/0	0/0	0/0	0/0	0/0	0/0	0/0
2	chr14	4255808	.	C	A,T	4010	.	.	.	0/0	0/0	0/0	0/0	0/0	0/2	0/0	0/0	0/0	0/0	1/2	1/1	0/0	0/0	0/0	0/0	0/0	2/2	0/0	0/2	0/0	0/0	0/0	0/0	2/2	0/2	2/2	0/0	0/0	0/0	0/0	0/0	0/0	0/0	0/0	0/0	0/0	0/0	0/0	0/0
2	chr14	4255823	.	A	C	219	.	.	.	0/0	0/0	0/0	0/0	0/0	0/0	0/1	0/0	0/0	0/0	./.	./.	0/0	0/0	0/0	0/0	0/0	0/0	0/0	0/0	0/0	0/0	0/0	0/0	./.	0/0	./.	0/0	0/0	0/0	0/0	0/0	0/0	0/0	0/0	0/0	0/0	0/0	0/0	0/0
2	chr14	4255828	.	G	T	464	.	.	.	0/0	0/0	0/0	0/0	0/0	0/0	0/1	0/0	0/0	0/0	./.	./.	0/0	0/0	0/0	0/0	0/0	0/0	0/0	./.	0/0	0/0	0/0	0/0	./.	0/0	./.	0/0	0/0	0/0	0/0	0/0	0/0	0/0	0/0	0/0	0/0	0/0	0/0	0/0
2	chr14	4255831	.	A	G,T	26005	.	.	.	0/0	2/2	0/0	0/0	0/2	0/0	1/1	0/2	0/1	1/1	./.	./.	0/2	2/2	2/2	2/2	0/0	./.	2/2	./.	0/0	1/2	2/2	0/0	./.	0/0	./.	2/2	0/0	0/0	0/2	0/0	0/0	1/2	0/0	2/2	0/2	0/1	2/2	0/1
2	chr14	4255834	.	G	C	223	.	.	.	0/0	0/0	0/0	0/0	0/0	0/0	0/1	0/0	0/0	0/0	./.	./.	0/0	0/0	0/0	0/0	0/0	0/0	0/0	./.	0/0	0/0	0/0	0/0	./.	0/0	./.	0/0	0/0	0/0	0/0	0/0	0/0	0/0	0/0	0/0	0/0	0/0	0/0	0/0
2	chr14	4255839	.	T	A	4894	.	.	.	0/0	0/0	0/0	0/0	0/0	0/0	0/0	0/0	0/0	1/1	0/0	0/0	0/0	0/0	0/0	0/0	0/0	0/0	0/0	./.	0/0	0/1	0/0	0/0	./.	0/0	./.	0/0	0/0	0/0	0/0	0/0	0/0	0/1	0/0	0/0	0/0	0/1	0/0	0/1
2	chr14	4255842	.	T	C	405	.	.	.	0/0	0/0	0/0	0/0	0/0	0/0	0/0	0/0	0/0	0/0	1/1	1/1	0/0	0/0	0/0	0/0	0/0	1/1	0/0	./.	0/0	0/0	0/0	0/0	./.	0/0	./.	0/0	0/0	0/0	0/0	0/0	0/0	0/0	0/0	0/0	0/0	0/0	0/0	0/0
2	chr14	4255851	.	C	A,T	24850	.	.	.	0/0	2/2	0/0	0/0	2/2	0/0	1/1	0/2	0/1	1/1	./.	./.	0/2	2/2	2/2	2/2	0/0	2/2	2/2	./.	0/0	1/2	2/2	0/0	./.	0/0	./.	2/2	0/0	0/0	0/2	0/0	0/0	1/2	0/0	2/2	0/2	0/1	2/2	0/1
2	chr14	4255861	.	C	T	327	.	.	.	0/0	0/0	0/0	0/0	0/0	0/0	0/0	0/0	0/0	0/0	0/0	0/0	0/0	0/0	0/0	0/0	0/0	0/1	0/0	./.	0/0	0/0	0/0	0/0	1/1	0/0	./.	0/0	0/0	0/0	0/0	0/0	0/0	0/0	0/0	0/0	0/0	0/0	0/0	0/0
2	chr14	4255871	.	T	G	1506	.	.	.	0/0	0/0	0/0	0/0	0/0	0/1	0/0	0/0	0/0	0/0	1/1	1/1	0/0	0/0	0/0	0/0	0/0	1/1	0/0	./.	0/0	0/0	0/0	0/0	1/1	0/0	./.	0/0	0/0	0/0	0/0	0/0	0/0	0/0	0/0	0/0	0/0	0/0	0/0	0/0
2	chr14	4255876	.	C	A	151	.	.	.	0/0	0/0	0/0	0/0	0/0	0/0	0/0	0/0	0/0	0/0	0/0	0/1	0/0	0/0	0/0	0/0	0/0	0/0	0/0	./.	0/0	0/0	0/0	0/0	0/0	0/0	./.	0/0	0/0	0/0	0/0	0/0	0/0	0/0	0/0	0/0	0/0	0/0	0/0	0/0
2	chr14	4255887	.	G	A	864	.	.	.	0/0	0/0	0/0	0/0	0/0	0/0	0/0	0/0	0/1	0/0	0/1	1/1	0/0	0/0	0/0	0/0	0/0	0/0	0/0	./.	0/0	0/0	0/0	0/0	0/0	0/0	./.	0/0	0/0	0/0	0/0	0/0	0/0	0/0	0/0	0/0	0/0	0/0	0/0	0/0
2	chr14	4255925	.	G	C	434	.	.	.	0/0	0/0	0/0	0/0	0/0	0/1	0/0	0/0	0/0	0/0	0/1	0/0	0/0	0/0	0/0	0/0	0/0	1/1	0/0	1/1	0/0	0/0	0/0	0/0	1/1	0/0	1/1	0/0	0/0	0/0	0/0	0/0	0/0	0/0	0/0	0/0	0/0	0/0	0/0	0/0
2	chr14	4255940	.	A	T	845	.	.	.	0/0	0/0	0/0	0/0	0/0	0/0	./.	0/0	0/0	./.	0/1	0/1	0/0	0/0	./.	0/0	0/0	1/1	./.	1/1	0/0	0/0	0/0	0/0	1/1	0/0	1/1	./.	0/0	0/0	0/0	0/0	0/0	0/0	0/0	./.	0/0	0/0	./.	0/0
2	chr14	4255942	.	G	A	660	.	.	.	0/0	0/0	0/0	0/0	0/0	0/0	./.	0/0	0/0	./.	0/1	0/0	0/0	0/0	./.	0/0	0/0	1/1	./.	1/1	0/0	0/0	0/0	0/0	1/1	0/0	1/1	./.	0/0	0/0	0/0	0/0	0/0	0/0	0/0	./.	0/0	0/0	./.	0/0
2	chr14	4256356	.	C	T	1211	.	.	.	0/0	0/0	0/0	0/0	0/0	0/0	0/0	0/0	0/1	0/0	0/0	0/1	0/0	0/0	0/0	0/0	0/0	0/0	0/0	0/0	0/0	./.	0/0	0/0	0/0	0/0	0/0	./.	0/0	0/0	0/0	0/0	0/0	./.	0/0	./.	0/0	0/1	./.	0/0
2	chr14	4256363	.	C	T	2400	.	.	.	0/0	0/0	0/0	0/0	0/0	0/0	0/0	0/0	0/0	0/0	0/0	0/0	0/0	0/0	0/0	0/0	0/0	1/1	0/0	1/1	0/0	./.	0/0	0/0	1/1	1/1	1/1	./.	0/0	0/0	0/0	0/0	0/0	0/0	0/0	./.	0/0	0/0	./.	0/0
2	chr14	4256364	.	T	A	1039	.	.	.	0/0	1/1	0/0	0/0	1/1	0/0	1/1	0/0	0/0	1/1	0/0	0/0	0/0	1/1	1/1	1/1	0/0	0/0	1/1	0/0	0/0	./.	1/1	0/0	0/0	0/0	0/0	./.	0/0	0/0	0/0	0/0	0/0	1/1	0/0	./.	0/1	0/1	./.	1/1
2	chr14	4256365	.	C	A	10392	.	.	.	0/0	1/1	0/0	0/0	1/1	0/1	1/1	0/0	0/1	1/1	1/1	1/1	0/0	1/1	1/1	1/1	0/0	1/1	1/1	1/1	0/0	./.	1/1	0/0	1/1	1/1	1/1	./.	0/0	0/0	0/0	0/0	0/0	1/1	0/0	./.	0/1	0/1	./.	0/1
2	chr14	4256373	.	A	G	1613	.	.	.	0/0	0/0	0/0	0/0	0/0	0/0	0/0	0/0	0/0	0/0	0/0	0/0	0/0	0/0	0/0	0/0	0/0	0/0	0/0	0/0	0/0	./.	0/0	0/0	0/0	0/0	0/0	./.	0/0	0/0	0/0	0/0	0/0	0/0	0/0	./.	0/0	0/0	./.	0/0
2	chr14	4256374	.	A	G	2213	.	.	.	0/0	1/1	0/0	0/0	1/1	0/0	0/1	0/1	0/0	0/0	0/0	0/0	0/1	1/1	1/1	1/1	0/0	0/0	1/1	0/0	0/0	./.	1/1	0/0	0/0	0/0	0/0	./.	0/0	0/0	0/0	0/0	0/0	1/1	0/0	./.	0/1	0/0	./.	0/0
2	chr14	4256379	.	G	A	297	.	.	.	0/0	0/0	0/0	0/0	0/0	0/0	0/0	0/0	0/0	0/0	0/1	0/0	0/0	0/0	0/0	0/0	0/0	0/0	0/0	0/0	0/0	./.	0/0	0/0	0/0	0/0	0/0	./.	0/0	0/0	0/0	0/0	0/0	0/0	0/0	./.	0/0	0/0	./.	0/0
2	chr14	4256381	.	C	A	1852	.	.	.	0/0	0/0	0/0	0/0	0/0	0/0	0/0	0/0	0/0	0/0	0/0	0/0	0/0	0/0	0/0	0/0	0/0	0/0	0/0	0/0	0/0	./.	0/0	0/0	0/0	0/0	0/0	./.	0/0	0/0	0/0	0/0	0/0	0/0	0/0	./.	0/0	0/0	./.	0/0
2	chr14	4256387	.	T	C	9436	.	.	.	0/0	0/1	0/0	0/0	1/1	0/1	1/1	0/1	0/1	1/1	0/1	0/1	0/1	1/1	1/1	1/1	0/0	1/1	1/1	1/1	0/0	./.	1/1	0/0	1/1	1/1	1/1	./.	0/0	0/0	0/0	0/0	0/0	1/1	0/0	./.	0/1	0/1	./.	0/1
2	chr14	4256388	.	A	T	523	.	.	.	0/0	0/0	0/0	0/0	0/0	0/0	0/0	0/0	0/1	0/0	0/0	0/1	0/0	0/0	0/0	0/0	0/0	0/0	0/0	0/0	0/0	./.	0/0	0/0	0/0	0/0	0/0	./.	0/0	0/0	0/0	0/0	0/0	0/0	0/0	./.	0/0	0/0	./.	0/0
2	chr14	4256391	.	A	T	1223	.	.	.	0/0	0/0	0/0	0/0	1/1	0/0	1/1	0/0	0/1	./.	0/0	0/0	0/0	./.	1/1	./.	0/0	0/0	./.	0/0	0/0	./.	1/1	0/0	0/0	0/0	0/0	./.	0/0	0/0	0/0	0/0	0/0	1/1	0/0	./.	0/0	0/0	./.	0/1
2	chr14	4256401	.	T	A	122	.	.	.	0/0	0/0	0/0	0/0	0/0	0/0	0/1	0/0	0/0	0/0	0/0	0/0	0/0	0/0	0/0	0/0	0/0	0/0	0/0	0/0	0/0	./.	0/0	0/0	0/0	0/0	0/0	0/0	0/0	0/0	0/0	0/0	0/0	0/0	0/0	./.	0/0	0/0	./.	0/0
2	chr14	4256409	.	C	T	468	.	.	.	0/0	0/0	0/0	0/0	0/0	0/0	0/0	0/0	0/0	0/0	0/1	0/0	0/0	0/0	0/0	0/0	0/0	0/0	0/0	0/0	0/0	./.	0/0	0/0	0/0	0/0	0/0	0/0	0/0	0/0	0/0	0/0	0/0	0/0	0/0	0/0	0/0	0/0	./.	0/0
2	chr14	4256411	.	A	T	1535	.	.	.	0/0	0/0	0/0	0/0	0/0	0/0	0/0	0/0	0/0	0/0	0/0	0/0	0/0	0/0	0/0	0/0	0/0	0/0	0/0	0/0	0/0	./.	0/0	0/0	0/0	0/0	0/0	0/0	0/0	0/0	0/0	0/0	0/0	0/0	0/0	0/0	0/0	0/0	./.	0/0
2	chr14	4256415	.	G	A	138	.	.	.	0/0	0/0	0/0	0/0	0/0	0/0	0/1	0/0	0/0	0/0	0/0	0/0	0/0	0/0	0/0	0/0	0/0	0/0	0/0	0/0	0/0	./.	0/0	0/0	0/0	0/0	0/0	0/0	0/0	0/0	0/0	0/0	0/0	0/0	0/0	0/0	0/0	0/0	./.	0/0
2	chr14	4256416	.	A	T	1450	.	.	.	0/0	0/0	0/0	0/0	0/0	0/0	0/0	0/0	0/0	0/0	0/0	0/0	0/0	0/0	0/0	0/0	0/0	0/0	0/0	0/0	0/0	./.	0/0	0/0	0/0	0/0	0/0	0/0	0/0	0/0	0/0	0/0	0/0	0/0	0/0	0/0	0/0	0/0	./.	0/0
2	chr14	4256418	.	G	C	1443	.	.	.	0/0	0/0	0/0	0/0	0/0	0/0	0/0	0/0	0/0	0/0	0/0	0/0	0/0	0/0	0/0	0/0	0/0	0/0	0/0	0/0	0/0	./.	0/0	0/0	0/0	0/0	0/0	0/0	0/0	0/0	0/0	0/0	0/0	0/0	0/0	0/0	0/0	0/0	./.	0/0
2	chr14	4256421	.	T	C	2599	.	.	.	0/0	0/0	0/0	0/0	0/0	0/0	0/0	0/0	0/0	0/0	0/1	0/0	0/0	0/0	0/0	0/0	0/0	1/1	0/0	1/1	0/0	./.	0/0	0/0	1/1	0/1	1/1	0/0	0/0	0/0	0/0	0/0	0/0	0/0	0/0	0/0	0/0	0/1	./.	0/0
2	chr14	4256422	.	G	A	792	.	.	.	0/0	0/0	0/0	0/0	0/0	0/0	0/0	0/0	0/1	0/0	0/0	0/1	0/0	0/0	0/0	0/0	0/0	0/0	0/0	0/0	0/0	./.	0/0	0/0	0/0	0/0	0/0	0/0	0/0	0/0	0/0	0/0	0/0	0/0	0/0	0/0	0/0	0/0	./.	0/0
2	chr14	4256424	.	G	A	19638	.	.	.	0/0	0/1	0/0	0/0	1/1	0/1	1/1	0/1	0/1	1/1	1/1	1/1	0/1	1/1	1/1	1/1	0/0	1/1	1/1	1/1	0/0	./.	1/1	0/0	1/1	0/1	1/1	1/1	0/0	0/0	0/1	0/0	0/0	1/1	0/0	1/1	0/1	0/1	./.	0/1
2	chr14	4256426	.	G	A	477	.	.	.	0/0	0/0	0/0	0/0	0/0	0/0	0/0	0/0	0/0	0/0	0/0	0/0	0/0	0/0	0/0	0/0	0/0	0/0	0/0	0/0	0/0	./.	0/0	0/0	0/0	0/0	0/0	0/0	0/0	0/0	0/0	0/0	0/0	0/0	0/0	0/0	0/0	0/0	./.	0/0
2	chr14	4256427	.	T	C	16565	.	.	.	0/0	0/1	0/0	0/0	1/1	0/1	0/1	0/1	0/1	1/1	1/1	1/1	0/1	1/1	1/1	1/1	0/0	1/1	1/1	1/1	0/0	./.	1/1	0/0	1/1	0/1	1/1	1/1	0/0	0/0	0/0	0/0	0/0	1/1	0/0	1/1	0/1	0/1	./.	0/1
2	chr14	4256432	.	C	T	14563	.	.	.	0/0	0/1	0/0	0/0	1/1	0/0	0/1	0/1	0/1	1/1	0/1	1/1	0/1	1/1	1/1	1/1	0/0	0/0	1/1	0/0	0/0	./.	1/1	0/0	0/0	0/0	0/0	1/1	0/0	0/0	0/0	0/0	0/0	1/1	0/0	1/1	0/1	0/0	./.	0/1
2	chr14	4256433	.	C	T	17113	.	.	.	0/0	0/1	0/0	0/0	1/1	0/0	0/1	0/1	0/1	1/1	1/1	1/1	0/1	1/1	1/1	1/1	0/0	./.	1/1	./.	0/0	./.	1/1	0/0	./.	0/0	./.	1/1	0/0	0/0	0/0	0/0	0/0	1/1	0/0	1/1	0/1	0/1	./.	0/1
2	chr14	4256457	.	C	T	24174	.	.	.	0/0	0/1	0/0	0/0	1/1	0/0	1/1	0/1	0/1	1/1	0/1	1/1	0/1	0/1	1/1	1/1	0/0	1/1	1/1	1/1	0/0	./.	1/1	0/0	1/1	0/1	1/1	1/1	0/0	0/0	0/1	0/0	0/0	1/1	0/0	1/1	0/1	0/0	./.	0/1
2	chr14	4256475	.	C	T	1819	.	.	.	0/0	0/0	0/0	0/0	0/0	0/0	0/0	0/0	0/0	0/0	0/0	0/0	0/0	0/0	0/0	0/0	0/0	0/0	0/0	0/0	0/0	1/1	0/0	0/0	0/0	0/0	0/0	0/0	0/0	0/0	0/0	0/0	0/0	0/1	0/0	0/0	0/0	0/0	0/0	0/1
2	chr14	4256502	.	G	A	81	.	.	.	0/0	0/0	0/0	0/0	0/0	0/0	0/0	0/0	0/1	0/0	0/0	0/0	0/0	0/0	0/0	0/0	0/0	0/0	0/0	0/0	0/0	0/0	0/0	0/0	0/0	0/0	0/0	0/0	0/0	0/0	0/0	0/0	0/0	0/0	0/0	0/0	0/0	0/0	0/0	0/0
2	chr14	4256511	.	C	T	180	.	.	.	0/0	0/0	0/0	0/0	0/0	0/0	0/0	0/0	0/0	0/0	0/0	0/0	0/0	0/0	0/0	0/0	0/0	0/0	0/0	0/0	0/0	0/0	0/0	0/0	0/0	0/0	0/0	0/0	0/0	0/0	0/0	0/0	0/0	0/0	0/0	0/0	0/0	0/0	0/0	0/0
2	chr14	4256529	.	C	T	6214	.	.	.	0/0	0/0	0/0	0/0	0/0	0/1	0/1	0/0	0/1	1/1	0/0	0/0	0/0	0/0	0/0	0/0	0/0	1/1	0/0	1/1	0/0	0/0	0/0	0/0	1/1	0/1	1/1	0/0	0/0	0/0	0/0	0/0	0/0	0/0	0/0	0/0	0/0	0/1	0/0	0/0
2	chr14	4256531	.	G	A	6367	.	.	.	0/0	0/0	0/0	0/0	0/0	0/1	0/1	0/0	0/1	1/1	0/0	0/0	0/0	0/0	0/0	0/0	0/0	1/1	0/0	1/1	0/0	0/0	0/0	0/0	1/1	0/1	1/1	0/0	0/0	0/0	0/0	0/0	0/0	0/0	0/0	0/0	0/0	0/1	0/0	0/0
2	chr14	4256532	.	C	G	514	.	.	.	0/0	0/0	0/0	0/0	0/0	0/0	0/0	0/0	0/0	0/0	0/0	0/1	0/0	0/0	0/0	0/0	0/0	0/0	0/0	0/0	0/0	0/0	0/0	0/0	0/0	0/0	0/0	0/0	0/0	0/0	0/0	0/0	0/0	0/0	0/0	0/0	0/0	0/0	0/0	0/0
2	chr14	4256535	.	C	G	792	.	.	.	0/0	0/0	0/0	0/0	0/0	0/0	0/1	0/0	0/0	0/0	0/0	0/0	0/0	0/0	0/0	0/0	0/0	0/0	0/0	0/0	0/0	0/0	0/0	0/0	0/0	0/0	0/0	0/0	0/0	0/0	0/0	0/0	0/0	0/0	0/0	0/0	0/0	0/0	0/0	0/0
2	chr14	4256556	.	G	A	737	.	.	.	0/0	0/0	0/0	0/0	0/0	0/1	0/0	0/0	0/0	0/0	0/0	0/0	0/0	0/0	0/0	0/0	0/0	0/0	0/0	0/0	0/0	0/0	0/0	0/0	0/0	0/0	0/0	0/0	0/0	0/0	0/0	0/0	0/0	0/0	0/0	0/0	0/0	0/0	0/0	0/0
2	chr14	4256621	.	C	T	1510	.	.	.	0/0	0/0	0/0	0/0	0/0	0/0	0/0	0/0	0/0	1/1	0/0	0/0	0/0	0/0	0/0	0/0	0/0	0/0	0/0	0/0	0/0	0/0	0/0	0/0	0/0	0/0	0/0	0/0	0/0	0/0	0/0	0/0	0/0	0/0	0/0	0/0	0/0	0/0	0/0	0/0
2	chr14	4256646	.	C	G	173	.	.	.	0/0	0/0	0/0	0/0	0/0	0/0	0/0	0/0	0/0	0/0	0/0	0/0	0/0	0/0	0/0	0/0	0/0	0/0	0/0	0/0	0/0	0/0	0/0	0/0	0/0	0/0	0/0	0/0	0/0	0/0	0/0	0/0	0/0	0/0	0/0	0/0	0/0	0/1	0/0	0/0
2	chr14	4256649	.	G	A,T	4683	.	.	.	0/0	0/0	0/0	0/0	0/0	0/2	0/0	0/0	0/2	0/0	0/2	0/2	0/0	0/0	0/0	0/0	0/0	0/0	0/0	0/0	0/0	0/0	0/0	0/0	0/0	0/0	0/0	0/0	0/0	0/0	0/0	0/0	0/0	0/0	0/0	0/0	0/0	0/1	0/0	0/0
2	chr14	4256650	.	A	T	688	.	.	.	0/0	0/0	0/0	0/0	0/0	0/0	0/0	0/0	0/0	0/0	0/0	0/1	0/0	0/0	0/0	0/0	0/0	0/0	0/0	0/0	0/0	0/0	0/0	0/0	0/0	0/0	0/0	0/0	0/0	0/0	0/0	0/0	0/0	0/0	0/0	0/0	0/0	0/0	0/0	0/0
2	chr14	4256653	.	G	A	4067	.	.	.	0/0	0/0	0/0	0/0	0/0	0/0	0/0	0/0	0/0	0/0	0/0	0/0	0/0	0/0	0/0	0/0	0/0	0/0	0/0	0/0	0/0	1/1	0/0	0/0	0/0	0/0	0/0	0/0	0/0	0/0	0/0	0/0	0/0	0/1	0/0	0/0	0/0	0/0	0/0	0/1
2	chr14	4256655	.	C	A,T	2659	.	.	.	0/0	0/0	0/0	0/0	0/0	0/0	0/0	0/0	0/1	0/0	0/0	0/1	0/0	0/0	0/0	0/0	0/0	0/0	0/0	0/0	0/0	0/0	0/0	0/0	0/0	0/0	0/0	0/0	0/0	0/0	0/0	0/0	0/0	0/0	0/0	0/0	0/0	0/0	0/0	0/0
2	chr14	4256663	.	G	A	43	.	.	.	0/0	0/0	0/0	0/0	0/0	0/0	0/0	0/0	0/0	0/0	0/0	0/0	0/0	0/0	0/0	0/0	0/0	0/0	0/0	0/0	0/0	0/0	0/0	0/0	0/0	0/0	0/0	0/0	0/0	0/0	0/0	0/0	0/0	0/0	0/0	0/0	0/0	0/0	0/0	0/0
2	chr14	4256673	.	A	G	2844	.	.	.	0/0	0/0	0/0	0/0	0/0	0/0	0/0	0/0	0/1	1/1	./.	0/0	0/0	0/0	0/0	0/0	0/0	0/0	0/0	0/0	0/0	./.	0/0	0/0	0/0	0/0	0/0	0/0	0/0	0/0	0/0	0/0	0/0	0/0	0/0	0/0	0/0	0/0	0/0	0/0
2	chr14	4256677	.	C	T	101	.	.	.	0/0	0/0	0/0	0/0	0/0	0/0	0/0	0/0	0/0	0/0	./.	0/0	0/0	0/0	0/0	0/0	0/0	0/0	0/0	0/0	0/0	./.	0/0	0/0	0/0	0/0	0/0	0/0	0/0	0/0	0/0	0/0	0/0	0/0	0/0	0/0	0/0	0/1	0/0	0/0
2	chr14	4256681	.	T	C	1025	.	.	.	0/0	0/0	0/0	0/0	0/0	0/0	1/1	0/0	0/1	./.	./.	0/0	0/0	0/0	0/0	0/0	0/0	0/0	0/0	0/0	0/0	./.	0/0	0/0	0/0	0/0	0/0	0/0	0/0	0/0	0/0	0/0	0/0	0/0	0/0	0/0	0/0	0/0	0/0	0/0
2	chr14	4256686	.	C	A	354	.	.	.	0/0	0/0	0/0	0/0	0/0	0/0	0/0	0/0	0/1	1/1	./.	0/0	0/0	0/0	0/0	0/0	0/0	0/0	0/0	0/0	0/0	./.	0/0	0/0	0/0	0/0	0/0	0/0	0/0	0/0	0/0	0/0	0/0	0/0	0/0	0/0	0/0	0/1	0/0	0/0
2	chr14	4256693	.	G	C	99	.	.	.	0/0	0/0	0/0	0/0	0/0	0/0	0/0	0/0	0/0	./.	./.	0/0	0/0	0/0	0/0	0/0	0/0	0/0	0/0	0/0	0/0	./.	0/0	0/0	0/0	0/0	0/0	0/0	0/0	0/0	0/0	0/0	0/0	0/0	0/0	0/0	0/0	0/1	0/0	0/0
2	chr14	4256703	.	G	T	93	.	.	.	0/0	0/0	0/0	0/0	0/0	0/0	0/0	0/0	0/0	1/1	./.	0/0	0/0	0/0	0/0	0/0	0/0	0/0	0/0	0/0	0/0	./.	0/0	0/0	0/0	0/0	0/0	0/0	0/0	0/0	0/0	0/0	0/0	0/0	0/0	0/0	0/0	0/0	0/0	0/0
2	chr14	4256726	.	C	T	190	.	.	.	0/0	0/0	0/0	0/0	0/0	0/0	0/0	0/0	0/0	0/0	0/1	0/0	0/0	0/0	0/0	0/0	0/0	0/0	0/0	0/0	0/0	./.	0/0	0/0	0/0	0/0	0/0	0/0	0/0	0/0	0/0	0/0	0/0	0/0	0/0	0/0	0/0	0/0	0/0	0/0
2	chr14	4256737	.	T	C	114	.	.	.	0/0	0/0	0/0	0/0	0/0	0/0	0/0	0/0	0/0	0/0	0/0	0/0	0/0	0/0	0/0	0/0	0/0	0/0	0/0	0/0	0/0	0/0	0/0	0/0	0/0	0/0	0/0	0/0	0/0	0/0	0/0	0/0	0/0	0/0	0/0	0/0	0/0	0/0	0/0	0/0
2	chr14	4256744	.	A	G	1949	.	.	.	0/0	0/0	0/0	0/0	0/0	0/1	0/1	0/0	0/1	1/1	0/1	0/0	0/0	0/0	0/0	0/0	0/0	0/0	0/0	0/0	0/0	0/0	0/0	0/0	0/0	0/0	0/0	0/0	0/0	0/0	0/0	0/0	0/0	0/0	0/0	0/0	0/0	0/0	0/0	0/0
2	chr14	4256748	.	G	C	1192	.	.	.	0/0	0/0	0/0	0/0	0/0	0/0	0/0	0/0	0/1	0/0	0/0	0/1	0/0	0/0	0/0	0/0	0/0	0/0	0/0	0/0	0/0	0/0	0/0	0/0	0/0	0/0	0/0	0/0	0/0	0/0	0/0	0/0	0/0	0/0	0/0	0/0	0/0	0/0	0/0	0/0
2	chr14	4256774	.	T	C	6406	.	.	.	0/0	0/0	0/0	0/0	0/0	0/1	0/1	0/0	0/1	1/1	1/1	0/1	0/0	0/0	0/0	0/0	0/0	0/0	0/0	0/0	0/0	0/0	0/0	0/0	0/0	0/0	0/0	0/0	0/0	0/0	0/0	0/0	0/0	0/1	0/0	0/0	0/0	0/1	0/0	0/1
2	chr14	4256775	.	G	T	43	.	.	.	0/0	0/0	0/0	0/0	0/0	0/0	0/0	0/0	0/0	0/0	0/0	0/0	0/0	0/0	0/0	0/0	0/0	0/0	0/0	0/0	0/0	0/0	0/0	0/0	0/0	0/0	0/0	0/0	0/0	0/0	0/0	0/0	0/0	0/1	0/0	0/0	0/0	0/0	0/0	0/0
2	chr14	4256786	.	A	G	76731	.	.	.	0/0	0/1	0/0	0/0	1/1	1/1	1/1	1/1	1/1	1/1	1/1	1/1	1/1	1/1	1/1	1/1	0/1	1/1	1/1	1/1	1/1	1/1	1/1	1/1	1/1	1/1	1/1	1/1	1/1	1/1	1/1	0/0	0/0	1/1	1/1	1/1	1/1	0/1	1/1	0/1
2	chr14	4256791	.	C	T	33	.	.	.	0/0	0/0	0/0	0/0	0/0	0/0	0/0	0/0	0/0	0/0	0/0	0/0	0/0	0/0	0/0	0/0	0/0	0/0	0/0	0/0	0/0	0/0	0/0	0/0	0/0	0/0	0/0	0/0	0/0	0/0	0/0	0/0	0/0	0/0	0/0	0/0	0/0	0/0	0/0	0/0
2	chr14	4256800	.	A	G	11101	.	.	.	0/0	0/0	0/0	0/0	0/0	0/1	0/1	0/0	0/1	1/1	1/1	0/1	0/0	0/0	0/0	0/0	0/0	0/0	0/0	0/0	0/0	0/0	0/0	0/0	0/0	0/0	0/0	0/0	0/0	0/0	0/0	0/0	0/0	0/1	0/0	0/0	0/0	0/1	0/0	0/1
2	chr14	4256823	.	T	C	82638	.	.	.	0/1	1/1	1/1	0/0	1/1	1/1	1/1	1/1	1/1	1/1	1/1	1/1	1/1	1/1	1/1	1/1	0/1	1/1	1/1	1/1	1/1	1/1	1/1	1/1	1/1	1/1	1/1	1/1	1/1	1/1	1/1	0/0	0/1	1/1	1/1	1/1	1/1	1/1	1/1	0/1
2	chr14	4256846	.	A	G	186	.	.	.	0/0	0/0	0/0	0/0	0/0	0/0	0/0	0/0	0/1	0/0	0/0	0/0	0/0	0/0	0/0	0/0	0/0	0/0	0/0	0/0	0/0	0/0	0/0	0/0	0/0	0/0	0/0	0/0	0/0	0/0	0/0	0/0	0/0	0/0	0/0	0/0	0/0	0/0	0/0	0/0
2	chr14	4256851	.	A	G	5345	.	.	.	0/0	0/0	0/0	0/0	0/0	0/1	0/0	0/0	0/1	1/1	0/1	0/1	0/0	0/0	0/0	0/0	0/0	0/0	0/0	0/0	0/0	0/0	0/0	0/0	0/0	0/0	0/0	0/0	0/0	0/0	0/0	0/0	0/0	0/1	0/0	0/0	0/0	0/0	0/0	0/1
2	chr14	4256861	.	T	A	401	.	.	.	0/0	0/0	0/0	0/0	0/0	0/0	0/0	0/0	0/0	0/0	0/1	0/0	0/0	0/0	0/0	0/0	0/0	0/0	0/0	0/0	0/0	0/0	0/0	0/0	0/0	0/0	0/0	0/0	0/0	0/0	0/0	0/0	0/0	0/0	0/0	0/0	0/0	0/0	0/0	0/0
2	chr14	4256874	.	C	T	247	.	.	.	0/0	0/0	0/0	0/0	0/0	0/0	0/0	0/0	0/0	0/0	0/0	0/0	0/0	0/0	0/0	0/0	0/0	0/0	0/0	0/0	0/0	0/0	0/0	0/0	0/0	0/0	0/0	0/0	0/0	0/0	0/0	0/0	0/0	0/0	0/0	0/0	0/0	0/0	0/0	0/0
2	chr14	4256875	.	T	C	93	.	.	.	0/0	0/0	0/0	0/0	0/0	0/0	0/0	0/0	0/0	0/0	0/0	0/0	0/0	0/0	0/0	0/0	0/0	0/0	0/0	0/0	0/0	0/0	0/0	0/0	0/0	0/0	0/0	0/0	0/0	0/0	0/0	0/0	0/0	0/0	0/0	0/0	0/0	0/0	0/0	0/0
2	chr14	4256885	.	T	A	31	.	.	.	0/0	./.	0/0	0/0	0/0	0/0	0/0	0/0	0/0	0/0	0/0	0/0	0/0	0/0	0/0	0/0	0/0	0/0	0/0	0/0	0/0	0/0	0/0	0/0	0/0	0/0	0/0	0/0	0/0	0/0	0/0	0/0	0/0	0/0	0/0	0/0	0/0	0/0	0/0	0/0
2	chr14	4256896	.	C	T	822	.	.	.	0/0	./.	0/0	0/0	0/0	0/0	0/0	0/0	0/1	0/0	0/0	0/0	0/0	0/0	0/0	0/0	0/0	0/0	0/0	0/0	0/0	0/0	0/0	0/0	0/0	0/0	0/0	0/0	0/0	0/0	0/0	0/0	0/0	0/0	0/0	0/0	0/0	0/0	0/0	0/0
2	chr14	4256902	.	C	A	700	.	.	.	0/0	./.	0/0	0/0	0/0	0/0	0/0	0/0	0/0	0/0	0/1	0/0	0/0	0/0	0/0	0/0	0/0	0/0	0/0	0/0	0/0	0/0	0/0	0/0	0/0	0/0	0/0	0/0	0/0	0/0	0/0	0/0	0/0	0/0	0/0	0/0	0/0	0/0	0/0	0/0
2	chr14	4256904	.	A	T	4497	.	.	.	0/0	./.	0/0	0/0	0/0	0/0	0/0	0/0	0/0	0/0	0/0	0/1	0/0	0/0	0/0	0/0	0/0	1/1	0/0	1/1	0/0	0/0	0/0	0/0	1/1	0/1	1/1	0/0	0/0	0/0	0/0	0/0	0/0	0/0	0/0	0/0	0/0	0/0	0/0	0/0
2	chr14	4256931	.	C	T	6892	.	.	.	0/0	./.	0/0	0/0	0/0	0/0	0/0	0/1	0/1	0/0	0/0	0/0	0/0	0/0	0/0	0/0	0/0	0/0	0/0	0/0	0/0	0/1	0/0	0/0	0/0	0/0	0/0	0/0	0/0	0/0	0/0	0/0	0/0	0/1	0/0	0/0	0/0	0/0	0/0	0/1
2	chr14	4256932	.	C	A	23905	.	.	.	0/0	./.	0/0	0/0	0/0	0/0	0/1	0/0	0/1	0/0	0/0	0/0	0/1	0/0	0/0	0/0	0/1	0/0	0/0	0/0	1/1	0/0	0/0	1/1	0/0	0/1	0/0	0/0	1/1	1/1	0/1	0/0	0/0	0/0	1/1	0/0	0/1	0/0	0/0	0/0
2	chr14	4256935	.	A	G	72329	.	.	.	0/0	./.	0/0	0/0	1/1	0/1	1/1	1/1	0/1	0/0	0/1	0/1	1/1	1/1	1/1	1/1	0/1	1/1	1/1	1/1	1/1	1/1	1/1	1/1	1/1	1/1	1/1	1/1	1/1	1/1	1/1	0/0	0/0	1/1	1/1	1/1	1/1	0/1	1/1	0/1
2	chr14	4256940	.	A	T	57904	.	.	.	0/0	./.	0/0	0/0	1/1	0/1	1/1	1/1	0/1	0/0	0/1	0/1	1/1	1/1	1/1	1/1	0/1	1/1	1/1	1/1	1/1	1/1	1/1	1/1	1/1	1/1	1/1	1/1	1/1	1/1	1/1	0/0	0/0	1/1	1/1	1/1	1/1	0/1	1/1	0/1
2	chr14	4256941	.	A	T	58111	.	.	.	0/0	./.	0/0	0/0	1/1	0/1	1/1	1/1	0/1	0/0	0/1	0/1	1/1	1/1	1/1	1/1	0/1	1/1	1/1	1/1	1/1	1/1	1/1	1/1	1/1	1/1	1/1	1/1	1/1	1/1	1/1	0/0	0/0	1/1	1/1	1/1	1/1	0/1	1/1	0/1
2	chr14	4256946	.	A	T	32087	.	.	.	0/0	./.	0/0	0/0	1/1	0/1	0/0	0/1	0/0	0/0	0/0	0/1	1/1	1/1	1/1	1/1	0/1	0/0	1/1	0/0	0/0	0/1	1/1	0/0	0/0	0/0	0/0	1/1	0/0	0/0	0/1	0/0	0/0	0/1	0/0	1/1	0/1	0/0	1/1	0/0
2	chr14	4256949	.	C	T	156	.	.	.	0/0	./.	0/0	0/0	0/0	0/0	0/0	0/0	0/0	0/0	0/0	0/0	0/0	0/0	0/0	0/0	0/0	0/0	0/0	0/0	0/0	0/0	0/0	0/0	0/0	0/0	0/0	0/0	0/0	0/0	0/0	0/0	0/0	0/0	0/0	0/0	0/0	0/0	0/0	0/0
2	chr14	4256955	.	A	G	23832	.	.	.	0/0	0/0	0/0	0/0	0/0	0/0	0/1	0/0	0/1	0/0	0/0	0/0	0/0	0/0	0/0	0/0	0/1	0/0	0/0	0/0	1/1	0/0	0/0	1/1	0/0	0/1	0/0	0/0	1/1	1/1	0/1	0/0	0/0	0/0	1/1	0/0	0/1	0/0	0/0	0/0
2	chr14	4256958	.	G	A	89	.	.	.	0/0	0/0	0/0	0/0	0/0	0/0	0/1	0/0	0/0	0/0	0/0	0/0	0/0	0/0	0/0	0/0	0/0	0/0	0/0	0/0	0/0	0/0	0/0	0/0	0/0	0/0	0/0	0/0	0/0	0/0	0/0	0/0	0/0	0/0	0/0	0/0	0/0	0/0	0/0	0/0
2	chr14	4256972	.	T	C	102	.	.	.	0/0	0/0	0/0	0/0	0/0	0/0	0/0	0/0	0/0	0/0	0/0	0/0	0/0	0/0	0/0	0/0	0/0	0/0	0/0	0/0	0/0	0/0	0/0	0/0	0/0	0/0	0/0	0/0	0/0	0/0	0/0	0/0	0/0	0/0	0/0	0/0	0/0	0/0	0/0	0/0
2	chr14	4256973	.	T	C	32991	.	.	.	0/0	0/0	0/0	0/0	0/0	0/0	1/1	0/1	0/1	0/0	0/0	0/1	0/1	0/0	0/0	0/0	0/1	0/0	0/0	0/0	1/1	0/1	0/0	1/1	0/0	0/1	0/0	0/0	1/1	1/1	0/1	0/0	0/0	0/1	1/1	0/0	0/1	0/0	0/0	0/1
2	chr14	4256983	.	G	T	699	.	.	.	0/0	0/0	0/0	0/0	0/0	0/1	0/0	0/0	0/0	0/0	0/0	0/0	0/0	0/0	0/0	0/0	0/0	0/0	0/0	0/0	0/0	0/0	0/0	0/0	0/0	0/0	0/0	0/0	0/0	0/0	0/0	0/0	0/0	0/0	0/0	0/0	0/0	0/0	0/0	0/0
2	chr14	4256987	.	G	C	416	.	.	.	0/0	0/0	0/0	0/0	0/0	0/0	0/0	0/0	0/0	0/0	0/0	0/0	0/0	0/0	0/0	0/0	0/0	0/0	0/0	0/0	0/0	0/0	0/0	0/0	0/0	0/0	0/0	0/0	0/0	0/0	0/0	0/0	0/0	0/0	0/0	0/0	0/0	0/0	0/0	0/0
2	chr14	4257007	.	T	C	26609	.	.	.	0/0	0/1	0/0	0/0	1/1	0/1	0/1	1/1	0/1	0/0	0/0	0/1	0/1	1/1	1/1	1/1	0/0	0/0	1/1	0/0	0/0	1/1	1/1	0/0	0/0	0/0	0/0	1/1	0/0	0/0	0/1	0/0	0/0	1/1	0/0	0/1	0/1	0/0	1/1	0/1
2	chr14	4257008	.	T	G	53144	.	.	.	0/0	0/1	0/0	0/0	1/1	1/1	1/1	1/1	1/1	1/1	0/1	1/1	1/1	1/1	1/1	1/1	0/1	0/0	1/1	0/0	1/1	1/1	1/1	1/1	0/0	0/1	0/0	1/1	1/1	1/1	1/1	0/0	0/0	1/1	1/1	0/1	1/1	0/0	1/1	0/1
2	chr14	4257017	.	T	C	20782	.	.	.	0/0	0/0	0/0	0/0	0/0	0/0	0/0	0/0	0/1	0/0	0/0	0/0	0/1	0/0	0/0	0/0	0/1	0/0	0/0	0/0	1/1	0/0	0/0	1/1	0/0	0/1	0/0	0/0	1/1	1/1	0/1	0/0	0/0	0/0	1/1	0/0	0/1	0/0	0/0	0/0
2	chr14	4257023	.	G	A	402	.	.	.	0/0	0/0	0/0	0/0	0/0	0/0	0/1	0/0	0/0	0/0	0/0	0/0	0/0	0/0	0/0	0/0	0/0	0/0	0/0	0/0	0/0	0/0	0/0	0/0	0/0	0/0	0/0	0/0	0/0	0/0	0/0	0/0	0/0	0/0	0/0	0/0	0/0	0/0	0/0	0/0
2	chr14	4257035	.	T	G	1080	.	.	.	0/0	0/0	0/0	0/0	0/0	0/1	0/0	0/0	0/0	0/0	0/0	0/0	0/0	0/0	0/0	0/0	0/0	0/0	0/0	0/0	0/0	0/0	0/0	0/0	0/0	0/0	0/0	0/0	0/0	0/0	0/0	0/0	0/0	0/0	0/0	0/0	0/0	0/0	0/0	0/0
2	chr14	4257036	.	A	T	818	.	.	.	0/0	0/0	0/0	0/0	0/0	0/1	0/0	0/0	0/0	0/0	0/0	0/0	0/0	0/0	0/0	0/0	0/0	0/0	0/0	0/0	0/0	0/0	0/0	0/0	0/0	0/0	0/0	0/0	0/0	0/0	0/0	0/0	0/0	0/0	0/0	0/0	0/0	0/0	0/0	0/0
2	chr14	4257040	.	T	C	54	.	.	.	0/0	0/0	0/0	0/0	0/0	0/0	0/0	0/0	0/0	0/0	0/0	0/0	0/0	0/0	0/0	0/0	0/0	0/0	0/0	0/0	0/0	0/0	0/0	0/0	0/0	0/0	0/0	0/0	0/0	0/0	0/0	0/0	0/0	0/0	0/0	0/0	0/0	0/0	0/0	0/0
2	chr14	4257043	.	T	C	928	.	.	.	0/0	0/0	0/0	0/0	0/0	0/0	1/1	0/0	0/0	0/0	0/0	0/1	0/0	0/0	0/0	0/0	0/0	0/0	0/0	0/0	0/0	0/0	0/0	0/0	0/0	0/0	0/0	0/0	0/0	0/0	0/0	0/0	0/0	0/0	0/0	0/0	0/0	0/0	0/0	0/0
2	chr14	4257051	.	A	G	382	.	.	.	0/0	0/0	0/0	0/0	0/0	0/0	0/0	0/0	0/1	0/0	0/0	0/0	0/0	0/0	0/0	0/0	0/0	0/0	0/0	0/0	0/0	0/0	0/0	0/0	0/0	0/0	0/0	0/0	0/0	0/0	0/0	0/0	0/0	0/0	0/0	0/0	0/0	0/0	0/0	0/0
2	chr14	4257052	.	C	G	43821	.	.	.	0/0	0/1	0/0	0/0	1/1	0/0	1/1	0/1	0/1	0/0	0/0	0/0	0/1	1/1	1/1	1/1	0/1	0/0	1/1	0/0	1/1	0/1	0/0	1/1	0/0	0/1	0/0	1/1	1/1	1/1	1/1	0/0	0/0	0/1	1/1	0/0	0/1	0/0	0/0	0/0
2	chr14	4257072	.	C	T	8561	.	.	.	0/0	0/0	0/0	0/0	0/0	0/0	0/0	0/1	0/1	0/0	0/0	0/0	0/0	0/0	0/0	0/0	0/0	0/0	0/0	0/0	0/0	0/1	0/0	0/0	0/0	0/0	0/0	0/0	0/0	0/0	0/0	0/0	0/0	0/1	0/0	0/0	0/0	0/0	0/0	0/1
2	chr14	4257075	.	G	A	1149	.	.	.	0/0	0/0	0/0	0/0	0/0	0/0	0/0	0/0	0/0	0/0	0/1	0/0	0/0	0/0	0/0	0/0	0/0	0/0	0/0	0/0	0/0	0/0	0/0	0/0	0/0	0/0	0/0	0/0	0/0	0/0	0/0	0/0	0/0	0/0	0/0	0/0	0/0	0/0	0/0	0/0
2	chr14	4257104	.	A	T	334	.	.	.	0/0	0/0	0/0	0/0	0/0	0/0	0/0	0/0	0/0	0/0	0/0	0/0	0/0	0/0	0/0	0/0	0/0	0/0	0/0	0/0	0/0	0/0	0/0	0/0	0/0	0/0	0/0	0/0	0/0	0/0	0/0	0/0	0/0	0/0	0/0	0/0	0/0	0/0	0/0	0/0
2	chr14	4257106	.	G	C	50	.	.	.	0/0	0/0	0/0	0/0	0/0	0/0	0/0	0/0	0/0	0/0	0/0	0/0	0/0	0/0	0/0	0/0	0/0	0/0	0/0	0/0	0/0	0/0	0/0	0/0	0/0	0/0	0/0	0/0	0/0	0/0	0/0	0/0	0/0	0/0	0/0	0/0	0/0	0/0	0/0	0/0
2	chr14	4257109	.	C	A	1079	.	.	.	0/0	0/0	0/0	0/0	0/0	0/1	0/0	0/0	0/1	0/0	0/0	0/0	0/0	0/0	0/0	0/0	0/0	0/0	0/0	0/0	0/0	0/0	0/0	0/0	0/0	0/0	0/0	0/0	0/0	0/0	0/0	0/0	0/0	0/0	0/0	0/0	0/0	0/0	0/0	0/0
2	chr14	4257121	.	A	G	72	.	.	.	0/0	0/0	0/0	0/0	0/0	0/0	0/0	0/0	0/0	0/0	0/0	0/1	0/0	0/0	0/0	0/0	0/0	0/0	0/0	0/0	0/0	0/0	0/0	0/0	0/0	0/0	0/0	0/0	0/0	0/0	0/0	0/0	0/0	0/0	0/0	0/0	0/0	0/0	0/0	0/0
2	chr14	4257125	.	T	C	771	.	.	.	0/0	0/0	0/0	0/0	0/0	0/0	0/0	0/0	0/0	0/0	0/1	0/0	0/0	0/0	0/0	0/0	0/0	0/0	0/0	0/0	0/0	0/0	0/0	0/0	0/0	0/0	0/0	0/0	0/0	0/0	0/0	0/0	0/0	0/0	0/0	0/0	0/0	0/0	0/0	0/0
2	chr14	4257127	.	C	T	222	.	.	.	0/0	0/0	0/0	0/0	0/0	0/0	0/0	0/0	0/1	0/0	0/0	0/0	0/0	0/0	0/0	0/0	0/0	0/0	0/0	0/0	0/0	0/0	0/0	0/0	0/0	0/0	0/0	0/0	0/0	0/0	0/0	0/0	0/0	0/0	0/0	0/0	0/0	0/0	0/0	0/0
2	chr14	4257142	.	A	T	759	.	.	.	0/0	0/0	0/0	0/0	0/0	0/0	0/0	0/0	0/0	0/0	0/1	0/0	0/0	0/0	0/0	0/0	0/0	0/0	0/0	0/0	0/0	0/0	0/0	0/0	0/0	0/0	0/0	0/0	0/0	0/0	0/0	0/0	0/0	0/0	0/0	0/0	0/0	0/0	0/0	0/0
2	chr14	4257143	.	C	T	169	.	.	.	0/0	0/0	0/0	0/0	0/0	0/0	0/0	0/0	0/0	0/0	0/0	0/1	0/0	0/0	0/0	0/0	0/0	0/0	0/0	0/0	0/0	0/0	0/0	0/0	0/0	0/0	0/0	0/0	0/0	0/0	0/0	0/0	0/0	0/0	0/0	0/0	0/0	0/0	0/0	0/0
2	chr14	4257150	.	T	C	50563	.	.	.	0/0	1/1	0/0	0/0	1/1	0/1	0/0	1/1	0/1	1/1	0/1	0/1	0/1	1/1	1/1	1/1	0/1	0/0	1/1	0/0	1/1	1/1	0/0	1/1	0/0	0/1	0/0	1/1	1/1	1/1	1/1	0/0	0/0	1/1	1/1	0/0	0/1	0/0	0/0	0/1
2	chr14	4257151	.	A	G	54713	.	.	.	0/0	1/1	0/0	0/0	1/1	1/1	1/1	1/1	0/1	1/1	0/1	1/1	0/1	1/1	1/1	1/1	0/1	0/0	1/1	0/0	1/1	1/1	0/0	1/1	0/0	0/1	0/0	1/1	1/1	1/1	1/1	0/0	0/0	1/1	1/1	0/0	0/1	0/0	0/0	0/1
2	chr14	4257152	.	T	C	83	.	.	.	0/0	0/0	0/0	0/0	0/0	0/0	0/0	0/0	0/0	0/0	0/0	0/0	0/0	0/0	0/0	0/0	0/0	0/0	0/0	0/0	0/0	0/0	0/0	0/0	0/0	0/0	0/0	0/0	0/0	0/0	0/0	0/0	0/0	0/0	0/0	0/0	0/0	0/0	0/0	0/0
2	chr14	4257157	.	G	A,T	9482	.	.	.	0/0	0/0	0/0	0/0	0/0	0/0	0/0	0/2	0/0	0/0	0/0	0/0	0/0	0/0	0/0	0/0	0/0	0/0	0/0	0/0	0/0	0/2	0/0	0/0	0/0	0/0	0/0	0/0	0/0	0/0	0/0	0/0	0/0	0/2	0/0	0/0	0/0	0/0	0/0	0/2
2	chr14	4257163	.	G	T	636	.	.	.	0/0	./.	0/0	0/0	0/0	0/0	0/0	0/0	0/0	0/0	0/1	0/0	0/0	0/0	0/0	0/0	0/0	0/0	0/0	0/0	0/0	0/0	0/0	0/0	0/0	0/0	0/0	0/0	0/0	0/0	0/0	0/0	0/0	0/0	0/0	0/0	0/0	0/0	0/0	0/0
2	chr14	4257177	.	G	C	12906	.	.	.	0/0	./.	0/0	0/0	1/1	0/0	0/0	0/1	0/0	1/1	0/0	0/1	0/0	1/1	1/1	1/1	0/0	0/0	1/1	0/0	0/0	0/1	0/0	0/0	0/0	0/0	0/0	1/1	0/0	0/0	0/1	0/0	0/0	0/1	0/0	0/0	0/0	0/0	0/0	0/0
2	chr14	4257178	.	G	T	12660	.	.	.	0/0	./.	0/0	0/0	1/1	0/0	0/0	0/1	0/0	1/1	0/0	0/1	0/0	1/1	1/1	1/1	0/0	0/0	1/1	0/0	0/0	0/1	0/0	0/0	0/0	0/0	0/0	1/1	0/0	0/0	0/1	0/0	0/0	0/1	0/0	0/0	0/0	0/0	0/0	0/0
2	chr14	4257189	.	G	A	137	.	.	.	0/0	./.	0/0	0/0	0/0	0/0	0/0	0/0	0/0	0/0	0/0	0/0	0/0	0/0	0/0	0/0	0/0	0/0	0/0	0/0	0/0	0/0	0/0	0/0	0/0	0/0	0/0	0/0	0/0	0/0	0/0	0/0	0/0	0/0	0/0	0/0	0/0	0/0	0/0	0/0
2	chr14	4257199	.	A	G	14227	.	.	.	0/0	./.	0/0	0/0	1/1	0/0	0/0	0/1	0/0	0/0	0/0	0/0	0/0	1/1	1/1	1/1	0/0	0/0	1/1	0/0	0/0	0/1	0/0	0/0	0/0	0/0	0/0	1/1	0/0	0/0	0/1	0/0	0/0	0/1	0/0	0/0	0/0	0/0	0/0	0/0
2	chr14	4257208	.	G	A	1103	.	.	.	0/0	./.	0/0	0/0	0/0	0/0	1/1	0/0	0/0	0/0	0/0	0/0	0/0	0/0	0/0	0/0	0/0	0/0	0/0	0/0	0/0	0/0	0/0	0/0	0/0	0/0	0/0	0/0	0/0	0/0	0/0	0/0	0/0	0/0	0/0	0/0	0/0	0/0	0/0	0/0
2	chr14	4257215	.	A	T	12682	.	.	.	0/0	./.	0/0	0/0	1/1	0/0	0/0	0/1	0/1	0/0	0/0	0/0	0/0	1/1	1/1	1/1	0/0	0/0	1/1	0/0	0/0	0/1	0/0	0/0	0/0	0/0	0/0	1/1	0/0	0/0	0/1	0/0	0/0	0/1	0/0	0/0	0/0	0/0	0/0	0/0
2	chr14	4257216	.	T	C	633	.	.	.	0/0	./.	0/0	0/0	0/0	0/0	0/0	0/0	0/0	1/1	0/0	0/0	0/0	0/0	0/0	0/0	0/0	0/0	0/0	0/0	0/0	0/0	0/0	0/0	0/0	0/0	0/0	0/0	0/0	0/0	0/0	0/0	0/0	0/0	0/0	0/0	0/0	0/0	0/0	0/0
2	chr14	4257234	.	G	A	3910	.	.	.	0/0	./.	0/0	0/0	0/0	0/0	0/0	0/0	0/0	0/0	0/0	0/0	0/0	0/0	0/0	0/0	0/0	0/0	0/0	0/0	0/0	0/0	0/0	1/1	0/0	0/0	0/0	0/0	0/0	0/0	0/0	0/0	0/0	0/0	0/0	0/0	0/0	0/0	0/0	0/0
2	chr14	4257244	.	T	C	64	.	.	.	0/0	./.	0/0	0/0	0/0	0/0	0/0	0/0	0/0	0/0	0/0	0/0	0/0	0/0	0/0	0/0	0/0	0/0	0/0	0/0	0/0	0/0	0/0	0/0	0/0	0/0	0/0	0/0	0/0	0/0	0/0	0/0	0/0	0/0	0/0	0/0	0/0	0/0	0/0	0/0
2	chr14	4257251	.	C	G	135	.	.	.	0/0	./.	0/0	0/0	0/0	0/0	0/0	0/0	0/1	0/0	0/0	0/0	0/0	0/0	0/0	0/0	0/0	0/0	0/0	0/0	0/0	0/0	0/0	0/0	0/0	0/0	0/0	0/0	0/0	0/0	0/0	0/0	0/0	0/0	0/0	0/0	0/0	0/0	0/0	0/0
2	chr14	4257261	.	A	T	244	.	.	.	0/0	./.	0/0	0/0	0/0	0/0	0/0	0/0	0/0	1/1	0/0	0/0	0/0	0/0	0/0	0/0	0/0	./.	0/0	0/0	0/0	0/0	0/0	0/0	./.	0/0	0/0	0/0	0/0	0/0	0/0	0/0	0/0	0/0	0/0	0/0	0/0	0/0	0/0	0/0
2	chr14	4257263	.	A	T	231	.	.	.	0/0	./.	0/0	0/0	0/0	0/0	0/0	0/0	0/0	1/1	0/0	0/0	0/0	0/0	0/0	0/0	0/0	0/0	0/0	0/0	0/0	0/0	0/0	0/0	0/0	0/0	0/0	0/0	0/0	0/0	0/0	0/0	0/0	0/0	0/0	0/0	0/0	0/0	0/0	0/0
2	chr14	4257271	.	G	A	2823	.	.	.	0/0	./.	0/0	0/0	1/1	1/1	0/0	0/0	0/1	0/0	0/0	0/0	0/0	0/0	./.	./.	0/0	0/0	./.	0/0	0/0	0/0	0/0	0/0	0/0	0/0	0/0	./.	0/0	0/0	0/0	0/0	0/0	0/0	0/0	0/0	0/0	0/0	0/0	0/0
2	chr14	4257278	.	T	G	57431	.	.	.	0/0	0/1	0/0	0/0	1/1	1/1	1/1	1/1	0/1	1/1	1/1	1/1	1/1	1/1	1/1	1/1	0/1	1/1	./.	1/1	1/1	1/1	1/1	1/1	1/1	1/1	1/1	./.	1/1	1/1	1/1	0/0	0/0	1/1	1/1	1/1	1/1	0/1	1/1	0/1
2	chr14	4257282	.	G	A	503	.	.	.	0/0	0/1	0/0	0/0	1/1	0/0	0/0	0/0	0/0	0/0	0/0	0/0	0/0	0/1	1/1	1/1	0/0	0/0	./.	0/0	0/0	0/0	0/0	0/0	0/0	0/0	0/0	./.	0/0	0/0	0/0	0/0	0/0	0/0	0/0	0/0	0/0	0/0	0/0	0/0
2	chr14	4257283	.	T	C	5192	.	.	.	0/0	0/0	0/0	0/0	0/0	0/0	0/0	0/0	0/1	0/0	0/0	0/0	0/0	0/0	0/0	0/0	0/0	1/1	./.	1/1	0/0	0/0	0/0	0/0	1/1	0/1	1/1	0/0	0/0	0/0	0/0	0/0	0/0	0/0	0/0	0/1	0/0	0/0	0/0	0/0
2	chr14	4257285	.	A	G	18084	.	.	.	0/0	0/0	0/0	0/0	0/0	0/0	0/0	0/1	0/1	0/0	0/1	0/1	0/0	0/0	0/0	0/0	0/0	1/1	./.	1/1	0/0	1/1	0/0	1/1	1/1	0/1	1/1	0/0	1/1	0/0	0/0	0/0	0/0	1/1	0/0	0/1	0/0	0/0	0/0	0/1
2	chr14	4257292	.	T	C	80	.	.	.	0/0	0/0	0/0	0/0	0/0	0/0	0/0	0/0	0/0	0/0	0/0	0/1	0/0	0/0	0/0	0/0	0/0	0/0	./.	0/0	0/0	0/0	0/0	0/0	0/0	0/0	0/0	0/0	0/0	0/0	0/0	0/0	0/0	0/0	0/0	0/0	0/0	0/0	0/0	0/0
2	chr14	4257298	.	C	G	24768	.	.	.	0/0	0/1	0/0	0/0	1/1	0/0	1/1	0/1	0/0	1/1	0/0	0/1	0/1	0/1	1/1	1/1	0/1	./.	./.	./.	1/1	0/1	0/0	0/0	./.	1/1	./.	1/1	0/0	1/1	1/1	0/0	0/0	0/0	1/1	0/0	0/1	0/1	0/0	0/0
2	chr14	4257304	.	T	C,G	50954	.	.	.	0/0	0/1	0/0	0/0	1/1	0/0	2/2	1/1	0/0	2/2	0/2	2/2	2/2	1/2	1/1	1/1	0/2	2/2	./.	2/2	2/2	1/1	2/2	2/2	2/2	2/2	2/2	1/1	1/1	2/2	1/2	0/0	0/0	1/1	2/2	2/2	2/2	0/2	2/2	0/1
2	chr14	4257310	.	G	A	545	.	.	.	0/0	0/0	0/0	0/0	0/0	0/0	0/0	0/0	0/0	0/0	0/1	0/0	0/0	0/0	0/0	0/0	0/0	0/0	./.	0/0	0/0	0/0	0/0	0/0	0/0	0/0	0/0	0/0	0/0	0/0	0/0	0/0	0/0	0/0	0/0	0/0	0/0	0/0	0/0	0/0
2	chr14	4257313	.	C	T	90	.	.	.	0/0	0/0	0/0	0/0	0/0	0/0	0/0	0/0	0/0	0/0	0/0	0/0	0/0	0/0	0/0	0/0	0/0	0/0	./.	0/0	0/0	0/0	0/0	0/0	0/0	0/0	0/0	0/0	0/0	0/0	0/0	0/0	0/0	0/0	0/0	0/0	0/0	0/0	0/0	0/0
2	chr14	4257321	.	A	G	72	.	.	.	0/0	0/0	0/0	0/0	0/0	0/0	0/0	0/0	0/0	0/0	0/0	0/0	0/0	0/0	0/0	0/0	0/0	0/0	0/0	0/0	0/0	0/0	0/0	0/0	0/0	0/0	0/0	0/0	0/0	0/0	0/0	0/0	0/0	0/0	0/0	0/0	0/0	0/0	0/0	0/0
2	chr14	4257325	.	T	C	22472	.	.	.	0/0	0/0	0/0	0/0	0/0	0/0	0/0	0/0	0/1	0/0	0/1	0/0	0/1	0/0	0/0	0/0	0/1	0/0	0/0	0/0	1/1	0/0	0/0	1/1	0/0	0/1	0/0	0/0	0/0	1/1	0/1	0/0	0/0	0/0	1/1	0/0	0/1	0/0	0/0	0/0
2	chr14	4257342	.	T	C	67	.	.	.	0/0	0/0	0/0	0/0	0/0	0/0	0/0	0/0	0/0	0/0	0/0	0/0	0/0	0/0	0/0	0/0	0/0	0/0	0/0	0/0	0/0	0/0	0/0	0/0	0/0	0/0	0/0	0/0	0/0	0/0	0/0	0/0	0/0	0/0	0/0	0/0	0/0	0/0	0/0	0/0
2	chr14	4257356	.	G	A	87	.	.	.	0/0	0/0	0/0	0/0	0/0	0/0	0/0	0/0	0/0	0/0	0/0	0/0	0/0	0/0	0/0	0/0	0/0	0/0	0/0	0/0	0/0	0/0	0/0	0/0	0/0	0/0	0/0	0/0	0/0	0/0	0/0	0/0	0/0	0/0	0/0	0/0	0/0	0/0	0/0	0/0
2	chr14	4257360	.	G	A	1742	.	.	.	0/0	0/0	0/0	0/0	0/0	0/0	0/0	0/0	0/0	0/0	0/0	0/0	0/0	0/0	0/0	0/0	0/0	0/0	0/0	0/0	0/0	0/0	0/0	0/0	0/0	0/0	0/0	0/0	0/0	0/0	0/0	0/0	0/0	0/0	0/0	0/0	0/0	0/0	0/0	0/0
2	chr14	4257391	.	A	G	40	.	.	.	0/0	0/0	0/0	0/0	0/0	0/0	0/0	0/0	0/0	0/0	0/0	0/0	0/0	0/0	0/0	0/0	0/0	0/0	0/0	0/0	0/0	0/0	0/0	0/0	0/0	0/0	0/0	0/0	0/0	0/0	0/0	0/0	0/0	0/0	0/0	0/0	0/0	0/0	0/0	0/0
2	chr14	4257398	.	A	T	7856	.	.	.	0/0	0/1	0/0	0/0	1/1	0/0	0/0	0/1	0/0	0/0	0/0	0/0	0/0	1/1	1/1	1/1	0/0	0/0	1/1	0/0	0/0	0/1	0/0	0/0	0/0	0/0	0/0	1/1	0/0	0/0	0/1	0/0	0/0	0/1	0/0	0/0	0/0	0/0	0/0	0/0
2	chr14	4257399	.	G	C	4037	.	.	.	0/0	0/0	0/0	0/0	0/0	0/0	0/0	0/0	0/0	0/0	0/0	0/0	0/0	0/0	0/0	0/0	0/0	1/1	0/0	1/1	0/0	0/0	0/0	0/0	1/1	0/1	1/1	0/0	0/0	0/0	0/0	0/0	0/0	0/0	0/0	0/0	0/0	0/0	0/0	0/0
2	chr14	4257403	.	A	G	4185	.	.	.	0/0	0/0	0/0	0/0	0/0	0/0	0/0	0/0	0/0	0/0	0/0	0/0	0/0	0/0	0/0	0/0	0/0	1/1	0/0	1/1	0/0	0/0	0/0	0/0	1/1	0/1	1/1	0/0	0/0	0/0	0/0	0/0	0/0	0/0	0/0	0/0	0/0	0/0	0/0	0/0
2	chr14	4257406	.	C	T	6323	.	.	.	0/0	0/0	0/0	0/0	0/0	0/0	1/1	0/0	0/1	0/0	0/1	1/1	0/0	0/0	0/0	0/0	0/0	0/0	0/0	0/0	0/0	0/0	0/0	1/1	0/0	0/0	0/0	0/0	0/0	0/0	0/0	0/0	0/0	0/0	0/0	0/0	0/0	0/0	0/0	0/0
2	chr14	4257408	.	A	C	8635	.	.	.	0/0	0/1	0/0	0/0	1/1	0/0	0/0	0/1	0/0	0/0	0/0	0/0	0/0	1/1	1/1	1/1	0/0	0/0	1/1	0/0	0/0	0/1	0/0	0/0	0/0	0/0	0/0	1/1	0/0	0/0	0/1	0/0	0/0	0/1	0/0	0/0	0/0	0/0	0/0	0/0
2	chr14	4257411	.	C	T	553	.	.	.	0/0	0/0	0/0	0/0	0/0	0/0	0/0	0/0	0/0	0/0	0/0	0/0	0/0	0/0	0/0	0/0	0/0	0/0	0/0	0/0	0/0	0/0	0/0	0/0	0/0	0/0	0/0	0/0	1/1	0/0	0/0	0/0	0/0	0/0	0/0	0/0	0/0	0/0	0/0	0/0
2	chr14	4257413	.	G	T	9276	.	.	.	0/0	0/1	0/0	0/0	1/1	0/0	0/0	0/1	0/0	0/0	0/0	0/0	0/0	1/1	1/1	1/1	0/0	0/0	1/1	0/0	0/0	0/1	0/0	0/0	0/0	0/0	0/0	1/1	0/0	0/0	0/1	0/0	0/0	0/1	0/0	0/0	0/0	0/0	0/0	0/0
2	chr14	4257415	.	T	C	120	.	.	.	0/0	0/0	0/0	0/0	0/0	0/0	0/0	0/0	0/1	0/0	0/0	0/0	0/0	0/0	0/0	0/0	0/0	0/0	0/0	0/0	0/0	0/0	0/0	0/0	0/0	0/0	0/0	0/0	0/0	0/0	0/0	0/0	0/0	0/0	0/0	0/0	0/0	0/0	0/0	0/0
2	chr14	4257421	.	G	A	205	.	.	.	0/0	0/0	0/0	0/0	0/0	0/0	0/0	0/0	0/0	0/0	0/0	0/0	0/0	0/0	0/0	0/0	0/0	0/0	0/0	0/0	0/0	0/0	0/0	0/0	0/0	0/0	0/0	0/0	0/0	0/0	0/0	0/0	0/0	0/0	0/0	0/0	0/0	0/1	0/0	0/0
2	chr14	4257429	.	T	C	9000	.	.	.	0/0	0/0	0/0	0/0	0/0	0/0	0/0	0/0	0/1	0/0	0/0	0/0	0/1	0/0	0/0	0/0	0/0	0/0	0/0	0/0	0/0	0/0	1/1	0/0	0/0	0/0	0/0	0/0	0/1	0/0	0/0	0/0	0/0	0/0	0/0	1/1	0/1	0/0	1/1	0/0
2	chr14	4257431	.	T	A	402	.	.	.	0/0	0/0	0/0	0/0	0/0	0/0	0/0	0/0	0/0	0/0	0/0	0/0	0/0	0/0	0/0	0/0	0/0	0/0	0/0	0/0	0/0	0/0	0/0	0/0	0/0	0/0	0/0	0/0	0/1	0/0	0/0	0/0	0/0	0/0	0/0	0/0	0/0	0/0	0/0	0/0
2	chr14	4257433	.	G	C	8710	.	.	.	0/0	0/0	0/0	0/0	0/0	0/0	0/0	0/0	0/1	0/0	0/0	0/0	0/1	0/0	0/0	0/0	0/0	0/0	0/0	0/0	0/0	0/0	1/1	0/0	0/0	0/0	0/0	0/0	0/0	0/0	0/0	0/0	0/0	0/0	0/0	1/1	0/1	0/0	1/1	0/0
2	chr14	4257440	.	C	A,T	9719	.	.	.	0/0	0/1	0/0	0/0	1/1	0/0	0/0	0/1	0/0	0/0	0/0	0/0	0/0	1/1	1/1	1/1	0/0	0/0	1/1	0/1	0/0	0/1	0/0	0/0	0/0	0/0	0/0	1/1	0/0	0/0	0/1	0/0	0/0	0/1	0/0	0/0	0/0	0/0	0/0	0/0
2	chr14	4257443	.	G	C	9309	.	.	.	0/0	0/1	0/0	0/0	1/1	0/0	0/0	0/1	0/0	0/0	0/0	0/0	0/0	1/1	1/1	1/1	0/0	0/0	1/1	0/0	0/0	0/1	0/0	0/0	0/0	0/0	0/0	1/1	0/0	0/0	0/1	0/0	0/0	0/1	0/0	0/0	0/0	0/0	0/0	0/0
2	chr14	4257446	.	T	C	6159	.	.	.	0/0	0/0	0/0	0/0	0/0	0/0	0/0	0/1	0/0	0/0	0/0	0/0	0/0	0/0	0/0	0/0	0/0	0/0	0/0	0/0	0/0	0/1	0/0	./.	0/0	0/0	0/0	0/0	0/0	0/0	0/0	0/0	0/0	0/1	0/0	0/0	0/0	0/0	0/0	0/1
2	chr14	4257455	.	A	T	11205	.	.	.	0/0	0/1	0/0	0/0	1/1	0/0	1/1	0/1	0/0	0/0	0/0	0/1	0/1	1/1	1/1	1/1	0/0	1/1	1/1	1/1	0/0	0/1	1/1	0/0	1/1	0/1	1/1	1/1	0/0	0/0	0/1	0/0	0/0	0/1	0/0	1/1	0/0	0/0	1/1	0/0
2	chr14	4257456	.	A	T	11218	.	.	.	0/0	0/1	0/0	0/0	1/1	0/0	1/1	0/1	0/0	0/0	0/0	0/1	0/1	1/1	1/1	1/1	0/0	1/1	1/1	1/1	0/0	0/1	1/1	0/0	1/1	0/1	1/1	1/1	0/0	0/0	0/1	0/0	0/0	0/1	0/0	1/1	0/0	0/0	1/1	0/0
2	chr14	4257459	.	T	C	7068	.	.	.	0/0	0/1	0/0	0/0	1/1	0/0	0/0	0/1	0/0	0/0	0/0	0/0	0/0	1/1	1/1	1/1	0/0	0/0	1/1	0/0	0/0	0/1	0/0	0/0	0/0	0/0	0/0	1/1	0/0	0/0	0/1	0/0	0/0	0/1	0/0	0/0	0/0	0/0	0/0	0/0
2	chr14	4257460	.	T	G	115	.	.	.	0/0	0/0	0/0	0/0	0/0	0/0	0/0	0/0	0/0	0/0	0/0	0/0	0/0	0/0	0/0	0/0	0/0	0/0	0/0	0/0	0/0	0/0	0/0	0/0	0/0	0/0	0/0	0/0	1/1	0/0	0/0	0/0	0/0	0/0	0/0	0/0	0/0	0/0	0/0	0/0
2	chr14	4257470	.	A	G	56480	.	.	.	0/0	0/1	0/0	0/0	1/1	1/1	1/1	1/1	1/1	1/1	1/1	1/1	1/1	1/1	1/1	1/1	0/1	1/1	1/1	1/1	1/1	1/1	1/1	1/1	1/1	1/1	1/1	1/1	0/0	1/1	1/1	0/0	0/0	1/1	1/1	1/1	1/1	0/0	1/1	0/1
2	chr14	4257474	.	A	T	16224	.	.	.	0/0	0/0	0/0	0/0	0/0	0/0	0/0	0/0	0/0	0/0	0/0	0/0	0/1	0/0	0/0	0/0	0/1	0/0	0/0	0/0	1/1	0/0	0/0	0/0	0/0	0/1	0/0	0/0	0/0	1/1	0/1	0/0	0/0	0/0	1/1	0/0	0/1	0/0	0/0	0/0
2	chr14	4257477	.	T	C	3213	.	.	.	0/0	0/0	0/0	0/0	0/0	0/0	0/0	0/0	0/1	0/0	0/0	0/0	0/0	0/0	0/0	0/0	0/0	1/1	0/0	1/1	0/0	0/0	0/0	0/0	1/1	0/1	1/1	0/0	0/0	0/0	0/0	0/0	0/0	0/0	0/0	0/0	0/0	0/0	0/0	0/0
2	chr14	4257479	.	A	C	3157	.	.	.	0/0	0/0	0/0	0/0	0/0	0/0	0/0	0/0	0/0	0/0	0/0	1/1	0/0	0/0	0/0	0/0	0/0	0/0	0/0	0/0	0/0	0/0	0/0	1/1	0/0	0/0	0/0	0/0	0/0	0/0	0/0	0/0	0/0	0/0	0/0	0/0	0/0	0/0	0/0	0/0
2	chr14	4257483	.	A	T	889	.	.	.	0/0	0/0	0/0	0/0	0/0	0/1	0/0	0/0	0/0	0/0	0/0	0/0	0/0	0/0	0/0	0/0	0/0	0/0	0/0	0/0	0/0	0/0	0/0	0/0	0/0	0/0	0/0	0/0	0/0	0/0	0/0	0/0	0/0	0/0	0/0	0/0	0/0	0/0	0/0	0/0
2	chr14	4257488	.	C	T	3751	.	.	.	0/0	0/0	0/0	0/0	0/0	0/0	0/0	0/0	0/1	0/0	0/0	0/0	0/0	0/0	0/0	0/0	0/0	1/1	0/0	1/1	0/0	0/0	0/0	0/0	1/1	0/1	1/1	0/0	0/0	0/0	0/0	0/0	0/0	0/0	0/0	0/0	0/0	0/0	0/0	0/0
2	chr14	4257499	.	G	A	2684	.	.	.	0/0	0/0	0/0	0/0	0/0	0/0	0/0	0/0	0/0	0/0	0/1	0/0	0/0	0/0	0/0	0/0	0/0	1/1	0/0	1/1	0/0	0/0	0/0	0/0	1/1	0/1	1/1	0/0	0/0	0/0	0/0	0/0	0/0	0/0	0/0	0/0	0/0	0/0	0/0	0/0
2	chr14	4257523	.	C	A	1481	.	.	.	0/0	0/0	0/0	0/0	0/0	0/0	0/0	0/0	0/0	0/0	0/0	0/0	0/0	0/0	0/0	0/0	0/0	0/0	0/0	0/0	0/0	0/0	0/0	0/0	0/0	0/0	0/0	0/0	0/0	0/0	0/0	0/0	0/0	0/0	0/0	0/0	0/0	0/0	0/0	0/0
2	chr14	4257530	.	G	T	5421	.	.	.	0/0	0/1	0/0	0/0	1/1	0/0	0/0	0/1	0/0	0/0	0/0	0/0	0/0	1/1	1/1	1/1	0/0	0/0	1/1	0/0	0/0	0/1	0/0	0/0	0/0	0/0	0/0	1/1	0/0	0/0	0/1	0/0	0/0	0/1	0/0	0/0	0/0	0/0	0/0	0/0
2	chr14	4257535	.	T	C	6169	.	.	.	0/0	0/0	0/0	0/0	0/0	0/0	1/1	0/0	1/1	0/1	0/0	0/0	1/1	0/0	0/0	0/0	0/0	1/1	0/0	1/1	1/1	0/0	1/1	0/0	1/1	1/1	1/1	0/0	1/1	1/1	0/1	0/0	0/0	0/0	1/1	1/1	1/1	0/1	1/1	0/0
2	chr14	4257559	.	A	G	76	.	.	.	0/0	0/1	0/0	0/0	0/1	0/0	0/0	0/0	0/0	0/0	0/0	0/0	0/0	0/0	0/0	0/0	0/0	0/0	0/0	0/0	0/0	0/0	0/0	0/0	0/0	0/0	0/0	0/0	0/0	0/0	0/0	0/0	0/0	0/0	0/0	0/0	0/0	0/0	0/0	0/0
2	chr14	4257563	.	T	A	1731	.	.	.	0/0	0/0	0/0	0/0	0/0	0/1	0/0	0/0	0/0	0/0	0/0	0/0	0/0	0/0	0/0	0/0	0/0	1/1	0/0	1/1	0/0	0/0	0/0	0/0	1/1	0/1	1/1	0/0	0/0	0/0	0/0	0/0	0/0	0/0	0/0	0/0	0/0	0/0	0/0	0/0
2	chr14	4257565	.	A	G	898	.	.	.	0/0	0/0	0/0	0/0	0/0	0/0	0/0	0/0	0/0	./.	0/0	0/0	0/0	0/0	0/0	0/0	0/0	1/1	0/0	1/1	0/0	0/0	0/0	0/0	1/1	0/1	1/1	0/0	0/0	0/0	0/0	0/0	0/0	0/0	0/0	0/0	0/0	0/0	0/0	0/0
2	chr14	4257567	.	G	A	1226	.	.	.	0/0	0/0	0/0	0/0	0/0	0/0	0/0	0/0	0/0	0/0	0/0	0/0	0/0	0/0	0/0	0/0	0/0	0/0	0/0	0/0	0/0	0/0	0/0	0/0	0/0	0/0	0/0	0/0	0/0	0/0	0/0	0/0	0/0	0/0	0/0	0/0	0/0	0/0	0/0	0/0
2	chr14	4257572	.	G	A	5320	.	.	.	0/0	0/0	0/0	0/0	0/0	0/0	0/0	0/1	0/0	0/0	0/0	0/1	0/0	0/0	0/0	0/0	0/0	0/0	0/0	0/0	0/0	0/1	0/0	0/0	0/0	0/0	0/0	0/0	0/0	0/0	0/0	0/0	0/0	0/1	0/0	0/0	0/0	0/0	0/0	0/1
2	chr14	4257579	.	C	T	13466	.	.	.	0/0	0/1	0/0	0/0	0/1	0/1	0/0	0/1	0/0	1/1	0/1	0/0	0/0	1/1	1/1	1/1	0/0	0/0	1/1	0/0	0/0	1/1	0/0	0/0	0/0	0/0	0/0	1/1	0/0	0/0	0/1	0/0	0/0	0/1	0/0	0/0	0/0	0/0	0/0	0/0
2	chr14	4257580	.	G	A	36	.	.	.	0/0	0/0	0/0	0/0	0/0	0/0	0/0	0/0	0/0	0/0	0/0	0/0	0/0	0/0	0/0	0/0	0/0	0/0	0/0	0/0	0/0	0/0	0/0	0/0	0/0	0/0	0/0	0/0	0/0	0/0	0/0	0/0	0/0	0/0	0/0	0/0	0/0	0/0	0/0	0/0
2	chr14	4257585	.	C	T	353	.	.	.	0/0	0/0	0/0	0/0	0/0	0/0	1/1	0/0	0/1	0/0	0/0	0/0	0/0	0/0	0/0	0/0	0/0	0/0	0/0	0/0	0/0	0/0	0/0	0/0	0/0	0/0	0/0	0/0	0/0	0/0	0/0	0/0	0/0	0/0	0/0	0/0	0/0	0/0	0/0	0/0
2	chr14	4257587	.	C	T	4741	.	.	.	0/0	0/0	0/0	0/0	0/0	0/0	0/0	0/1	0/0	0/0	0/0	0/1	0/0	0/0	0/0	0/0	0/0	0/0	0/0	0/0	0/0	0/0	0/0	0/0	0/0	0/0	0/0	0/0	0/0	0/0	0/0	0/0	0/0	0/1	0/0	0/0	0/0	0/0	0/0	0/1
2	chr14	4257590	.	C	T	1317	.	.	.	0/0	0/0	0/0	0/0	0/0	0/0	0/0	0/0	0/0	0/0	0/0	0/0	0/0	0/0	0/0	0/0	0/0	0/0	0/0	0/0	0/0	0/0	0/0	0/0	0/0	0/0	0/0	0/0	0/0	0/0	0/0	0/0	0/0	0/0	0/0	0/0	0/0	0/1	0/0	0/0
2	chr14	4257592	.	C	T	13382	.	.	.	0/0	0/1	0/0	0/0	0/1	0/0	0/0	0/1	0/0	0/0	0/1	0/0	0/0	1/1	1/1	1/1	0/0	0/0	1/1	0/0	0/0	0/1	0/0	0/0	0/0	0/0	0/0	1/1	0/0	0/0	0/1	0/0	0/0	0/1	0/0	0/0	0/0	0/0	0/0	0/0
2	chr14	4257601	.	G	A	256	.	.	.	0/0	0/0	0/0	0/0	0/0	0/0	0/0	0/0	0/0	0/0	0/1	0/0	0/0	0/0	0/0	0/0	0/0	0/0	0/0	0/0	0/0	0/0	0/0	0/0	0/0	0/0	0/0	0/0	0/0	0/0	0/0	0/0	0/0	0/0	0/0	0/0	0/0	0/0	0/0	0/0
2	chr14	4257607	.	C	T	66	.	.	.	0/0	0/0	0/0	0/0	0/0	0/0	0/0	0/0	0/0	0/0	0/0	0/0	0/0	0/0	0/0	0/0	0/0	0/0	0/0	0/0	0/0	0/0	0/0	0/0	0/0	0/0	0/0	0/0	0/0	0/0	0/0	0/0	0/0	0/0	0/0	0/0	0/0	0/0	0/0	0/0
2	chr14	4257612	.	C	T	7722	.	.	.	0/0	0/1	0/0	0/0	0/0	0/0	0/0	0/1	0/0	0/0	0/0	0/1	0/0	0/0	0/0	0/0	0/0	0/0	0/0	0/0	0/0	0/1	0/0	0/0	0/0	0/0	0/0	0/0	0/0	0/0	0/0	0/0	0/0	0/1	0/0	0/0	0/0	0/0	0/0	0/1
2	chr14	4257615	.	C	T	7741	.	.	.	0/0	0/0	0/0	0/0	0/0	0/0	0/0	0/1	0/0	0/0	0/0	0/1	0/0	0/0	0/0	0/0	0/0	0/0	0/0	0/0	0/0	0/1	0/0	0/0	0/0	0/0	0/0	0/0	0/0	0/0	0/0	0/0	0/0	0/1	0/0	0/0	0/0	0/0	0/0	0/1
2	chr14	4257653	.	C	T	51	.	.	.	0/0	0/0	0/0	0/0	0/0	0/0	0/0	0/0	0/0	0/0	0/0	0/0	0/0	0/0	0/0	0/0	0/0	0/0	0/0	0/0	0/0	0/0	0/0	0/0	0/0	0/0	0/0	0/0	0/0	0/0	0/0	0/0	0/0	0/0	0/0	0/0	0/0	0/0	0/0	0/0
2	chr14	4257666	.	C	T	10209	.	.	.	0/0	0/0	0/0	0/0	0/0	0/0	0/0	0/1	0/0	0/0	0/0	0/1	0/0	0/0	0/0	0/0	0/0	0/0	0/0	0/0	0/0	0/1	0/0	0/0	0/0	0/0	0/0	0/0	0/0	0/0	0/0	0/0	0/0	0/1	0/0	0/0	0/0	0/1	0/0	0/1
2	chr14	4257671	.	A	G	678	.	.	.	0/0	0/0	0/0	0/0	0/0	0/0	0/0	0/0	0/0	0/0	0/1	0/0	0/0	0/0	0/0	0/0	0/0	0/0	0/0	0/0	0/0	0/0	0/0	0/0	0/0	0/0	0/0	0/0	0/0	0/0	0/0	0/0	0/0	0/0	0/0	0/0	0/0	0/0	0/0	0/0
2	chr14	4257679	.	A	G	658	.	.	.	0/0	0/0	0/0	0/0	0/0	0/0	0/0	0/0	0/0	0/0	0/1	0/0	0/0	0/0	0/0	0/0	0/0	0/0	0/0	0/0	0/0	0/0	0/0	0/0	0/0	0/0	0/0	0/0	0/0	0/0	0/0	0/0	0/0	0/0	0/0	0/0	0/0	0/0	0/0	0/0
2	chr14	4257682	.	T	C	9500	.	.	.	0/0	0/0	0/0	0/0	0/0	0/0	0/0	0/1	0/0	0/0	0/0	0/1	0/0	0/0	0/0	0/0	0/0	0/0	0/0	0/0	0/0	0/1	0/0	0/0	0/0	0/0	0/0	0/0	0/0	0/0	0/0	0/0	0/0	0/1	0/0	0/0	0/0	0/0	0/0	0/1
2	chr14	4257683	.	A	T	659	.	.	.	0/0	0/0	0/0	0/0	0/0	0/0	0/0	0/0	0/0	0/0	0/1	0/0	0/0	0/0	0/0	0/0	0/0	0/0	0/0	0/0	0/0	0/0	0/0	0/0	0/0	0/0	0/0	0/0	0/0	0/0	0/0	0/0	0/0	0/0	0/0	0/0	0/0	0/0	0/0	0/0
2	chr14	4257686	.	T	C	33	.	.	.	0/0	0/0	0/0	0/0	0/0	0/0	0/0	0/0	0/0	0/0	0/0	0/0	0/0	0/0	0/0	0/0	0/0	0/0	0/0	0/0	0/0	0/0	0/0	0/0	0/0	0/0	0/0	0/0	0/0	0/0	0/0	0/0	0/0	0/0	0/0	0/0	0/0	0/0	0/0	0/0
2	chr14	4257696	.	A	T	10221	.	.	.	0/0	0/0	0/0	0/0	0/0	0/0	0/0	0/1	0/0	0/0	0/0	0/1	0/0	0/0	0/0	0/0	0/0	0/0	0/0	0/0	0/0	0/1	0/0	0/0	0/0	0/0	0/0	0/0	0/0	0/0	0/0	0/0	0/0	0/1	0/0	0/0	0/0	0/0	0/0	0/1
2	chr14	4257705	.	A	G	3396	.	.	.	0/0	0/0	0/0	0/0	0/0	0/0	0/0	0/0	0/0	0/0	0/0	0/0	0/1	0/0	0/0	0/0	0/0	0/0	0/0	0/0	0/0	0/0	1/1	0/0	0/0	0/0	0/0	0/0	0/0	0/0	0/0	0/0	0/0	0/0	0/0	1/1	0/1	0/0	1/1	0/0
2	chr14	4257709	.	T	C	194	.	.	.	0/0	0/0	0/0	0/0	0/0	0/0	0/0	0/0	0/1	0/0	0/0	0/0	0/0	0/0	0/0	0/0	0/0	0/0	0/0	0/0	0/0	0/0	0/0	0/0	0/0	0/0	0/0	0/0	0/0	0/0	0/0	0/0	0/0	0/0	0/0	0/0	0/0	0/0	0/0	0/0
2	chr14	4257710	.	C	T	4782	.	.	.	0/0	0/0	0/0	0/0	0/0	0/0	0/0	0/0	0/0	0/0	0/0	0/0	0/1	0/0	0/0	0/0	0/0	0/0	0/0	0/0	0/0	0/0	1/1	0/0	0/0	0/0	0/0	0/0	0/0	0/0	0/0	0/0	0/0	0/0	0/0	1/1	0/1	0/0	1/1	0/0
2	chr14	4257725	.	A	T	30	.	.	.	0/0	0/0	0/0	0/0	0/0	0/0	0/0	0/0	0/0	0/0	0/0	0/0	0/0	0/0	0/0	0/0	0/0	0/0	0/0	0/0	0/0	0/0	0/0	0/0	0/0	0/0	0/0	0/0	0/0	0/0	0/0	0/0	0/0	0/0	0/0	0/0	0/0	0/0	0/0	0/0
2	chr14	4257729	.	G	T	746	.	.	.	0/0	0/0	0/0	0/0	0/0	0/0	0/0	0/0	0/0	0/0	0/0	0/0	0/0	0/0	0/0	0/0	0/0	0/0	0/1	0/0	./.	0/0	0/0	0/0	0/0	0/0	0/0	0/0	1/1	1/1	0/1	0/0	0/0	0/0	1/1	0/0	1/1	0/0	0/0	0/0
2	chr14	4257730	.	A	C	596	.	.	.	0/0	0/0	0/0	0/0	0/0	0/0	1/1	0/0	0/0	0/0	0/0	0/0	0/0	0/0	0/0	0/0	0/0	0/0	0/0	0/0	0/0	0/0	0/0	0/0	0/0	0/0	0/0	0/0	0/0	0/0	0/0	0/0	0/0	0/0	0/0	0/0	0/0	0/0	0/0	0/0
2	chr14	4257743	.	A	T	2038	.	.	.	0/0	0/0	0/0	0/0	0/0	0/0	0/0	0/1	0/0	0/0	0/0	0/0	0/0	0/0	0/0	0/0	0/0	0/0	0/0	0/0	0/0	0/0	0/0	0/0	0/0	0/0	0/0	0/0	0/0	0/0	0/0	0/0	0/0	0/0	0/0	0/0	0/0	0/0	0/0	0/0
2	chr14	4257749	.	C	A	258	.	.	.	0/0	0/0	0/0	0/0	0/0	0/0	0/0	0/0	0/0	0/0	0/0	0/0	0/0	0/0	0/0	0/0	0/0	0/0	0/0	0/0	0/0	0/0	0/0	0/0	0/0	0/0	0/0	0/0	0/0	0/0	0/0	0/0	0/0	0/0	0/0	0/0	0/0	0/0	0/0	0/0
2	chr14	4257753	.	C	T	25978	.	.	.	0/0	0/1	0/0	0/0	1/1	0/0	0/0	0/1	0/0	0/0	0/0	0/0	0/0	1/1	1/1	1/1	0/0	1/1	1/1	1/1	0/0	0/1	0/0	0/0	1/1	0/1	1/1	1/1	0/0	0/0	0/1	0/0	0/0	0/1	0/0	0/0	0/0	0/0	0/0	0/0
2	chr14	4257755	.	C	T	1105	.	.	.	0/0	0/0	0/0	0/0	0/0	0/1	0/0	0/0	0/0	0/0	0/1	0/0	0/0	0/0	0/0	0/0	0/0	0/0	0/0	0/0	0/0	0/0	0/0	0/0	0/0	0/0	0/0	0/0	0/0	0/0	0/0	0/0	0/0	0/0	0/0	0/0	0/0	0/0	0/0	0/0
2	chr14	4257761	.	A	G	46269	.	.	.	0/0	0/1	0/0	0/0	1/1	1/1	0/0	0/1	0/0	0/0	0/1	0/0	1/1	1/1	1/1	1/1	0/1	1/1	1/1	1/1	1/1	0/1	1/1	0/0	1/1	1/1	1/1	1/1	1/1	1/1	1/1	0/0	0/0	0/1	1/1	1/1	1/1	0/0	1/1	0/0
2	chr14	4257764	.	T	G	45631	.	.	.	0/0	0/1	0/0	0/0	1/1	1/1	0/0	0/1	0/0	0/0	0/1	0/0	1/1	1/1	1/1	1/1	0/1	1/1	1/1	1/1	1/1	0/1	1/1	0/0	1/1	1/1	1/1	1/1	1/1	1/1	1/1	0/0	0/0	0/1	1/1	1/1	1/1	0/0	1/1	0/0
2	chr14	4257772	.	A	T	90	.	.	.	0/0	0/0	0/0	0/0	0/0	0/0	0/0	0/0	0/0	0/0	0/0	0/0	0/0	0/0	0/0	0/0	0/0	0/0	0/0	0/0	0/0	0/0	0/0	0/0	0/0	0/0	0/0	0/0	0/0	0/0	0/0	0/0	0/0	0/0	0/0	0/0	0/0	0/0	0/0	0/0
2	chr14	4257776	.	G	A	15637	.	.	.	0/0	0/0	0/0	0/0	0/0	0/1	0/0	0/0	0/0	0/0	0/0	0/0	0/1	0/0	0/0	0/0	0/1	0/0	0/0	0/0	1/1	0/0	0/0	0/0	0/0	0/1	0/0	0/0	1/1	1/1	0/1	0/0	0/0	0/0	1/1	0/0	0/1	0/0	0/0	0/0
2	chr14	4257777	.	G	A	35	.	.	.	0/0	0/0	0/0	0/0	0/0	0/0	0/0	0/0	0/0	0/0	0/0	0/0	0/0	0/0	0/0	0/0	0/0	0/0	0/0	0/0	0/0	0/0	0/0	0/0	0/0	0/0	0/0	0/0	0/0	0/0	0/0	0/0	0/0	0/0	0/0	0/0	0/0	0/0	0/0	0/0
2	chr14	4257793	.	T	A	966	.	.	.	0/0	0/0	0/0	0/0	0/0	0/1	0/0	0/0	0/0	0/0	0/1	0/0	0/0	0/0	0/0	0/0	0/0	0/0	0/0	0/0	0/0	0/0	0/0	0/0	0/0	0/0	0/0	0/0	0/0	0/0	0/0	0/0	0/0	0/0	0/0	0/0	0/0	0/0	0/0	0/0
2	chr14	4257795	.	G	A,T	9096	.	.	.	0/2	0/0	2/2	0/0	0/0	0/0	0/2	0/0	0/1	2/2	0/0	0/2	0/0	0/0	0/0	0/0	0/0	0/0	0/0	0/0	0/0	0/0	0/0	2/2	0/0	0/0	0/0	0/0	0/0	0/0	0/0	0/0	0/2	0/0	0/0	0/0	0/0	0/0	0/0	0/0
2	chr14	4257812	.	G	A	302	.	.	.	0/0	0/0	0/0	0/0	0/0	0/0	0/1	0/0	0/0	0/0	0/0	0/0	0/0	0/0	0/0	0/0	0/0	0/0	0/0	0/0	0/0	0/0	0/0	0/0	0/0	0/0	0/0	0/0	0/0	0/0	0/0	0/0	0/0	0/0	0/0	0/0	0/0	0/0	0/0	0/0
2	chr14	4257816	.	G	C,T	20316	.	.	.	0/1	0/0	1/1	0/0	0/0	0/2	0/1	0/0	1/1	1/1	1/2	0/1	0/1	0/0	0/0	0/0	0/0	1/1	0/0	1/1	0/0	0/0	1/1	1/1	1/1	0/1	1/1	0/0	0/0	0/0	0/0	0/0	0/1	0/0	0/0	1/1	0/1	0/1	1/1	0/0
2	chr14	4257824	.	A	G	90	.	.	.	0/0	0/0	0/0	0/0	0/0	0/0	0/1	0/0	0/0	0/0	0/0	0/0	0/0	0/0	0/0	0/0	0/0	0/0	0/0	0/0	0/0	0/0	0/0	0/0	0/0	0/0	0/0	0/0	0/0	0/0	0/0	0/0	0/0	0/0	0/0	0/0	0/0	0/0	0/0	0/0
2	chr14	4257833	.	C	T	77	.	.	.	0/0	0/0	0/0	0/0	0/0	0/0	0/0	0/0	0/0	0/0	0/0	0/0	0/0	0/0	0/0	0/0	0/0	0/0	0/0	0/0	0/0	0/0	0/0	0/0	0/0	0/0	0/0	0/0	0/0	0/0	0/0	0/0	0/0	0/0	0/0	0/0	0/0	0/0	0/0	0/0
2	chr14	4257836	.	A	C	31	.	.	.	0/0	0/0	0/0	0/0	0/0	0/0	0/0	0/0	0/0	0/0	0/0	0/0	0/0	0/0	0/0	0/0	0/0	0/0	0/0	0/0	0/0	0/0	0/0	0/0	0/0	0/0	0/0	0/0	0/0	0/0	0/0	0/0	0/0	0/0	0/0	0/0	0/0	0/0	0/0	0/0
2	chr14	4257844	.	G	A,T	1054	.	.	.	0/0	0/0	0/0	0/0	0/0	0/0	0/0	0/0	0/1	0/0	0/1	0/0	0/0	0/0	0/0	0/0	0/0	0/0	0/0	0/0	0/0	0/0	0/0	0/0	0/0	0/0	0/0	0/0	0/0	0/0	0/0	0/0	0/0	0/0	0/0	0/0	0/0	0/0	0/0	0/0
2	chr14	4257852	.	T	A	56	.	.	.	0/0	0/0	0/0	0/0	0/0	0/0	0/0	0/0	0/0	0/0	0/0	0/0	0/0	0/0	0/0	0/0	0/0	0/0	0/0	0/0	0/0	0/0	0/0	0/0	0/0	0/0	0/0	0/0	0/0	0/0	0/0	0/0	0/0	0/0	0/0	0/0	0/0	0/0	0/0	0/0
2	chr14	4257873	.	G	A	482	.	.	.	0/0	0/0	0/0	0/0	0/0	0/0	0/1	0/0	0/0	0/0	0/0	0/0	0/0	0/0	0/0	0/0	0/0	0/0	0/0	0/0	0/0	0/0	0/0	0/0	0/0	0/0	0/0	0/0	0/0	0/0	0/0	0/0	0/0	0/0	0/0	0/0	0/0	0/0	0/0	0/0
2	chr14	4257920	.	C	T	3574	.	.	.	0/1	0/0	1/1	0/0	0/0	0/0	0/0	0/0	0/0	0/0	0/0	0/0	0/1	0/0	0/0	0/0	0/0	0/0	0/0	0/0	0/0	0/0	1/1	0/0	0/0	0/0	0/0	0/0	0/0	0/0	0/0	0/0	0/1	0/0	0/0	1/1	0/1	0/0	1/1	0/0
2	chr14	4257923	.	T	A	3313	.	.	.	0/1	0/0	1/1	0/0	0/0	0/0	0/0	0/0	0/0	0/0	0/0	0/0	0/1	0/0	0/0	0/0	0/0	0/0	0/0	0/0	0/0	0/0	1/1	0/0	0/0	0/0	0/0	0/0	0/0	0/0	0/0	0/0	0/1	0/0	0/0	1/1	0/1	0/0	1/1	0/0
2	chr14	4257930	.	T	G	387	.	.	.	0/0	0/0	0/0	0/0	0/0	0/0	0/1	0/0	0/0	0/0	0/0	0/0	0/0	0/0	0/0	0/0	0/0	0/0	0/0	0/0	0/0	0/0	0/0	0/0	0/0	0/0	0/0	0/0	0/0	0/0	0/0	0/0	0/0	0/0	0/0	0/0	0/0	0/0	0/0	0/0
2	chr14	4257932	.	T	C	387	.	.	.	0/0	0/0	0/0	0/0	0/0	0/0	0/1	0/0	0/0	0/0	0/0	0/0	0/0	0/0	0/0	0/0	0/0	0/0	0/0	0/0	0/0	0/0	0/0	0/0	0/0	0/0	0/0	0/0	0/0	0/0	0/0	0/0	0/0	0/0	0/0	0/0	0/0	0/0	0/0	0/0
2	chr14	4257935	.	A	G	38345	.	.	.	0/0	1/1	0/0	0/0	1/1	0/1	0/0	0/1	0/0	0/0	0/0	0/0	0/1	1/1	1/1	1/1	0/1	1/1	1/1	1/1	1/1	0/1	0/0	0/0	1/1	1/1	1/1	1/1	1/1	1/1	1/1	0/0	0/0	0/1	1/1	0/0	0/1	0/0	0/0	0/0
2	chr14	4258279	.	T	C	19958	.	.	.	0/0	1/1	0/0	0/0	1/1	1/1	1/1	0/1	0/1	1/1	1/1	1/1	0/1	1/1	1/1	1/1	0/1	1/1	1/1	1/1	1/1	0/1	0/0	1/1	1/1	1/1	1/1	1/1	1/1	1/1	1/1	0/0	0/0	0/1	1/1	0/0	0/1	0/0	0/0	0/0
2	chr14	4258287	.	T	G	1911	.	.	.	0/0	0/0	0/0	0/0	0/0	0/1	0/0	0/0	0/1	0/0	0/1	0/1	0/0	0/0	0/0	0/0	0/0	0/0	0/0	0/0	0/0	0/0	0/0	1/1	0/0	0/0	0/0	0/0	0/0	0/0	0/0	0/0	0/0	0/0	0/0	0/0	0/0	0/0	0/0	0/0
2	chr14	4258294	.	G	A	19901	.	.	.	0/0	0/1	0/0	0/0	1/1	0/1	0/0	0/1	0/0	0/0	0/0	0/0	0/1	1/1	1/1	1/1	0/1	1/1	1/1	1/1	1/1	0/1	0/0	0/0	1/1	1/1	1/1	1/1	1/1	1/1	1/1	0/0	0/0	0/1	1/1	0/0	0/1	0/0	./.	0/0
2	chr14	4258308	.	G	T	268	.	.	.	0/0	0/0	0/0	0/0	0/0	0/0	0/0	0/0	0/1	0/0	0/1	0/0	0/0	0/0	0/0	0/0	0/0	0/0	0/0	0/0	0/0	0/0	0/0	0/0	0/0	0/0	0/0	0/0	0/0	0/0	0/0	0/0	0/0	0/0	0/0	0/0	0/0	0/0	0/0	0/0
2	chr14	4258310	.	T	G	31503	.	.	.	0/0	0/1	0/0	0/0	1/1	1/1	1/1	0/1	1/1	1/1	1/1	0/1	0/1	1/1	1/1	1/1	0/1	1/1	1/1	1/1	1/1	0/1	0/0	1/1	1/1	1/1	1/1	1/1	1/1	1/1	1/1	0/0	0/0	0/1	1/1	0/0	0/1	0/1	0/0	0/0
2	chr14	4258311	.	T	C	1062	.	.	.	0/0	0/0	./.	0/0	0/0	0/0	0/0	0/0	0/1	0/0	0/0	0/1	0/0	0/0	0/0	0/0	0/0	0/0	0/0	0/0	0/0	0/0	./.	1/1	0/0	0/0	0/0	0/0	0/0	0/0	0/0	0/0	0/0	0/0	0/0	./.	0/0	0/0	./.	0/0
2	chr14	4258314	.	G	T	149	.	.	.	0/0	0/0	./.	0/0	0/0	0/0	0/0	0/0	0/0	0/0	0/1	0/0	0/0	0/0	0/0	0/0	0/0	0/0	0/0	0/0	0/0	0/0	./.	0/0	0/0	0/0	0/0	0/0	0/0	0/0	0/0	0/0	0/0	0/0	0/0	./.	0/0	0/0	./.	0/0
2	chr14	4258319	.	A	C	25903	.	.	.	0/0	0/1	./.	0/0	1/1	0/1	0/0	0/1	0/1	0/0	0/1	0/0	1/1	1/1	1/1	1/1	0/1	1/1	1/1	1/1	1/1	0/1	./.	0/0	./.	1/1	1/1	1/1	1/1	1/1	1/1	0/0	0/0	0/1	1/1	./.	1/1	0/0	./.	0/0
2	chr14	4258333	.	C	G,T	32745	.	.	.	0/0	1/1	./.	0/0	1/1	0/1	0/0	0/1	0/0	0/0	0/2	0/0	1/1	1/1	1/1	1/1	0/1	1/1	1/1	1/1	1/1	0/1	./.	0/0	1/1	1/1	1/1	1/1	1/1	1/1	1/1	0/0	0/0	0/1	1/1	./.	1/1	0/0	./.	0/0
2	chr14	4258337	.	G	A	1160	.	.	.	0/0	0/0	./.	0/0	0/0	0/1	0/0	0/0	0/0	0/0	0/1	0/0	0/0	0/0	0/0	0/0	0/0	0/0	0/0	0/0	0/0	0/0	./.	0/0	0/0	0/0	0/0	0/0	0/0	0/0	0/0	0/0	0/0	0/0	0/0	./.	0/0	0/0	./.	0/0
2	chr14	4258338	.	G	A	1181	.	.	.	0/0	0/0	./.	0/0	0/0	0/0	1/1	0/0	0/1	0/0	0/0	0/0	0/0	0/0	0/0	0/0	0/0	0/0	0/0	0/0	0/0	0/0	./.	0/0	0/0	0/0	0/0	0/0	0/0	0/0	0/0	0/0	0/0	0/0	0/0	./.	0/0	0/0	./.	0/0
2	chr14	4258343	.	G	C	1126	.	.	.	0/0	0/0	./.	0/0	0/0	0/1	0/0	0/0	0/0	0/0	0/1	0/0	0/0	0/0	0/0	0/0	0/0	0/0	0/0	0/0	0/0	0/0	./.	0/0	0/0	0/0	0/0	0/0	0/0	0/0	0/0	0/0	0/0	0/0	0/0	./.	0/0	0/0	./.	0/0
2	chr14	4258346	.	A	C	1165	.	.	.	0/0	0/0	./.	0/0	0/0	0/1	0/0	0/0	0/0	0/0	0/1	0/0	0/0	0/0	0/0	0/0	0/0	0/0	0/0	0/0	0/0	0/0	./.	0/0	0/0	0/0	0/0	0/0	0/0	0/0	0/0	0/0	0/0	0/0	0/0	./.	0/0	0/0	./.	0/0
2	chr14	4258349	.	A	T	57	.	.	.	0/0	0/0	0/0	0/0	0/0	0/0	0/0	0/0	0/0	0/0	0/0	0/0	0/0	0/0	0/0	0/0	0/0	0/0	0/0	0/0	0/0	0/0	./.	0/0	0/0	0/0	0/0	0/0	0/0	0/0	0/0	0/0	0/0	0/0	0/0	./.	0/0	0/1	./.	0/0
2	chr14	4258351	.	C	T	1640	.	.	.	0/0	0/0	./.	0/0	0/0	0/0	0/0	0/0	0/0	1/1	0/0	0/0	0/0	0/0	0/0	0/0	0/0	0/0	0/0	0/0	0/0	0/0	./.	0/0	0/0	0/0	0/0	0/0	0/0	0/0	0/0	0/0	0/0	0/0	0/0	./.	0/0	0/0	./.	0/0
2	chr14	4258355	.	C	T	41396	.	.	.	0/0	1/1	./.	0/0	1/1	1/1	0/0	0/1	0/0	0/0	0/1	0/0	1/1	1/1	1/1	1/1	0/1	1/1	1/1	1/1	1/1	0/1	./.	0/0	1/1	1/1	1/1	1/1	1/1	1/1	1/1	0/0	0/0	0/1	1/1	./.	1/1	0/0	./.	0/0
2	chr14	4258364	.	T	G	525	.	.	.	0/0	0/0	0/0	0/0	0/0	0/0	0/0	0/0	0/0	0/0	0/1	0/0	0/0	0/0	0/0	0/0	0/0	0/0	0/0	0/0	0/0	0/0	0/0	0/0	0/0	0/0	0/0	0/0	0/0	0/0	0/0	0/0	0/0	0/0	0/0	./.	0/0	0/0	./.	0/0
2	chr14	4258367	.	A	T	1765	.	.	.	0/0	0/0	0/0	0/0	0/0	0/0	1/1	0/0	0/1	0/0	0/1	0/0	0/0	0/0	0/0	0/0	0/0	0/0	0/0	0/0	0/0	0/0	0/0	0/0	0/0	0/0	0/0	0/0	0/0	0/0	0/0	0/0	0/0	0/0	0/0	./.	0/0	0/0	./.	0/0
2	chr14	4258392	.	C	A	521	.	.	.	0/0	0/0	0/0	0/0	0/0	0/1	0/0	0/0	0/0	0/0	0/0	0/0	0/0	0/0	0/0	0/0	0/0	0/0	0/0	0/0	0/0	0/0	0/0	0/0	0/0	0/0	0/0	0/0	0/0	0/0	0/0	0/0	0/0	0/0	0/0	0/0	0/0	0/0	0/0	0/0
2	chr14	4258406	.	C	T	93	.	.	.	0/0	0/0	0/0	0/0	0/0	0/0	0/0	0/0	0/0	0/0	0/0	0/0	0/0	0/0	0/0	0/0	0/0	0/0	0/0	0/0	0/0	0/0	0/0	0/0	0/0	0/0	0/0	0/0	0/0	0/0	0/0	0/0	0/0	0/0	0/0	0/0	0/0	0/0	0/0	0/0
2	chr14	4258407	.	A	T	90	.	.	.	0/0	0/0	0/0	0/0	0/0	0/0	0/0	0/0	0/0	0/0	0/0	0/0	0/0	0/0	0/0	0/0	0/0	0/0	0/0	0/0	0/0	0/0	0/0	0/0	0/0	0/0	0/0	0/0	0/0	0/0	0/0	0/0	0/0	0/0	0/0	0/0	0/0	0/0	0/0	0/0
[truncated: 45,770 more rows]
[truncated: 96 more columns]
