# Supplementary material for: Identification, expression, and artificial selection of silkworm epigenetic modification enzymes
Source: BMC Genomics. 2020 Oct 23;21:740. doi: 10.1186/s12864-020-07155-z (PMC7585183; doi:10.1186/s12864-020-07155-z)
Supplement: Supplementary file 11 — Additional file 11 : Table S6. Primers used in real-time PCR analysis. [file 12864_2020_7155_MOESM11_ESM.xlsx]

## Sheet: Sheet1
Table S6. Primers used in real-time PCR analysis.
Gene	Gene NO.	Forward primer (5’-3’)	Reverse primer (5’-3’)
BmSuv4-20	KWMTBOMO07801	5'-TGAAGCACCAGAGTATGAAGTT-3'	5'-AGGACTATGTTTTCGATGTCGT-3'
BmDNMT2	KWMTBOMO06485	5'-TATAAACACCGTCGCAAATGAC-3'	5'-TTTTCCATTGCGAGTAAAAGGC-3'
BmPan	KWMTBOMO15960	5'-GTCAAGCTCGAGGAGATGTC-3'	5'-TACGAGACGGAGATGACCTC-3'
BmAbd-b	KWMTBOMO03381	5'-CAAACAAAAGAGATGGGAGCTC-3'	5'-TGTCGCTGTGAGTTCTTCTTAT-3'
Bmbap	KWMTBOMO15632	5'-TCCAGAACAGAAGGTACAAGAC-3'	5'-TGTTGTTGACCAAGACTTTGAC-3'
Bmct	KWMTBOMO09977	5'-CAACGAGGACTTTACTAGCTCA-3'	5'-GGGATTTGTTGGTTGCGATATT-3'
BmDbx	KWMTBOMO10906	5'-GCCGAAAAACTAGGTCTCAAAG-3'	5'-TTGTATGGTCATCGGTCTTTGA-3'
Bmcad	KWMTBOMO07910	5'-GTAAAGCAGAATTAGCCGTCAG-3'	5'-TTTGACTTGCTTCCTTTCCTTG-3'
BmH2.0	KWMTBOMO10906	5'-CTATTCCATACACGCATTTGCA-3'	5'-GTTTACCGCTCGATGTAACATC-3'
BmB-H1	KWMTBOMO08812	5'-AGAAAGCTTGTGCGGATTTAAG-3'	5'-ATAGTGTCGCCAACTTTCAGTA-3'
BmCG4328-RA	KWMTBOMO00585	5'-AAATCGATCAAACAAGAGTCGC-3'	5'-GTTAGGATTTAATGGCTGGCTG-3'
Bmvnd	KWMTBOMO10954	5'-CTTGGACTCAATGAAGGCAAAG-3'	5'-CGACGGACCGACATACGATAA-3'
BmNK7.1	KWMTBOMO03750	5'-AAGTATTTGTCTTCAGGCGAGA-3'	5'-TCTCTTTCTCTTGCCTACGTTT-3'
Bmtin	KWMTBOMO15633	5'-CCCGAACAATGTGACTTCAATT-3'	5'-CTACCGGTACTTAGGTTGGTTT-3'
BmC15	KWMTBOMO03750	5'-CAGATACAGACTGACGAGAGAC-3'	5'-TATCTGCTTGAGGCGTTGATAT-3'
Bmtup	KWMTBOMO16435	5'-GGTCATCAGGGTCTGGTTCC-3'	5'-TCTGGTTGACAAGGTGCTGG-3'
Eif-4a	KWMTBOMO15063	5'-TTCGTACTGGCTCTTCTCGT-3'	5'-CAAAGTTGATAGCAATTCCCT-3'
